# Supplementary material for: Genetic characterization and genome-wide association mapping for dwarf bunt resistance in bread wheat accessions from the USDA National Small Grains Collection
Source: Theor Appl Genet. 2020 Jan 14;133(3):1069–80. doi: 10.1007/s00122-020-03532-0 (PMC7021738; doi:10.1007/s00122-020-03532-0)
Supplement: Supplementary file 2 — Supplementary material 2 (XLSX 59 kb) [file 122_2020_3532_MOESM2_ESM.xlsx]

## Sheet: Sheet1
Genetic characterization and genome-wide association mapping for dwarf bunt resistance in bread wheat accessions from the USDA National Small Grains Collection
Supplementary File 2 Accessions and their associated descriptors and phenotypes
Accession	Subpopulation	Duplicate	Status	Name	Taxon	Origin	Pedigree	Received	Habit	GRIN_DBI	2017_DBI	2018_DBI	2019_DBI	Mean_DBI	GRIN_DBNI	2017_DBNI	2018_DBNI	2019_DBNI	BLUE_DBNI	Mean_DBNI
CItr 4160	1	.	Cultivar	Hybrid 143	Triticum aestivum subsp. aestivum	United States, Washington	White Track/Little Club	1914	W	100	65.4	84.1	89.916	84.854	100	102.5	101.6	133.585	110.617	109.421
CItr 4655	3	.	Cultivar	White Odessa	Triticum aestivum subsp. aestivum	United States, Idaho	Soft White Winter	1915	W	100	46.8	77.3	95.7831	79.9708	100	73.3	93.4	142.301	99.5506	102.25
CItr 8275	1	.	Cultivar	Albit	Triticum aestivum subsp. aestivum	United States, Washington	Hybrid 128/White Odessa	1927	W	100	66.6	94.6	85.6209	86.7052	100	104.4	114.4	127.204	114.634	111.501
CItr 9342	5	.	Uncertain improvement status	Moskwa B3251	Triticum aestivum subsp. aestivum	Russian Federation, Moscow	None	1927	W	1	1.4	5.1	1.78571	2.32143	1	2.1	6.1	2.65297	7.1673	2.96324
CItr 11695	3	.	Breeding material	CI 11695	Triticum aestivum subsp. aestivum	United States, Idaho	Triplet/Oro Awned	1934	W	85	86.6	88.8	78.125	84.6312	85	135.7	107.3	116.067	118.684	111.017
CItr 12249	3	.	Breeding material	Sel. 27-11	Triticum aestivum subsp. aestivum	United States, Washington	Turkey/Florence//Fortyfold/Federation/4/Oro//Turkey/Florence/3/Oro//Fortyfold/Federation	1944	W	5	58.6	19.6	58.9474	35.5368	5	91.8	23.6	87.5759	58.7006	51.994
CItr 12378	3	.	Breeding material	Jenkin Selection 1	Triticum aestivum subsp. aestivum	United States, Idaho	Jenkin/? (natural field hybrid)	1945	W	100	0	35	61.6667	49.1667	100	0	42.3	91.6159	49.8173	58.479
CItr 12675	3	.	Breeding material	Sel. 105	Triticum aestivum subsp. aestivum	United States, Idaho	Brevon/Relief	1949	W	97	56.5	75.5	85.4839	78.621	97	88.5	91.2	127	100.934	100.925
CItr 13261	4	.	Breeding material	CI 13261	Triticum aestivum subsp. aestivum	United States, Idaho	Rex-Rio (CI12246)/4*Cheyenne	1956	W	97	77.8	86.1	90.5797	87.8699	97	121.9	104.1	134.571	117.951	114.393
CItr 13262	4	.	Breeding material	CI 13262	Triticum aestivum subsp. aestivum	United States, Idaho	Rex-Rio (CI12246)/3*Cheyenne	1956	W	96	58.7	89.8	75.7962	80.074	96	91.9	108.5	112.608	105.334	102.252
CItr 13266	1	.	Breeding material	Awned Elgin 2	Triticum aestivum subsp. aestivum	United States, Idaho	Carlson's Fife/4*Elgin	1956	W	100	60	84.6	73.6111	79.5528	100	94	102.2	109.361	103.667	101.39
CItr 13426	4	.	Cultivar	Tendoy	Triticum aestivum subsp. aestivum	United States, Idaho	Rex/Rio/5*Cheyenne	1957	W	95	54.4	80.1	91.411	80.2278	95	85.2	96.8	135.806	102.751	103.202
CItr 13675	1	.	Breeding material	Tendoy 61	Triticum aestivum subsp. aestivum	United States, Idaho	Rex/Rio//5*Cheyenne	1961	W	100	59.2	70.2	65.9574	73.8394	100	92.8	84.8	97.9906	95.884	93.8976
CItr 13676	4	.	Breeding material	Idaho 60BF4	Triticum aestivum subsp. aestivum	United States, Idaho	Alicel/Rex//2*Cheyenne	1961	W	100	45.3	44.4	81.6038	67.8259	100	71	53.6	121.236	81.9173	86.4589
CItr 13695	4	.	Breeding material	CI 13695	Triticum aestivum subsp. aestivum	United States, Idaho	Alicel-Rex-P80/3*Comanche	1962	W	100	62.6	73.9	75.4386	77.9846	100	98.1	89.3	112.076	101.467	99.8691
CItr 13846	4	.	Cultivar	Itana 65	Triticum aestivum subsp. aestivum	United States, Idaho	selection from Itana	1963	W	100	70.1	72.7	80.8642	80.916	100	109.9	87.8	120.137	106.017	104.459
CItr 13866	4	.	Breeding material	Idaho 63M532-3	Triticum aestivum subsp. aestivum	United States, Idaho	Hussar/3*Cheyenne	1964	W	100	54.9	79.3	72.0379	76.5595	100	86.1	95.9	107.024	98.9506	97.256
CItr 13867	4	.	Breeding material	Idaho 63M2390	Triticum aestivum subsp. aestivum	United States, Idaho	Rex/Rio//2*Cheyenne/3/3*Cheyenne	1964	W	97	51.9	77.7	77.1277	75.9319	97	81.3	93.9	114.586	97.2006	96.6964
CItr 13869	3	.	Breeding material	A5598-35-10	Triticum aestivum subsp. aestivum	United States, Idaho	Blackhull/Rex//Rio/Rex/3/Utah 175a-53	1965	W	100	70.5	94.1	91.411	89.0028	100	110.5	113.7	135.806	117.417	115.002
CItr 13870	3	.	Breeding material	A5598-36-3	Triticum aestivum subsp. aestivum	United States, Idaho	Blackhull/Rex//Rio/Rex/3/Utah 175a-53	1965	W	100	65.9	83.1	94.4724	85.8681	100	103.2	100.4	140.354	111.434	110.989
CItr 13871	3	.	Breeding material	A5598-36-6	Triticum aestivum subsp. aestivum	United States, Idaho	Blackhull/Rex//Rio/Rex/3/Utah 175a-53	1965	W	86	82.9	91.3	95.3488	88.8872	86	129.9	110.4	141.656	121.817	116.989
CItr 13873	4	.	Breeding material	Idaho 9130	Triticum aestivum subsp. aestivum	United States, Idaho	Alicel/Rex//3*Comanche	1965	W	88	54.1	81.1	80.5907	75.9477	88	84.7	98.1	119.731	98.934	97.6327
CItr 13976	1	.	Breeding material	IDAHO 9129	Triticum aestivum subsp. aestivum	United States, Idaho	Hohenheimer/2*Elgin//Omar/Sel. 30	1965	W	100	63	90.1	96.9388	87.5097	100	98.7	108.9	144.018	113.084	112.905
CItr 14106	6	.	Breeding material	Snow Mold Tolerant Selection 1	Triticum aestivum subsp. aestivum	United States, Idaho	Snow Mold Resistance-Idaho-See also PI 476212-476214	1966	W	2	1.5	6	0.675676	2.54392	2	2.3	7.3	1.00383	7.43397	3.15096
CItr 14107	6	Y-CItr 14106	Breeding material	Snow Mold Tolerant Selection 2	Triticum aestivum subsp. aestivum	United States, Idaho	Snow Mold Resistance-Idaho-See also PI 476212-476214	1966	W	1	0.5	1.4	0	0.725	1	0.8	1.6	0	4.78397	0.85
CItr 14577	1	.	Breeding material	COR 61-487	Triticum aestivum subsp. aestivum	United States, Oregon	Druchamp/Nord Desprez	1969	W	100	63.1	66.4	43.0052	68.1263	100	98.9	80.3	63.8912	90.634	85.7728
CItr 15175	1	.	Cultivar	Roedel	Triticum aestivum subsp. aestivum	United States, Oregon	selection from Alba (or possibly Alba/Burt)	1971	W	100	36.8	58.8	59.8684	63.8671	100	57.7	71	88.9443	77.6006	79.4111
CItr 15317	4	.	Cultivar	Franklin	Triticum aestivum subsp. aestivum	United States, Idaho	Cheyenne*2/PI 178383	1971	W	6	0.4	2.2	14.9798	5.89494	6	0.5	2.6	22.2549	9.5673	7.83872
CItr 15338	4	.	Breeding material	ID 701005	Triticum aestivum subsp. aestivum	United States, Idaho	selection from field of Itana 65	1972	W	93	36.3	47.7	76.25	63.3125	93	56.8	57.6	113.282	76.0506	80.1705
CItr 15339	4	.	Breeding material	ID 701008	Triticum aestivum subsp. aestivum	United States, Idaho	Ponca/Cheyenne//Tendoy	1972	W	100	73.9	68.7	109.959	88.1396	100	115.8	83.1	163.361	113.601	115.565
CItr 15579	1	.	Breeding material	Selection 120	Triticum aestivum subsp. aestivum	United States, Oregon	Uncertain	1972	W	100	63.9	62.9	83.6957	77.6239	100	100.1	76	124.344	99.4173	100.111
CItr 17247	4	.	Breeding material	ID 711004	Triticum aestivum subsp. aestivum	United States, Idaho	PI 178383/Cheyenne//3*Tendoy = sib to Ark, CI 15286	1973	W	8	19.1	19	57.3034	25.8508	8	29.9	23	85.1335	36.784	36.5084
CItr 17253	4	.	Breeding material	ID 701008	Triticum aestivum subsp. aestivum	United States, Idaho	Ponca/Cheyenne//Tendoy	1973	W	100	61.7	79.3	95.9596	84.2399	100	96.6	95.9	142.564	108.401	108.766
CItr 17270	4	.	Cultivar	Jeff	Triticum aestivum subsp. aestivum	United States, Idaho	Itana//Kiowa/PI 178383	1973	W	12	2.9	0	0	3.725	12	4.5	0	0	7.28397	4.125
CItr 17271	3	.	Breeding material	WA 5911	Triticum aestivum subsp. aestivum	United States, Washington	CI 9342/Itana	1973	W	2	0	6.4	0	2.1	2	0	7.7	0	6.7173	2.425
CItr 17299	3	.	Breeding material	ID 73-5120	Triticum aestivum subsp. aestivum	United States, Idaho	Sonora 37/Golden//Tendoy 61/3/Nugaines/4/WA 4765	1974	W	100	62.5	81.7	80.7829	81.2457	100	97.9	98.8	120.016	105.934	104.179
CItr 17300	3	.	Breeding material	ID 73-5121	Triticum aestivum subsp. aestivum	United States, Idaho	Sonora 37/Golden//Tendoy 61/3/Nugaines/4/WA 4765	1974	W	85	61.9	73.4	89.0688	77.3422	85	97	88.7	132.326	101.651	100.757
CItr 17301	3	.	Breeding material	ID 73-5122	Triticum aestivum subsp. aestivum	United States, Idaho	Sonora 37/Golden//Tendoy 61/3/Nugaines/4/WA 4765	1974	W	85	54.7	73.2	81.25	73.5375	85	85.7	88.4	120.71	95.5006	94.9525
CItr 17302	3	.	Breeding material	ID 73-5084	Triticum aestivum subsp. aestivum	United States, Idaho	Sonora 37/Golden//Tendoy 61/3/Nugaines/4/WA 4765	1974	W	97	46.6	74.8	58.4615	69.2154	97	73	90.4	86.8542	88.234	86.8135
CItr 17306	3	.	Breeding material	ID 73-5132	Triticum aestivum subsp. aestivum	United States, Idaho	Sonora 37/Golden//Tendoy 61/3/Nugaines/4/WA 4765	1974	W	95	33.9	64.8	68.2292	65.4823	95	53.1	78.3	101.366	80.034	81.9414
CItr 17308	3	.	Breeding material	ID 73-5134	Triticum aestivum subsp. aestivum	United States, Idaho	Itana/Idaed 59B//McCall/3/WA 4765	1974	W	97	38.3	50.8	85.0877	67.7969	97	60	61.4	126.412	81.3673	86.2029
CItr 17311	3	.	Breeding material	ID 73-5137	Triticum aestivum subsp. aestivum	United States, Idaho	Itana/Idaed 59B//McCall/3/WA 4765	1974	W	85	61.4	85.2	80.303	77.9758	85	96.2	103	119.303	103.734	100.876
CItr 17727	2	.	Cultivar	Weston	Triticum aestivum subsp. aestivum	United States, Idaho	Bezostaja//Burt/PI 178383	1977	W	0	0	0	0	0	0	0	0	0	3.80064	0
CItr 17730	2	.	Breeding material	ID 77-53-23-B	Triticum aestivum subsp. aestivum	United States, Idaho	WA4765//Burt/PI178383 = sib of Greer and Lenore	1977	W	2	2	0.8	19.5531	6.08827	2	3.1	0.9	29.0493	10.2673	8.76232
CItr 17731	2	.	Breeding material	ID 75-53-7	Triticum aestivum subsp. aestivum	United States, Idaho	WA4765/Burt*2/PI 178383	1977	W	11	0	0.9	67.7419	19.9105	11	0	1	100.642	22.7506	28.1604
CItr 17734	2	.	Breeding material	ID 75-55-19	Triticum aestivum subsp. aestivum	United States, Idaho	Bezostaja//Burt/PI 178383	1977	W	0	0.6	0	4.63576	1.30894	0	0.9	0	6.88718	5.25064	1.9468
CItr 17838	4	.	Breeding material	ID 72-5059	Triticum aestivum subsp. aestivum	United States, Idaho	Norin 10/Brevor//7*Burt/3/Burt*2/PI 178383 (Has Bt9 and Bt10)	1979	W	0	5.7	1.6	60.1156	16.8539	0	8.9	1.9	89.3116	22.1673	25.0279
CItr 17839	4	Y-17838	Breeding material	ID 74-5101-30	Triticum aestivum subsp. aestivum	United States, Idaho	ID 5011/ID 5006	1979	W	95	15.7	3.8	60.3865	43.7216	95	24.5	4.5	89.714	44.1006	53.4285
CItr 17841	2	.	Breeding material	ID 74-53/18	Triticum aestivum subsp. aestivum	United States, Idaho	WA 4765//Burt/PI 178383	1979	W	5	9.8	7.2	5.37634	6.84409	5	15.3	8.6	7.98744	13.7673	9.22186
CItr 17846	3	.	Cultivar	Manning	Triticum aestivum subsp. aestivum	United States, Utah	Delmar/PI 178383//Columbia/4/Delmar/3/UT 175-53//Norin 10/Brevor ; UT175-53 = Hussar/Turkey//Ridit/3/Oro/Ridit	1979	W	12	0	0	0	3	12	0	0	0	5.80064	3
CItr 17860	3	.	Cultivar	Neeley	Triticum aestivum subsp. aestivum	United States, Idaho	Heglar/3/Norin 10/Staring//2*Cheyenne	1980	W	100	63.7	75.3	71.8919	77.723	100	99.8	91	106.807	101.701	99.4018
CItr 17877	4	.	Breeding material	Isoline: rht1 rht2	Triticum aestivum subsp. aestivum	United States, Washington	Itana/Norin 10/Brevor 14//6*Itana ; "Norin 10/Brevor 14" = CItr 13253, Norin 10/Brevor, Sel. 14	1980	W	100	82.6	89.8	90.6883	90.7721	100	129.4	108.6	134.732	122.117	118.183
CItr 17902	2	.	Cultivar	Winridge	Triticum aestivum subsp. aestivum	United States, Montana	Burt/PI 178383//Winalta/3/Crest	1980	W	4	0.5	20.6	11.8012	9.22531	4	0.8	24.8	17.5327	15.9506	11.7832
PI 73332	5	.	Breeding material	2893	Triticum aestivum subsp. aestivum	Azerbaijan	Muganka/Belokoloska	1927	W	100	69.4	80.5	87.0787	84.2447	100	108.7	97.3	129.37	110.467	108.842
PI 73360	5	.	Landrace	Kirda Boogda	Triticum aestivum subsp. aestivum	Azerbaijan		1927	W	100	54.7	69.1	81.8966	76.4241	100	85.7	83.5	121.671	96.834	97.7177
PI 94418	3	.	Landrace	99	Triticum aestivum subsp. aestivum	Russian Federation		1931	W	100	66.4	64	81.9149	78.0787	100	104.1	77.4	121.698	101.184	100.799
PI 94518	3	.	Landrace	198	Triticum aestivum subsp. aestivum	Azerbaijan		1931	W	100	60.3	50	64.5455	68.7114	100	94.4	60.5	95.8928	88.034	87.6982
PI 119333	6	Y-119333-Bt12, 476214, 476213	Landrace	1696	Triticum aestivum subsp. aestivum	Turkey, Elazig	Bt12	1937	W	0	0	0	72.7273	18.1818	0	0	0	108.048	21.8006	27.0121
PI 166285	2	.	Landrace	Yillik	Triticum aestivum subsp. aestivum	Turkey, Sivas		1948	W	100	11.7	36.8	74.1117	55.6529	100	18.3	44.4	110.105	59.9506	68.2012
PI 166313	2	.	Landrace	Calibasan	Triticum aestivum subsp. aestivum	Turkey, Sivas		1948	W	100	60.2	51.4	10.9195	55.6299	100	94.4	62.1	16.2228	74.884	68.1807
PI 166909	2	.	Landrace	Sam	Triticum aestivum subsp. aestivum	Turkey, Tokat		1948	W	0	0	0	83.5979	20.8995	0	0	0	124.198	24.5006	31.0496
PI 167699	2	.	Landrace	3893	Triticum aestivum subsp. aestivum	Turkey, Tokat		1948	W	72	30.3	5	55.6452	40.7363	72	47.4	6	82.67	47.034	52.0175
PI 172585	2	.	Landrace	Asure	Triticum aestivum subsp. aestivum	Turkey, Elazig		1949	W	96	12.2	26	62.1951	49.0988	96	19.1	31.4	92.401	52.0506	59.7253
PI 173437	6	Y-173437-Btp, 560820, 173441, 173440	Landrace	7838	Triticum aestivum subsp. aestivum	Turkey, Hakkari	Complex bunt resistance	1949	W	0	0	1.8	1.35135	0.787838	0	0	2.2	2.00765	4.85064	1.05191
PI 173440	6	Y-173437-Btp	Landrace	7857	Triticum aestivum subsp. aestivum	Turkey, Hakkari	Snow mold resistance	1949	W	32	26.8	32.4	0	22.8	32	42	39.1	0	35.9006	28.275
PI 173441	6	Y-173437-Btp, 173440	Landrace	7858	Triticum aestivum subsp. aestivum	Turkey, Hakkari		1949	W	100	0	40.1	0.666667	35.1917	100	0	48.5	0.990442	36.734	37.3726
PI 177870	2	.	Landrace	4453	Triticum aestivum subsp. aestivum	Turkey, Elazig		1949	W	100	10.3	44.9	17.1779	43.0945	100	16.1	54.3	25.5206	48.1006	48.9801
PI 178003	2	.	Breeding material	142/1	Triticum aestivum subsp. aestivum	Turkey, Erzurum		1949	W	4	2.5	1.1	59.6639	16.816	4	3.9	1.3	88.6404	20.9173	24.4601
PI 178167	5	.	Breeding material	168/7	Triticum aestivum subsp. aestivum	Turkey, Erzurum		1949	W	100	34.7	78.3	81.2183	73.5546	100	54.4	94.6	120.663	89.9173	92.4158
PI 178201	6	.	Landrace	Malkesi	Triticum aestivum subsp. aestivum	Turkey, Erzincan	Contains Bt3 and Bt9	1949	W	1	10.1	0	78.5714	22.4179	1	15.8	0	116.731	28.934	33.3827
PI 178210	2	Y-178003	Cultivar	Yayla 305	Triticum aestivum subsp. aestivum	Turkey	Contains Bt8	1949	W	6	1.6	42.7	10.6667	15.2417	6	2.5	51.6	15.8471	25.434	18.9868
PI 178383	6	.	Landrace	6256	Triticum aestivum subsp. aestivum	Turkey, Hakkari	Bt 8, 9, 10 and a minor gene for bunt resistance	1949	W	0	0	1.7	0	0.425	0	0	2.1	0	4.48397	0.525
PI 178741	5	.	Breeding material	156/6	Triticum aestivum subsp. aestivum	Turkey, Erzurum		1949	W	100	50.7	79.2	52.2222	70.5306	100	79.5	95.8	77.5846	91.384	88.2212
PI 178789	5	.	Landrace	Sihhe	Triticum aestivum subsp. aestivum	Turkey, Van		1949	W	100	36.7	37.3	49.7778	55.9444	100	57.4	45.1	73.953	66.534	69.1133
PI 178796	5	.	Landrace	Behlul	Triticum aestivum subsp. aestivum	Turkey, Van		1949	W	100	17.7	24.9	12.234	38.7085	100	27.7	30	18.1757	42.8506	43.9689
PI 182739	5	.	Landrace	Topbas	Triticum aestivum subsp. aestivum	Turkey, Kars		1979	W	100	50.3	79.6	73.5135	75.8534	100	78.8	96.2	109.216	96.8673	96.0541
PI 184232	2	.	Landrace	BR 6321	Triticum aestivum subsp. aestivum	Serbia		1949	W	100	46	93	97.2028	84.0507	100	72	112.4	144.411	105.817	107.203
PI 191139	1	.	Landrace	Marruecos o Mocho	Triticum aestivum subsp. aestivum	Spain		1950	W	100	16.6	53.2	57.7982	56.8995	100	25.9	64.3	85.8686	64.8006	69.0172
PI 191436	1	.	Cultivar	Arco	Triticum aestivum subsp. aestivum	United States, Oregon	Arcadian/Hard Federation	1950	W	100	40.3	59.2	65.4867	66.2467	100	63.1	71.6	97.2912	81.034	82.9978
PI 211657	2	.	Uncertain improvement status	1167	Triticum aestivum subsp. aestivum	Turkey		1953	W	4	4	3.2	0	2.8	4	6.3	3.8	0	7.73397	3.525
PI 211681	1	.	Uncertain improvement status	24984	Triticum aestivum subsp. aestivum	Turkey		1953	W	100	29.1	46	61.7021	59.2005	100	45.6	55.6	91.6686	69.6506	73.2171
PI 265015	2	.	Landrace	30/6-2	Triticum aestivum subsp. aestivum	Turkey, Elazig		1960	W	8	0	0.6	15.3846	5.99615	8	0	0.7	22.8564	9.20064	7.88909
PI 321884	2	Y-178210, 470452, 178003	Landrace	B-853	Triticum aestivum subsp. aestivum	Turkey, Erzurum		1967	W	0	0	0	23.5	5.875	0	0	0	34.9131	9.6173	8.72827
PI 341631	2	.	Landrace	Pazarcik Sarisi	Triticum aestivum subsp. aestivum	Turkey, Bilecik		1969	W	2	0.8	0.7	3.14961	1.6624	2	1.2	0.8	4.67925	5.58397	2.16981
PI 341632	3	.	Landrace	Qognucek	Triticum aestivum subsp. aestivum	Turkey, Bilecik		1969	W	100	67.5	28.7	75.5556	67.9389	100	105.8	34.6	112.25	85.384	88.1625
PI 345022	3	.	Landrace	20-I/8-C	Triticum aestivum subsp. aestivum	Serbia		1969	W	100	56.5	41.4	50.8197	62.1799	100	88.5	50	75.5009	78.9506	78.5002
PI 345099	3	.	Landrace	98-II/25-A	Triticum aestivum subsp. aestivum	Serbia		1969	W	8	0.3	0	0	2.075	8	0.5	0	0	5.30064	2.125
PI 345102	3	.	Landrace	101-II/25-D	Triticum aestivum subsp. aestivum	Serbia		1969	W	2	0	1	0.440529	0.860132	2	0	1.1	0.654477	4.63397	0.938619
PI 345106	3	.	Landrace	105-II/27-A	Triticum aestivum subsp. aestivum	Serbia		1969	W	0	0	0.3	0	0.075	0	0	0.4	0	3.9173	0.1
PI 345222	3	.	Landrace	221-VI/16-A	Triticum aestivum subsp. aestivum	Serbia		1969	W	5	2.5	2	5.72687	3.80672	5	3.9	2.4	8.5082	8.10064	4.95205
PI 345428	3	.	Landrace	427-VII/80	Triticum aestivum subsp. aestivum	Montenegro		1969	W	1	0	0		0.333333	1	0	0		6.21101	0.333333
PI 345480	3	.	Landrace	476	Triticum aestivum subsp. aestivum	Serbia		1969	W	8	7.2	6.5	4.3956	6.5239	8	11.3	7.9	6.53039	12.5173	8.4326
PI 345500	3	.	Landrace	493	Triticum aestivum subsp. aestivum	Serbia		1969	W	100	40.6	56.1	68.6441	66.336	100	63.6	67.8	101.982	81.0506	83.3455
PI 350052	3	.	Landrace	656-IV/11	Triticum aestivum subsp. aestivum	Serbia		1970	W	100	53.5	66.1	84.5771	76.0443	100	83.9	79.9	125.653	95.8506	97.3633
PI 350118	1	.	Landrace	736-VII/1	Triticum aestivum subsp. aestivum	Serbia		1970	W	100	62.8	50.4	81.5789	73.6947	100	98.4	60.9	121.199	93.7673	95.1247
PI 362423	3	.	Landrace	III/8-A	Triticum aestivum subsp. aestivum	Serbia		1971	W	100	48.8	53.2	50.8333	63.2083	100	76.5	64.3	75.5212	80.0506	79.0803
PI 362502	3	.	Landrace	IV/17-X23	Triticum aestivum subsp. aestivum	Serbia		1971	W	100	62	71.7	76.8	77.625	100	97.2	86.7	114.099	100.784	99.4997
PI 362566	3	.	Landrace	VI/8-C	Triticum aestivum subsp. aestivum	Serbia		1971	W	4	2.3	8.7	0	3.75	4	3.5	10.5	0	9.08397	4.5
PI 362581	3	.	Landrace	VI/11-A	Triticum aestivum subsp. aestivum	Serbia		1971	W	11	2.9	1.3	3.8835	4.77087	11	4.5	1.6	5.76957	10.4569	5.71739
PI 362695	3	.	Landrace	VIII/25-A	Triticum aestivum subsp. aestivum	Montenegro		1971	W	5	7.2	0.3	0	3.125	5	11.3	0.4	0	8.35064	4.175
PI 362701	1	.	Landrace	VIII/32-A	Triticum aestivum subsp. aestivum	Montenegro		1971	W	100	40.7	44.7	76.2238	65.4059	100	63.7	54	113.243	78.5173	82.7357
PI 362710	4	.	Landrace	VIII/41-X9	Triticum aestivum subsp. aestivum	Montenegro		1971	W	11	13.7	17	10.3286	13.0072	11	21.5	20.5	15.3449	22.1506	17.0862
PI 372002	6	.	Landrace	32679-71	Triticum aestivum subsp. aestivum	Turkey, Erzurum		1972	W	100	1.6	1.9	6.74847	27.5621	100	2.4	2.2	10.0259	23.6673	28.6565
PI 374510	3	.	Landrace	48/71	Triticum aestivum subsp. aestivum	Serbia		1972	W	100	52.3	48.4	95.6284	74.0821	100	81.9	58.5	142.072	90.5506	95.6179
PI 374540	3	.	Landrace	78/71	Triticum aestivum subsp. aestivum	Serbia		1972	W	2	0	0	0	0.5	2	0	0	0	4.13397	0.5
PI 374568	3	.	Landrace	106/71	Triticum aestivum subsp. aestivum	Serbia		1972	W	8	0	0	0	2	8	0	0	0	5.13397	2
PI 378527	1	.	Landrace	1802	Triticum aestivum subsp. aestivum	Serbia		1973	W	100	63	57	72.6562	73.1641	100	98.7	68.9	107.943	94.4673	93.8857
PI 422445	1	.	Cultivar	Yektay 406	Triticum aestivum subsp. aestivum	Turkey		1978	W	100	32.5	39.3	58.3333	57.5333	100	50.9	47.5	86.6637	67.5506	71.2659
PI 470366	2	.	Landrace	79TK049-1037	Triticum aestivum subsp. aestivum	Turkey, Van		1982	W	99	47.4	72.8	78.6026	74.4507	99	74.2	88	116.777	94.0173	94.4943
PI 470388	5	.	Landrace	79TK054-305	Triticum aestivum subsp. aestivum	Turkey, Hakkari		1982	W	74	14.4	20	7.5	28.975	74	22.5	24.2	11.1425	33.7506	32.9606
PI 470389	5	.	Landrace	79TK054-307	Triticum aestivum subsp. aestivum	Turkey, Hakkari		1982	W	53	12.4	25.3	6.84932	24.3873	53	19.4	30.5	10.1758	30.8673	28.2689
PI 470392	6	.	Landrace	79TK055-313	Triticum aestivum subsp. aestivum	Turkey, Hakkari		1982	W	40	25.9	22.3	60.4651	37.1663	40	40.6	26.9	89.8308	47.6173	49.3327
PI 470394	5	.	Landrace	79TK056-316	Triticum aestivum subsp. aestivum	Turkey, Hakkari		1982	W	100	9.3	12.8	0	30.525	100	14.6	15.4	0	30.3673	32.5
PI 470395	6	.	Landrace	79TK058-330	Triticum aestivum subsp. aestivum	Turkey, Hakkari		1982	W	4	0	0	0	1	4	0	0	0	4.4673	1
PI 470396	6	.	Landrace	79TK058-331	Triticum aestivum subsp. aestivum	Turkey, Hakkari		1982	F	11	0.5	0.6	0.8	3.225	11	0.8	0.7	1.18853	6.33397	3.42213
PI 470437	2	.	Landrace	79TK070-1063	Triticum aestivum subsp. aestivum	Turkey, Van		1982	W	95	3.4	0.9	0	24.825	95	5.3	1	0	21.6506	25.325
PI 470452	2	Y-178210, 178003	Landrace	79TK080-219	Triticum aestivum subsp. aestivum	Turkey, Agri		1982	W	7	0	15.4	5.38462	6.94615	7	0	18.6	7.99973	12.5006	8.39993
PI 470470	5	.	Landrace	79TK084-433	Triticum aestivum subsp. aestivum	Turkey, Agri		1982	W	100	68.8	45.2	3.125	54.2812	100	107.8	54.6	4.6427	75.6006	66.7607
PI 470481	2	.	Landrace	79TK090-451	Triticum aestivum subsp. aestivum	Turkey, Kars		1982	W	100	73.6	71.6	86.3158	82.8789	100	115.4	86.6	128.236	109.051	107.559
PI 470541	2	.	Landrace	79TK107-561	Triticum aestivum subsp. aestivum	Turkey, Kars		1982	F	0	31	36	77.8846	36.2212	0	48.5	43.5	115.71	53.9173	51.9276
PI 470577	1	.	Cultivar	Kirac 66	Triticum aestivum subsp. aestivum	Turkey, Erzurum	Florence/Yayla 305	1982	F	9	0	0	58.2278	16.807	9	0	0	86.507	19.7173	23.8767
PI 470651	2	Y-470437	Landrace	79TK126-659	Triticum aestivum subsp. aestivum	Turkey, Erzincan		1982	F	100	0	3	6.41711	27.3543	100	0	3.6	9.53367	23.2506	28.2834
PI 470690	2	.	Landrace	79TK131-705A	Triticum aestivum subsp. aestivum	Turkey, Sivas		1982	W	8	0	6.5	0	3.625	8	0	7.8	0	7.73397	3.95
PI 470755	2	Y-560818, 560860, 470651, 470437	Landrace	79TK125-1107	Triticum aestivum subsp. aestivum	Turkey, Erzincan		1982	F	100	4.7	1.4	17.619	30.9298	100	7.4	1.6	26.176	27.734	33.794
PI 473548	3	.	Breeding material	67R913	Triticum aestivum subsp. aestivum	United States, Washington	KS63GH279/2*CI 13438	1982	W	100	38.3	61	82.4675	70.4419	100	60	73.7	122.519	85.0006	89.0547
PI 473552	3	.	Breeding material	71R1203	Triticum aestivum subsp. aestivum	United States, Washington	NB542437/CI 13438//2*Burt/3/NB542437/2*CI 13438	1982	W	100	33.4	56.1	62.2378	62.9344	100	52.3	67.8	92.4644	75.4173	78.1411
PI 476212	6	.	Breeding material	SM Selection 4	Triticum aestivum subsp. aestivum	United States, Idaho	selection from bulk of 4800 winter-habit accessions from NSGC; see Citr 14106 and Citr 14107	1982	W	1	0	0	0	0.25	1	0	0	0	3.9673	0.25
PI 476213	6	Y-119333-Bt12	Breeding material	SM Selection 11	Triticum aestivum subsp. aestivum	United States, Idaho	selection from bulk of 4800 winter-habit accessions from NSGC; see Citr 14106 and Citr 14107	1982	W	0	26.2	38	0	16.05	0	41.1	45.9	0	32.234	21.75
PI 476214	6	Y-476213, 119333-Bt12	Breeding material	SM Selection 22	Triticum aestivum subsp. aestivum	United States, Idaho	selection from bulk of 4800 winter-habit accessions from NSGC; see Citr 14106 and Citr 14107	1982	W	0	0	0	0	0	0	0	0	0	3.80064	0
PI 494095	2	.	Cultivar	John	Triticum aestivum subsp. aestivum	United States, Washington	(Omar/1834//CI 13438/3/PI 94540) selection/Sprague	1984	W	100	31.8	46	63.0303	60.2076	100	49.8	55.6	93.6418	70.984	74.7605
PI 497672	1	.	Cultivar	Malcolm	Triticum aestivum subsp. aestivum	United States, Oregon	Stephens//63-189-66-7/Bezostaja	1985	W	100	31.8	46.9	87.5	66.55	100	49.8	56.6	129.996	77.534	84.0989
PI 503552	3	.	Breeding material	Karcag 522 M7K	Triticum aestivum subsp. aestivum	United States, Washington	Mutant of Karcag, induced by gamma radiation	1986	W	100	70.7	78.7	54.5455	75.9864	100	110.8	95.2	81.0362	102.067	96.759
PI 518901	4	.	Breeding material	A6258-G-6-24-5	Triticum aestivum subsp. aestivum	United States, Idaho	Cheyenne*2/PI 178383	1987	W	98	47.9	59.8	52.6718	64.5929	98	75.1	72.2	78.2525	82.0506	80.8881
PI 518904	4	.	Breeding material	A6322-B-1-36-1-2	Triticum aestivum subsp. aestivum	United States, Idaho	Bison//Kiowa/PI 178383	1987	W	88	14.9	19.9	21.0526	35.9632	88	23.4	24.1	31.2771	39.6506	41.6943
PI 518907	4	.	Breeding material	A6324-B-1-39-2-3	Triticum aestivum subsp. aestivum	United States, Idaho	Warrior//Kiowa/PI 178383	1987	W	0	0.5	1.4	0	0.475	0	0.8	1.7	0	4.6173	0.625
PI 518911	4	.	Breeding material	A6258-G-5-35-10	Triticum aestivum subsp. aestivum	United States, Idaho	Cheyenne*2/PI 178383	1987	W	4	0	3.3	0	1.825	4	0	3.9	0	5.7673	1.975
PI 518914	4	.	Breeding material	A6258-G-8-35-10	Triticum aestivum subsp. aestivum	United States, Idaho	Cheyenne*2/PI 178383	1987	W	3	0	0	0	0.75	3	0	0	0	4.30064	0.75
PI 518917	4	.	Breeding material	A6324-B-1-39-2	Triticum aestivum subsp. aestivum	United States, Idaho	Warrior//Kiowa/PI 178383	1987	W	21	24.7	22	20.2073	21.9768	21	38.6	26.6	30.0212	33.7173	29.0553
PI 518964	1	.	Breeding material	M70-1428	Triticum aestivum subsp. aestivum	United States, Oregon	Omar*3/PI 178383//Riebesel	1987	W	11	0	4.9	0	3.975	11	0	5.9	0	7.60064	4.225
PI 518985	3	.	Breeding material	VHO 70821	Triticum aestivum subsp. aestivum	United States, Washington	C59287/CI 13438	1987	W	100	4.8	17.5	17.7778	35.0194	100	7.4	21.1	26.4118	34.384	38.7279
PI 518988	4	.	Breeding material	ID 71003	Triticum aestivum subsp. aestivum	United States, Idaho	Rex/Rio/2*Cheyenne//3*Comanche/3/2*Itana 65	1987	W	100	47.1	62.5	89.0323	74.6581	100	73.8	75.5	132.272	91.9506	95.393
PI 518989	4	.	Breeding material	ID 71004	Triticum aestivum subsp. aestivum	United States, Idaho	Rex/Rio/2*Cheyenne//3*Comanche/3/2*Itana 65	1987	W	98	73.5	82.1	72.9885	81.6471	98	115.2	99.3	108.436	109.517	105.234
PI 518990	4	.	Breeding material	ID 71005	Triticum aestivum subsp. aestivum	United States, Idaho	Rex/Rio/2*Cheyenne//3*Comanche/3/2*Itana 65/4/Hussar/3* Cheyenne/3/Itana 65	1987	W	84	39.9	68.2	69.697	65.4492	84	62.5	82.4	103.546	83.0673	83.1116
PI 518991	4	.	Breeding material	ID 71008	Triticum aestivum subsp. aestivum	United States, Idaho	Hussar/3*Cheyenne (CI 13866)/2*Tendoy (CI 13426)	1987	W	100	50.4	69.4	90.3509	77.5377	100	79	83.9	134.231	97.084	99.2827
PI 518992	4	.	Breeding material	ID 71009	Triticum aestivum subsp. aestivum	United States, Idaho	Hussar/3*Cheyenne (CI 13866)/2*Tendoy (CI 13426)	1987	W	100	71.6	75.1	75.2294	80.4823	100	112.2	90.8	111.765	106.567	103.691
PI 518995	4	.	Breeding material	ID 71016	Triticum aestivum subsp. aestivum	United States, Idaho	Hussar/3*Cheyenne//Itana 65/4/Rex/Rio/2*Cheyenne//3*Comanche/3/Itana 65	1987	W	98	61.3	87.5	90.404	84.301	98	96	105.7	134.31	109.417	108.502
PI 518997	4	.	Breeding material	ID 71023	Triticum aestivum subsp. aestivum	United States, Idaho	Burt/Itana Selection 215//Itana 65	1987	W	100	75.5	88.1	90.2098	88.4524	100	118.3	106.5	134.021	117.617	114.705
PI 518998	4	.	Breeding material	ID 71030	Triticum aestivum subsp. aestivum	United States, Idaho	Burt/Itana Selection 215//Tendoy	1987	W	100	49.2	64.7	75.8794	72.4448	100	77	78.2	112.731	90.9673	91.9828
PI 518999	4	.	Breeding material	ID 71031	Triticum aestivum subsp. aestivum	United States, Idaho	Burt/Itana Selection 215//Tendoy	1987	W	100	70.8	74.5	81.1594	81.6149	100	110.9	90	120.576	107.434	105.369
PI 519000	4	.	Breeding material	ID 71034	Triticum aestivum subsp. aestivum	United States, Idaho	Burt/Itana Selection 215//Tendoy	1987	W	100	57.9	63	64.8438	71.4359	100	90.8	76.1	96.336	92.2673	90.809
PI 519001	4	.	Breeding material	ID 71037	Triticum aestivum subsp. aestivum	United States, Idaho	Requa/Tendoy	1987	W	100	76.3	84.3	89.4737	87.5184	100	119.6	101.9	132.928	116.267	113.607
PI 519002	3	.	Breeding material	ID 71038	Triticum aestivum subsp. aestivum	United States, Idaho	Itana 65/Golden	1987	W	100	59.4	94	45	74.6	100	93.1	113.6	66.8549	100.751	93.3887
PI 519051	2	.	Breeding material	MT 71131	Triticum aestivum subsp. aestivum	United States, Montana	Westmont*2/PI 178383-12-1-2//Yogo Short Straw 2	1987	W	100	67	69.6	56.9231	73.3808	100	105	84.1	84.5685	97.234	93.4171
PI 519053	2	Y-519051	Breeding material	WA 7117491	Triticum aestivum subsp. aestivum	United States, Washington	Selection 2629-14/3*Omar	1987	W	100	7.2	3.2	83.1522	48.388	100	11.3	3.8	123.536	46.184	59.659
PI 519123	6	.	Breeding material	MT 7545	Triticum aestivum subsp. aestivum	United States, Montana	17-2/Diehl-Mediterranean	1987	W	11	0	0	0	2.75	11	0	0	0	5.63397	2.75
PI 519290	1	.	Breeding material	SWO 730902F-1H-1P-OP	Triticum aestivum subsp. aestivum	United States, Oregon	55-1744/Siete Cerros//Suwon/Roedel	1987	W	100	47	64.4	100	77.85	100	73.7	77.8	148.566	95.584	100.017
PI 542575	2	.	Breeding material	M85-22	Triticum aestivum subsp. aestivum	United States, Oregon	PI 178383/Elgin	1987	W	1	0	0.3	14.1593	3.86482	1	0	0.4	21.0359	7.58397	5.60899
PI 542576	1	.	Breeding material	M85-25	Triticum aestivum subsp. aestivum	United States, Oregon	Elgin*2/PI 178383	1987	W	4	0	3.3	0.826446	2.03161	4	0	3.9	1.22782	5.98397	2.28196
PI 542583	5	.	Landrace	79TK054-309, HD4	Triticum aestivum subsp. aestivum	Turkey, Hakkari		1979	W	30	12.2	2.2	1.26582	11.4165	30	19.1	2.6	1.88059	16.084	13.3951
PI 542584	6	.	Landrace	79TK058-330, HD4	Triticum aestivum subsp. aestivum	Turkey, Hakkari		1987	W	0	0	9.5	0	2.375	0	0	11.4	0	7.60064	2.85
PI 542585	2	.	Landrace	79TK090-451, HD1	Triticum aestivum subsp. aestivum	Turkey, Kars		1987	W	3	0	0.4	0	0.85	3	0	0.5	0	4.4673	0.875
PI 554100	1	Y-554100-Bt7	Genetic material	Selection 50077	Triticum aestivum subsp. aestivum	United States, Oregon	selection from CItr 13561	1987	W	100	56.9	70.5	80.9756	77.0939	100	89.1	85.2	120.302	98.634	98.6506
PI 554119	2	Y-554119-Bt11	Genetic material	M82-2123	Triticum aestivum subsp. aestivum	United States, Oregon	Elgin/PI 166910	1987	W-S	1	0	0.6	0	0.4	1	0	0.7	0	4.18397	0.425
PI 557012	3	.	Breeding material	Idaho 352	Triticum aestivum subsp. aestivum	United States, Idaho	Turkey/Burt//Snow Mold Selection 6/4/2*Itana/UT175a-53//Beadles Burt/3/CItr 13438/6/Turkey/Burt//Bezostaya 1	1991	W	2	0	15.8	2.77778	5.14444	2	0	19.1	4.12684	11.1673	6.30671
PI 560594	5	.	Landrace	TU85-017-01-11	Triticum aestivum subsp. aestivum	Turkey, Siirt		1986	W	93	1.1	30.1	6.91244	32.7781	93	1.7	36.3	10.2696	33.6506	35.3174
PI 560595	6	.	Landrace	TU85-020-01-1	Triticum aestivum subsp. aestivum	Turkey, Hakkari		1986	W	2	0	0	0.877193	0.719298	2	0	0	1.30321	4.35064	0.825803
PI 560596	6	.	Landrace	TU85-020-01-2	Triticum aestivum subsp. aestivum	Turkey, Hakkari		1986	W	3	0	0	3.8961	1.72403	3	0	0	5.7883	5.2673	2.19707
PI 560598	6	.	Landrace	TU85-020-03	Triticum aestivum subsp. aestivum	Turkey, Hakkari		1986	W	25	0	0.6	1.07527	6.66882	25	0	0.7	1.59749	8.48397	6.82437
PI 560601	6	.	Landrace	TU85-025-04	Triticum aestivum subsp. aestivum	Turkey, Hakkari		1986	W	0	0	0	0	0	0	0	0	0	3.80064	0
PI 560602	6	Y-636172, 14106, 14107	Landrace	TU85-025-06-1	Triticum aestivum subsp. aestivum	Turkey, Hakkari		1986	W	0	0	0	0	0	0	0	0	0	3.80064	0
PI 560604	6	.	Landrace	TU85-027-01-1	Triticum aestivum subsp. aestivum	Turkey, Hakkari		1986	W	25	0	2.4	3.22581	7.65645	25	0	2.8	4.79246	9.7173	8.14812
PI 560605	6	.	Landrace	TU85-027-01-2	Triticum aestivum subsp. aestivum	Turkey, Hakkari		1986	W	2	11.6	15.4	0	7.25	2	18.1	18.6	0	16.6673	9.675
PI 560787	6	.	Landrace	TU86-03-01-1	Triticum aestivum subsp. aestivum	Turkey, Hakkari		1989	W	85	3.2	28.1	4.09836	30.0996	85	4.9	33.9	6.08878	31.834	32.4722
PI 560791	1	.	Landrace	TU86-06-01-3	Triticum aestivum subsp. aestivum	Turkey, Hakkari		1989	W	90	22.5	36.6	28.8889	44.4972	90	35.3	44.2	42.9192	52.784	53.1048
PI 560792	6	.	Landrace	TU86-07-01-1	Triticum aestivum subsp. aestivum	Turkey, Hakkari		1989	W	0	0	2.9	0	0.725	0	0	3.4	0	4.95064	0.85
PI 560793	6	.	Landrace	TU86-07-01-2	Triticum aestivum subsp. aestivum	Turkey, Hakkari		1989	W	7	0	0	70.5357	19.3839	7	0	0	104.792	22.434	27.9481
PI 560794	6	.	Landrace	TU86-07-01-3	Triticum aestivum subsp. aestivum	Turkey, Hakkari		1989	W	8	0	7.6	0.847458	4.11186	8	0	9.2	1.25904	8.4173	4.61476
PI 560814	2	.	Landrace	Istanbul	Triticum aestivum subsp. aestivum	Turkey, Siirt		1989	F	6	0	2.6	3.47826	3.01957	6	0	3.1	5.16752	6.70064	3.56688
PI 560818	2	Y-560860, 470651, 470437	Landrace	Kundik	Triticum aestivum subsp. aestivum	Turkey, Siirt		1989	W	97	49.3	49.6	4.54545	50.1114	97	77.2	60	6.75302	66.6006	60.2383
PI 560820	6	Y-173441, 173437-Btp, 173440	Landrace	TU86-22-01-2	Triticum aestivum subsp. aestivum	Turkey, Siirt		1989	W	0	1.5	0.5	1.36986	0.842466	0	2.4	0.6	2.03516	5.15064	1.25879
PI 560828	6	.	Landrace	Kislik	Triticum aestivum subsp. aestivum	Turkey, Hakkari		1989	W	26	2.2	0	0	7.05	26	3.4	0	0	9.30064	7.35
PI 560830	6	.	Landrace	TU86-32-02	Triticum aestivum subsp. aestivum	Turkey, Hakkari		1989	W	25	0	0.6	10.2857	8.97143	25	0	0.7	15.2811	10.734	10.2453
PI 560831	6	Y-542584	Landrace	TU86-33-01	Triticum aestivum subsp. aestivum	Turkey, Hakkari		1989	W	4	7.1	0	0	2.775	4	11.1	0	0	8.3173	3.775
PI 560835	6	.	Landrace	Poize	Triticum aestivum subsp. aestivum	Turkey, Hakkari		1989	W	60	0	2	10.1266	18.0316	60	0	2.4	15.0447	17.084	19.3612
PI 560836	6	.	Landrace	Poize	Triticum aestivum subsp. aestivum	Turkey, Hakkari		1989	W	3	0	0	3.44828	1.61207	3	0	0	5.12298	5.15064	2.03074
PI 560837	6	Y-560838	Landrace	TU86-39-08-2	Triticum aestivum subsp. aestivum	Turkey, Hakkari		1989	W	32	0	0	0	8	32	0	0	0	9.13397	8
PI 560838	6	.	Landrace	TU86-41-01-1	Triticum aestivum subsp. aestivum	Turkey, Hakkari		1989	W	1	0	2	3.06122	1.51531	1	0	2.4	4.54795	5.5173	1.98699
PI 560839	6	Y-560838	Landrace	TU86-41-01-2	Triticum aestivum subsp. aestivum	Turkey, Hakkari		1989	W	26	5.6	34.6	2.75229	17.2381	26	8.7	41.8	4.08898	25.7173	20.1472
PI 560840	6	.	Landrace	TU86-41-01-3	Triticum aestivum subsp. aestivum	Turkey, Hakkari		1989	W	11	17.4	16.9	0	11.325	11	27.3	20.4	0	21.6006	14.675
PI 560841	6	Y-560840	Landrace	TU86-41-01-4	Triticum aestivum subsp. aestivum	Turkey, Hakkari		1989	W	11	0	0.3	0	2.825	11	0	0.4	0	5.75064	2.85
PI 560842	6	.	Landrace	TU86-41-01-5	Triticum aestivum subsp. aestivum	Turkey, Hakkari		1989	W	0	0	0	0	0	0	0	0	0	3.80064	0
PI 560843	6	.	Landrace	TU86-41-01-6	Triticum aestivum subsp. aestivum	Turkey, Hakkari		1989	W	0	0	0	0	0	0	0	0	0	3.80064	0
PI 560844	6	Y-560839, 560838	Landrace	TU86-42-01-1	Triticum aestivum subsp. aestivum	Turkey, Hakkari		1989	W	6	2.5	1.5	0	2.5	6	3.9	1.8	0	6.75064	2.925
PI 560845	6	Y-560844, 560839, 560838	Landrace	TU86-42-01-3	Triticum aestivum subsp. aestivum	Turkey, Hakkari		1989	W	10	0	6.8	60.7477	19.3869	10	0	8.2	90.2506	23.234	27.1126
PI 560846	6	.	Landrace	TU86-42-01-4	Triticum aestivum subsp. aestivum	Turkey, Hakkari		1989	W	0	0	2.4	0	0.6	0	0	2.8	0	4.75064	0.7
PI 560848	6	.	Landrace	TU86-42-01-6	Triticum aestivum subsp. aestivum	Turkey, Hakkari		1989	W	0	0	0	0	0	0	0	0	0	3.80064	0
PI 560858	2	Y-470437, 470755, 560818, 470651, 470437	Landrace	TU86-44-03	Triticum aestivum subsp. aestivum	Turkey, Hakkari		1989	W	56	3.9	4.4	7.31707	17.9043	56	6	5.3	10.8707	18.8173	19.5427
PI 560860	2	Y-560858	Landrace	TU86-46-01-2	Triticum aestivum subsp. aestivum	Turkey, Van		1989	W	100	5.6	8.2	6.45161	30.0629	100	8.7	9.9	9.58492	28.1506	32.0462
PI 574145	1	.	Breeding material	83SEB57ST	Triticum aestivum subsp. aestivum	United States, Montana	TAM 101//CI 12632/PI 282931	1992	W	100	79.6	83.6	67.9104	82.7776	100	124.7	101.1	100.892	112.467	106.673
PI 574234	2	.	Breeding material	86WTR-8	Triticum aestivum subsp. aestivum	United States, Montana	WKP3528/3/83SEB61SN--	1992	W	2	0	0.8	1.40845	1.05211	2	0	0.9	2.09248	4.78397	1.24812
PI 586753	3	.	Breeding material	WA 7759	Triticum aestivum subsp. aestivum	United States, Washington	PI 173467/CI 13438//Magnif/3/Cardon/Hatton	1995	W	10	13.5	22.7	34.0741	20.0685	10	21.2	27.4	50.6226	30.1173	27.3057
PI 600677	3	.	Breeding material	MT9222	Triticum aestivum subsp. aestivum	United States, Montana	Nuwest/8/(MT7869, ((Sinvalocho/Wichita//Hope/Cheyenne/3/Wichita/4/Seu Seun 27, TX55-391-56-D8)/5/Westmont, MT7015)/6/Froid/7/Yogo*3//Norin 10/Brevor)/9/Norwin/3/(Mt7840, Trader/Froid//Wanser/Winoka)	1998	W	100	48.2	76.8	58.3333	70.8333	100	75.5	92.8	86.6637	91.0173	88.7409
PI 620651	1	.	Breeding material	880494	Triticum aestivum subsp. aestivum	United States, Oregon	OR7946/Hill//Hill	1998	W	1	0	0	3.73832	1.18458	1	0	0	5.55388	4.90064	1.63847
PI 620652	1	.	Breeding material	3900438	Triticum aestivum subsp. aestivum	United States, Oregon	TCK82799/WAR//Burt/PI178383/3/Hill	1998	W	8	0	1	0	2.25	8	0	1.2	0	5.53397	2.3
PI 620655	1	.	Breeding material	3890209	Triticum aestivum subsp. aestivum	United States, Oregon		1998	W	0	0	0	0	0	0	0	0	0	3.80064	0
PI 620662	1	.	Breeding material	908294	Triticum aestivum subsp. aestivum	United States, Oregon	Fief/Pernel	1998	W	100	61.7	56.4	66.3265	71.1066	100	96.6	68.2	98.5389	91.2006	90.8347
PI 620933	2	.	Landrace	IWA8606319	Triticum aestivum subsp. aestivum	Iran, West Azerbaijan		1997	W	3	0	0	2.04082	1.2602	3	0	0	3.03197	4.80064	1.50799
PI 620937	2	.	Landrace	IWA8606344	Triticum aestivum subsp. aestivum	Iran, West Azerbaijan		1997	W	11	1.6	0	1.38889	3.49722	11	2.4	0	2.06342	6.83397	3.86586
PI 620954	5	.	Landrace	IWA8606408	Triticum aestivum subsp. aestivum	Iran, West Azerbaijan		1997	W	4	0	1.3	0	1.325	4	0	1.6	0	5.00064	1.4
PI 621069	2	.	Landrace	IWA8606683	Triticum aestivum subsp. aestivum	Iran, West Azerbaijan		1997	W	100	13.2	32.5	43.9189	47.4047	100	20.6	39.2	65.2487	51.4173	56.2622
PI 621093	2	Y-621069	Landrace	IWA8606779	Triticum aestivum subsp. aestivum	Iran, West Azerbaijan		1997	W	100	22.9	16.6	37.5	44.25	100	35.9	20.1	55.7124	48.534	52.9281
PI 621586	5	.	Landrace	IWA8608765	Triticum aestivum subsp. aestivum	Iran, Kordestan		1997	W	5	1.8	3.7	17.7305	7.05762	5	2.7	4.5	26.3415	11.4673	9.63539
PI 621623	6	.	Landrace	IWA8609107	Triticum aestivum subsp. aestivum	Iran, Kordestan		1997	W	10	0	1.5	0	2.875	10	0	1.8	0	6.0673	2.95
PI 622068	5	.	Landrace	IWA8610516	Triticum aestivum subsp. aestivum	Iran, Gilan		1997	W	2	0	0	0.757576	0.689394	2	0	0	1.1255	4.3173	0.781376
PI 622274	5	.	Landrace	IWA8611008	Triticum aestivum subsp. aestivum	Iran, Khorasan		1997	W	100	22.2	31.5	59.8361	53.384	100	34.8	38	88.8962	59.4506	65.4241
PI 622884	5	.	Landrace	IWA8613583	Triticum aestivum subsp. aestivum	Iran, Esfahan		1997	W	100	12.6	28.1	85.7143	56.6036	100	19.7	33.9	127.343	59.5173	70.2356
PI 622886	5	.	Landrace	IWA8613594	Triticum aestivum subsp. aestivum	Iran, Esfahan		1997	W	100	14.2	50.8	71.6418	59.1604	100	22.2	61.4	106.436	66.4006	72.5089
PI 622916	5	.	Landrace	IWA8613802	Triticum aestivum subsp. aestivum	Iran, Esfahan		1997	W	100	10.9	8.8	28.4091	37.0273	100	17.1	10.6	42.2063	35.1506	42.4766
PI 622921	5	.	Landrace	IWA8613844	Triticum aestivum subsp. aestivum	Iran, Esfahan		1997	W	100	44.1	34.1	83.8926	65.5232	100	69	41.2	124.636	78.1673	83.709
PI 622926	5	.	Landrace	IWA8613853	Triticum aestivum subsp. aestivum	Iran, Esfahan		1997	W	100	2.3	29.1	73.4375	51.2094	100	3.5	35.2	109.103	51.5173	61.9509
PI 622940	5	.	Landrace	IWA8613915	Triticum aestivum subsp. aestivum	Iran, Esfahan		1997	W	1	0	1.7	6.25	2.2375	1	0	2	9.2854	6.18397	3.07135
PI 622941	5	Y-622940	Landrace	IWA8613916	Triticum aestivum subsp. aestivum	Iran, Esfahan		1997	W	4	0	0	15.6863	4.92157	4	0	0	23.3045	8.35064	6.82613
PI 622956	5	.	Landrace	IWA8613941	Triticum aestivum subsp. aestivum	Iran, Esfahan		1997	W	5	0	0	0.680272	1.42007	5	0	0	1.01066	4.80064	1.50266
PI 622963	5	.	Landrace	IWA8613954	Triticum aestivum subsp. aestivum	Iran, Esfahan		1997	W	3	0	2.8	13.3333	4.78333	3	0	3.4	19.8088	8.73397	6.55221
PI 622967	6	.	Landrace	IWA8613967	Triticum aestivum subsp. aestivum	Iran, Esfahan		1997	W	0	0	0	1.3986	0.34965	0	0	0	2.07785	4.15064	0.519463
PI 626785	5	.	Landrace	IWA8600215	Triticum aestivum subsp. aestivum	Iran, Bakhtiari va Chahar		1997	W	100	5.9	15.8	19.6429	35.3357	100	9.2	19.1	29.1827	34.634	39.3707
PI 626925	5	.	Landrace	IWA8600432	Triticum aestivum subsp. aestivum	Iran, West Azerbaijan		1997	W	100	22	16	69.6296	51.9074	100	34.5	19.3	103.446	55.134	64.3115
PI 627071	5	.	Landrace	IWA8600667	Triticum aestivum subsp. aestivum	Iran, Gilan		1997	W	100	0	1.9	59.7403	40.4101	100	0	2.3	88.7539	36.034	47.7635
PI 627587	5	.	Landrace	IWA8602975	Triticum aestivum subsp. aestivum	Iran, Kordestan		1997	W	100	29.3	62.3	20	52.9	100	45.9	75.3	29.7133	65.6673	62.7283
PI 627677	5	.	Landrace	IWA8603110	Triticum aestivum subsp. aestivum	Iran, Gilan		1997	W	2	0	0	0	0.5	2	0	0	0	4.13397	0.5
PI 627729	2	.	Landrace	IWA8603184	Triticum aestivum subsp. aestivum	Iran, Gilan		1997	W	100	0	0	0	25	100	0	0	0	20.4673	25
PI 628016	5	.	Landrace	IWA8604469	Triticum aestivum subsp. aestivum	Iran, Kordestan		1997	W	100	39	52.9	73.1707	66.2677	100	61.1	64	108.707	80.084	83.4518
PI 628112	6	.	Landrace	IWA8604704	Triticum aestivum subsp. aestivum	Iran, Bakhtiari va Chahar		1997	W	5	1.7	1	8.4507	4.03768	5	2.6	1.1	12.5549	8.0173	5.31373
PI 631090	3	.	Breeding material	ARS92 302	Triticum aestivum subsp. aestivum	United States, Washington	Norin 10/Brevor 14//7*Brevor	2002	W	0	5.6	3.3	6.06061	3.74015	0	8.7	3.9	9.00402	9.40064	5.40101
PI 636141	6	Y-560595	Breeding material	PI560596-sel-wcors	Triticum aestivum subsp. aestivum	United States, Idaho	selection from PI 560596	2004	W	4	0	0	0	1	4	0	0	0	4.4673	1
PI 636142	6	Y-636141, 560595	Breeding material	PI560596-sel-wcows	Triticum aestivum subsp. aestivum	United States, Idaho	selection from PI 560596	2004	W	3	0	0	0	0.75	3	0	0	0	4.30064	0.75
PI 636143	6	.	Breeding material	PI560599-sel-bcows	Triticum aestivum subsp. aestivum	United States, Idaho	selection from PI 560599	2004	W	0	0	5.6	1.07527	1.66882	0	0	6.7	1.59749	6.30064	2.07437
PI 636144	6	.	Breeding material	PI560599-sel-bcors	Triticum aestivum subsp. aestivum	United States, Idaho	selection from PI 560599	2004	W	1	0	0	1.7094	0.67735	1	0	0	2.5396	4.38397	0.884899
PI 636145	6	.	Breeding material	PI560603-sel-bco	Triticum aestivum subsp. aestivum	United States, Idaho	selection from PI 560603	2004	W	0	0	0	0	0	0	0	0	0	3.80064	0
PI 636146	6	.	Breeding material	PI560603-sel-bcl	Triticum aestivum subsp. aestivum	United States, Idaho	selection from PI 560603	2004	W	1	0	0	0.806452	0.451613	1	0	0	1.19812	4.1673	0.549529
PI 636147	6	.	Breeding material	PI560603-sel-wclws	Triticum aestivum subsp. aestivum	United States, Idaho	selection from PI 560603	2004	W	0	0	0	2.20588	0.551471	0	0	0	3.2772	4.35064	0.8193
PI 636148	6	.	Breeding material	PI560603-sel-wclrs	Triticum aestivum subsp. aestivum	United States, Idaho	selection from PI 560603	2004	W	2	0	0	1.72414	0.931034	2	0	0	2.56149	4.5673	1.14037
PI 636150	6	.	Breeding material	PI560603-sel-wcows	Triticum aestivum subsp. aestivum	United States, Idaho	selection from PI 560603	2004	W	2	0	0	0	0.5	2	0	0	0	4.13397	0.5
PI 636151	3	.	Breeding material	PI560603-sel-blaw	Triticum aestivum subsp. aestivum	United States, Idaho	selection from PI 560603	2004	W	2	19	5.3	6.45161	8.1879	2	29.8	6.4	9.58492	18.2506	11.9462
PI 636152	6	Y-560844,560845, 560839, 560838	Breeding material	PI560604-sel-aest	Triticum aestivum subsp. aestivum	United States, Idaho	selection from PI 560604	2004	W	8	0	2.3	6.25	4.1375	8	0	2.7	9.2854	7.60064	4.99635
PI 636153	6	.	Breeding material	PI560685-sel-cl	Triticum aestivum subsp. aestivum	United States, Idaho	selection from PI 560685	2004	W	8	6.8	2	12.6506	7.36265	8	10.6	2.4	18.7945	12.6506	9.94863
PI 636155	6	Y-636143	Breeding material	PI560795-sel-bcows	Triticum aestivum subsp. aestivum	United States, Idaho	selection from PI 560795	2004	W	8	0	0	0	2	8	0	0	0	5.13397	2
PI 636156	6	Y-560794	Breeding material	PI560795-sel-bcors	Triticum aestivum subsp. aestivum	United States, Idaho	selection from PI 560795	2004	W	0	0	0	0	0	0	0	0	0	3.80064	0
PI 636157	6	.	Breeding material	PI560830-sel-wcors	Triticum aestivum subsp. aestivum	United States, Idaho	selection from PI 560830	2004	W	1	0	1.1	3.44828	1.38707	1	0	1.3	5.12298	5.2673	1.85574
PI 636158	6	.	Breeding material	PI560830-sel-wcows	Triticum aestivum subsp. aestivum	United States, Idaho	selection from PI 560830	2004	W	2	0	0	1.93548	0.983871	2	0	0	2.87548	4.6173	1.21887
PI 636159	6	.	Breeding material	PI560830-sel-bco	Triticum aestivum subsp. aestivum	United States, Idaho	selection from PI 560830	2004	W	2	0	0	0	0.5	2	0	0	0	4.13397	0.5
PI 636160	6	.	Breeding material	PI560831-sel-bco	Triticum aestivum subsp. aestivum	United States, Idaho	selection from PI 560831	2004	W	1	0	3.2	0	1.05	1	0	3.9	0	5.25064	1.225
PI 636162	6	.	Breeding material	PI560837-sel-wco	Triticum aestivum subsp. aestivum	United States, Idaho	selection from PI 560837	2004	W	0	0	0	0	0	0	0	0	0	3.80064	0
PI 636163	6	Y-560842	Breeding material	PI560837-sel-bco	Triticum aestivum subsp. aestivum	United States, Idaho	selection from PI 560837	2004	W	1	0	0	0	0.25	1	0	0	0	3.9673	0.25
PI 636164	6	.	Breeding material	PI560840-sel-wco	Triticum aestivum subsp. aestivum	United States, Idaho	selection from PI 560840	2004	W	3	1.8	0.5	0	1.325	3	2.7	0.5	0	5.43397	1.55
PI 636165	6	Y-560841, 560840	Breeding material	PI560841-sel-wco	Triticum aestivum subsp. aestivum	United States, Idaho	selection from PI 560841	2004	W	0	0	0	0	0	0	0	0	0	3.80064	0
PI 636166	6	.	Breeding material	PI560841-sel-bcl	Triticum aestivum subsp. aestivum	United States, Idaho	selection from PI 560841	2004	W	1	0	0	1.23457	0.558642	1	0	0	1.83415	4.2673	0.708538
PI 636167	6	Y-636155, 636143	Breeding material	PI560841-sel-bco	Triticum aestivum subsp. aestivum	United States, Idaho	selection from PI 560841	2004	W	1	0	1.5	4.26829	1.69207	1	0	1.8	6.34125	5.60064	2.28531
PI 636168	6	Y-636163, 560842	Breeding material	PI560842-sel-bcors	Triticum aestivum subsp. aestivum	United States, Idaho	selection from PI 560842	2004	W	0	0	0	0	0	0	0	0	0	3.80064	0
PI 636169	6	.	Breeding material	PI560843-sel-aest	Triticum aestivum subsp. aestivum	United States, Idaho	selection from PI 560843	2004	W	0	0	0	0	0	0	0	0	0	3.80064	0
PI 636170	6	.	Breeding material	PI560845-sel-wcl	Triticum aestivum subsp. aestivum	United States, Idaho	selection from PI 560845	2004	W	0	0	0	1.83486	0.458716	0	0	0	2.72599	4.25064	0.681497
PI 636171	6	Y-560828, 560837	Breeding material	PI560845-sel-wco	Triticum aestivum subsp. aestivum	United States, Idaho	selection from PI 560845	2004	W	1	0	0	0	0.25	1	0	0	0	3.9673	0.25
PI 636172	6	Y-14106, 14107	Breeding material	PI560845-sel-bclws	Triticum aestivum subsp. aestivum	United States, Idaho	selection from PI 560845	2004	W	3	0	0.8	0	0.95	3	0	1	0	4.6173	1
PI 636173	6	Y-560844, 636152, 560845, 560839, 560838	Breeding material	PI560845-sel-bclrs	Triticum aestivum subsp. aestivum	United States, Idaho	selection from PI 560845	2004	W	2	0.9	1.8	0	1.175	2	1.3	2.2	0	5.28397	1.375
PI 636174	6	Y-560846	Breeding material	PI560846-sel-wco	Triticum aestivum subsp. aestivum	United States, Idaho	selection from PI 560846	2004	W	2	0	0	0	0.5	2	0	0	0	4.13397	0.5
PI 638578	1	.	Genetic material	99CF 639	Triticum aestivum subsp. aestivum	United States, Washington	Stephens*2/Triple Dirk Vrn 3//5*Stephens	2005	W	100	27.7	24.5	45.1852	49.3463	100	43.3	29.6	67.13	55.7173	60.0075
PI 638636	4	.	Breeding material	99CF 794	Triticum aestivum subsp. aestivum	United States, Washington	Wanser*2/Triple Dirk Vrn 2//5*Wanser	2005	W	5	0	5.9	8.40336	4.82584	5	0	7.1	12.4846	9.08397	6.14614
PI 638637	4	.	Breeding material	99CF 798	Triticum aestivum subsp. aestivum	United States, Washington	Wanser*2/Triple Dirk Vrn 2//5*Wanser	2005	W	10	23.1	29.8	45.6954	27.1488	10	36.1	36	67.8879	40.8173	37.497
PI 638644	4	.	Breeding material	99CF 810	Triticum aestivum subsp. aestivum	United States, Washington	Wanser*2/Triple Dirk Vrn 3//5*Wanser	2005	W	0	0	0	0	0	0	0	0	0	3.80064	0
PI 638645	4	.	Breeding material	99CF 817	Triticum aestivum subsp. aestivum	United States, Washington	Wanser*2/Triple Dirk Vrn 3//5*Wanser	2005	W	1	0	0.5	2.77778	1.06944	1	0	0.6	4.12684	4.85064	1.43171
PI 638646	4	.	Breeding material	99CF 818	Triticum aestivum subsp. aestivum	United States, Washington	Wanser*2/Triple Dirk Vrn 3//5*Wanser	2005	W	2	0	2.2	1.69492	1.47373	2	0	2.6	2.51807	5.4173	1.77952
PI 638647	4	.	Breeding material	99CF 822	Triticum aestivum subsp. aestivum	United States, Washington	Wanser*2/Triple Dirk Vrn 3//5*Wanser	2005	W	4	0	0.8	0	1.2	4	0	0.9	0	4.7673	1.225
CItr 8885	4	.	Cultivar-S-check	Cheyenne	Triticum aestivum subsp. aestivum	United States, Nebraska	selection from Crimean, CI 1435	1928	W	100	79.2	84.6	88.5714	88.0929	100	119.1	102.2	131.587	116.151	113.222
CItr 13844	4	.	Cultivar-S-check	Wanser	Triticum aestivum subsp. aestivum	United States, Washington	Burt/Itana	1963	W	100	63.875	82.8001	77.7778	81.1132	100	100	100	100	104.401	100
PI 209794	1	.	Bt0	Heines VII	Triticum aestivum subsp. aestivum	Germany, Niedersachsen	Hybride a Courte Paille/Kronen	1953	W	97	86.3	70.5	87.6712	85.3678	97	135.3	85.2	130.25	111.23	111.937
PI 554101	1	.	Bt1	Selection 2092	Triticum aestivum subsp. aestivum	United States, Oregon		1987	W	.	65.9	76.2	68.4685	70.1895	.	103.3	92.1	101.721	103.991	99.0404
PI 554097	1	.	Bt2	Selection 1102	Triticum aestivum subsp. aestivum	United States, Oregon		1987	W	.	77.6	81.2	88.4615	82.4205	.	121.6	98.1	131.424	119.216	117.041
CItr 6703	3	.	Bt3	Ridit	Triticum aestivum subsp. aestivum	United States, Washington	Turkey/Florence	1921	W	76	6.7	35.2	45.2381	40.7845	76	10.5	42.6	67.2086	51.2495	49.0771
PI 11610	3	.	Bt4	CI 1558	Triticum aestivum subsp. aestivum	United States, Kansas		1903	W	100	95.8	81.8	87.7419	91.3355	100	150.2	98.9	130.355	120.41	119.864
CItr 11458	1	.	Bt5	Hohenheimer	Triticum aestivum subsp. aestivum	United States, Washington		1932	W	.	44.3	2.8	18	21.7	.	69.4	3.4	26.7419	32.0656	33.1806
CItr 10061	3	.	Bt6	Rio	Triticum aestivum subsp. aestivum	United States, Oregon	selection from Argentine, CI 1569	1930	W	.	84.2	45.1	97.05	43.1	.	132	54.5	144.07	67.3656	62.1667
PI 554100	1	.	Bt7	Selection 50077	Triticum aestivum subsp. aestivum	United States, Oregon	selection from CItr 13561	1987	W	100	95.7	77.1	69.7674	85.6419	100	150	93.2	103.651	112.75	111.713
PI 554120	2	.	Bt8	M72-1250	Triticum aestivum subsp. compactum	United States, Oregon	PI 173438/Elgin	1987	W	.	0	2.5	1.28205	1.26068	.	0	3	1.9047	7.51561	1.6349
PI 554099	2	.	Bt9	R63-6968	Triticum aestivum subsp. aestivum	United States, Oregon	Elgin/PI 178383	1987	W	.	0	36.4	74.7863	37.0621	.	0	44	111.107	55.3156	51.7024
PI 554118	2	.	Bt10	R63-6982	Triticum aestivum subsp. aestivum	United States, Oregon	Elgin/PI 178383	1987	W	.	11.4	15.7	46.6667	24.5889	.	17.9	19	69.331	37.0156	35.4103
PI 554119	2	.	Bt11	M82-2123	Triticum aestivum subsp. aestivum	United States, Oregon	Elgin/PI 166910	1987	W	1	0	1	1.45985	0.864964	1	0	1.2	2.16885	4.52954	1.09221
PI 119333	6	.	Bt12	1696	Triticum aestivum subsp. aestivum	Turkey, Elazig		1937	W	0	0	0	0	0	0	0	0	0	3.40954	0
PI 181463	5	.	Bt13	Thule III	Triticum aestivum subsp. aestivum	Sweden, Skane Ian	Thule II/Sammet	1949	W	15	1.7	8	0.598802	6.3247	15	2.7	9.6	0.889619	11.0095	7.0474
CItr 13711	.	.	Bt14	Doubbi	Triticum turgidum subsp. durum	Australia, South Australia		1961	S	.	.	0	1.88679	0.943396	.	.	0	2.80314	3.68878	1.40157
CItr 12064	.	.	Bt15	Carleton	Triticum turgidum subsp. durum	United States, North Dakota	Vernal Emmer/3*Mindum	1940	S	.	.	7.9	10.4167	9.15833	.	.	9.55149	15.4757	14.7888	12.5136
PI 173437	6	.	Btp	7838	Triticum aestivum subsp. aestivum	Turkey, Hakkari		1949	W	0	.	0.6	0	0.2	0	.	0.7	0	0.0542731	0.233333
PI 173438	6	Y-476212	Bt (unknown)	7845	Triticum aestivum subsp. aestivum	Turkey, Hakkari		1949	W	0	.	0	0.598802	0.199601	0	.	0	0.889619	0.12094	0.29654
