# Supplementary material for: Genetic characterization and genome-wide association mapping for dwarf bunt resistance in bread wheat accessions from the USDA National Small Grains Collection
Source: Theor Appl Genet. 2020 Jan 14;133(3):1069–80. doi: 10.1007/s00122-020-03532-0 (PMC7021738; doi:10.1007/s00122-020-03532-0)
Supplement: Supplementary file 7 — Supplementary material 7 (XLSX 3885 kb) [file 122_2020_3532_MOESM7_ESM.xlsx]

## Sheet: Sheet1
Genetic characterization and genome-wide association mapping for dwarf bunt resistance in bread wheat accessions from the USDA National Small Grains Collection
Supplementary File 7 All 19,281 SNP markers, their associated annotation information, -log10P values, FDR-adjusted -log10P values, and R2 values for each DB NI data set
SNP_Index	Physical_name (lWGSC, 2018)	Chr.	Mbp	SNP	Coverage	Identity	IWB_name	Chr. (Wang et al., 2014)	cM (Wang et al., 2014)	GRIN -log10(p)	GRIN_-log10(p)FDR	GRIN R2	2017_-log10(p)	2017_-log10(p)FDR	2017_R2	2018_-log10(p)	2018_-log10(p)FDR	2018_R2	2019_-log10(p)	2019_-log10(p)FDR	2019_R2	BLUE -log10(p)	BLUE_-log10(p)FDR	BLUE R2
SN74985	tplb0051e20_1160.1	1A	1.15977	[T/C]	100	100	\N	\N	\N	0.0145	0.000467746	7.25415e-06	0.4736	0.00393266	0.00385721	0.2803	8.0568e-05	0.00168271	0.0673	0.00308264	0.000136803	0.3463	0.000725907	0.00236457
SN21698	Excalibur_c10657_796.1	1A	1.17418	[A/C]	84.2	100	IWB21698	1B	8.36	0.5657	0.000467746	0.00520168	0.3518	0.00393266	0.00245447	1.0912	0.00337272	0.0126797	0.941	0.014575	0.0104312	1.6582	0.0702652	0.0217644
SN21697	Excalibur_c10657_1280.1	1A	1.17489	[A/G]	100	100	IWB21697	1B	8.36	0.4476	0.000467746	0.0036454	0.1999	0.00393266	0.000966201	0.9107	8.0568e-05	0.00989162	0.8887	0.014575	0.00960502	1.3291	0.0208009	0.0163578
SN76210	wsnp_Ex_c10657_17376448.1	1A	1.18696	[A/C]	100	100	IWA1376	1A	13.73	0.0275	0.000467746	2.51876e-05	0.1783	0.00393266	0.000788043	0.2724	8.0568e-05	0.0016	0.0018	0.000273247	1.16735e-07	0.2814	0.000725907	0.00168727
SN74344	tplb0028p02_562.1	1A	1.2082	[T/C]	100	99	IWB74344	1B	63.92	0.1087	0.000467746	0.000336877	0.1169	0.00393266	0.000374645	0.15	8.0568e-05	0.000580894	0.8155	0.014575	0.00845732	0.1427	0.000725907	0.000532198
SN43258	Kukri_c26168_423.1	1A	1.20821	[T/G]	97	99	IWB43258	1B	60.62	1.2319	0.000467746	0.0151971	1.5282	0.0593809	0.0195569	1.948	0.0676699	0.0263483	0.5687	0.0101249	0.00506826	2.3048	0.111388	0.0322951
SN4184	BobWhite_c65478_119.1	1A	1.21083	[A/G]	100	100	IWB4184	1B	8.36	1.5025	0.0245648	0.0195451	1.6989	0.0940571	0.0222506	2.1618	0.108114	0.0297809	0.7261	0.0101249	0.00718407	2.5723	0.142182	0.0366422
SN31610	GENE-0014_317.1	1A	1.21096	[T/G]	100	100	\N	\N	\N	0.2425	0.000467746	0.00136536	0.3609	0.00393266	0.0025345	0.0411	8.0568e-05	5.34396e-05	0.4896	0.0101249	0.00405454	0.0943	0.000725907	0.0002539
SN31612	GENE-0014_822.1	1A	1.211	[A/C]	88.1	98.9	IWB31612	1D	3.4	0.5936	0.000467746	0.00553527	0.7155	0.00393266	0.00706582	0.4158	8.0568e-05	0.00314755	0.5247	0.0101249	0.00449854	0.5496	0.000725907	0.00479936
SN31609	GENE-0014_262.1	1A	1.21101	[A/G]	100	99	\N	\N	\N	0.1189	0.000467746	0.000397729	0.1253	0.00393266	0.000425981	0.1567	8.0568e-05	0.000629954	0.8203	0.014575	0.00856329	0.1495	0.000725907	0.000579608
SN29449	Excalibur_c94139_55.1	1A	1.21169	[T/C]	100	100	\N	\N	\N	0.1052	0.000467746	0.000319055	0.1107	0.00393266	0.000340903	0.1564	8.0568e-05	0.000627444	0.82	0.014575	0.00855769	0.1416	0.000725907	0.000526852
SN7208	BS00022677_51.1	1A	1.21183	[T/C]	100	99	IWB7208	1A	13.73	0.3011	0.000467746	0.00193902	0.1495	0.00393266	0.000579919	0.2832	8.0568e-05	0.00170493	0.2103	0.0101249	0.00104426	0.2193	0.000725907	0.00111581
SN72726	Tdurum_contig60323_605.1	1A	1.23291	[T/C]	100	99	IWB72726	1A	13.73	0.528	0.000467746	0.00467702	0.0756	0.00393266	0.000170544	0.5834	8.0568e-05	0.00526211	0.3257	0.0101249	0.00216269	0.4534	0.000725907	0.0036093
SN61125	RAC875_c95364_59.1	1A	1.23475	[T/C]	100	99	\N	\N	\N	0.2347	0.000467746	0.00128781	0.3524	0.00393266	0.00243105	0.0371	8.0568e-05	4.36587e-05	0.4867	0.0101249	0.00400237	0.0979	0.000725907	0.00027085
SN42054	Kukri_c18951_493.1	1A	1.23578	[A/G]	100	98	IWB42054	1B	5.95	0.4993	0.000467746	0.00428306	0.3679	0.00393266	0.00261269	0.0925	8.0568e-05	0.000244957	0.9607	0.014575	0.0106398	0.2387	0.000725907	0.00129143
SN57868	RAC875_c42700_264.1	1A	1.2358	[A/G]	100	99	IWB57868	1A	13.73	0.1627	0.000467746	0.000701488	0.3425	0.00393266	0.00236299	0.3077	8.0568e-05	0.00198305	0.0059	0.000273247	1.21764e-06	0.0444	0.000725907	6.27497e-05
SN29495	Excalibur_c9509_1180.1	1A	1.33694	[A/G]	100	99	IWB29495.2	1D	3.4	0.0631	0.000467746	0.000124229	0.3259	0.00393266	0.0021556	0.0612	8.0568e-05	0.00011401	0.1054	0.00582689	0.000311885	0.0199	0.000725907	1.30513e-05
SN71565	Tdurum_contig44888_837.1	1A	1.33731	[A/G]	81.2	100	IWB71565	1A	13.73	0.0384	0.000467746	4.837e-05	0.1174	0.00393266	0.000378937	0.2353	8.0568e-05	0.00126105	0.2598	0.0101249	0.00149253	0.1786	0.000725907	0.000790534
SN35002	IAAV5306.1	1A	1.33948	[C/G]	100	99.3	\N	\N	\N	0.0918	0.000467746	0.000250898	0.3345	0.00393266	0.00226649	0.3257	8.0568e-05	0.00216299	0.418	0.0101249	0.00321307	0.0906	0.000725907	0.000238157
SN49753	Kukri_rep_c68121_88.1	1A	1.33971	[A/G]	100	99	\N	\N	\N	1.2189	0.000467746	0.015182	1.5057	0.0593809	0.0194344	1.962	0.0676699	0.0269123	0.6143	0.0101249	0.0057458	2.2478	0.111388	0.0317293
SN525	BobWhite_c1361_1187.1	1A	1.33972	[T/C]	100	99	IWB525	1A	13.73	0.258	0.000467746	0.00150721	0.1586	0.00393266	0.000642841	0.1994	8.0568e-05	0.000949921	0.2675	0.0101249	0.00155905	0.1951	0.000725907	0.000915656
SN42917	Kukri_c2408_784.1	1A	1.34264	[A/G]	100	98	IWB42917	1D	3.5	0.6173	0.000467746	0.00586012	0.8622	0.00469552	0.0091744	0.4734	8.0568e-05	0.00383854	0.6048	0.0101249	0.00554693	0.5916	0.000725907	0.00534783
SN42918	Kukri_c2408_857.1	1A	1.34272	[A/G]	100	97	\N	\N	\N	0.1519	0.000467746	0.00062198	0.1573	0.00393266	0.000644409	0.1854	8.0568e-05	0.000853343	0.8544	0.014575	0.0091742	0.113	0.000725907	0.00035702
SN80880	wsnp_Ra_c11211_18227610.1	1A	1.34351	[T/G]	100	100	\N	\N	\N	0.0791	0.000467746	0.000188391	0.3798	0.00393266	0.00273464	0.3028	8.0568e-05	0.00190013	0.4478	0.0101249	0.00352729	0.0968	0.000725907	0.000265436
SN26563	Excalibur_c44612_474.1	1A	1.34645	[A/G]	100	100	\N	\N	\N	0.1087	0.000467746	0.00033982	0.1963	0.00393266	0.000936908	0.187	8.0568e-05	0.000858604	0.8892	0.014575	0.00957321	0.1075	0.000725907	0.000323596
SN44579	Kukri_c36580_1291.1	1A	1.88464	[A/G]	100	99	\N	\N	\N	0.0728	0.000467746	0.000161758	0.2503	0.00393266	0.00139754	0.02	8.0568e-05	1.31267e-05	0.6182	0.0101249	0.0057022	0.016	0.000725907	8.48122e-06
SN6303	BS00010868_51.1	1A	2.94492	[T/C]	100	99	IWB6303	1B	9.68	0.0197	0.000467746	1.31743e-05	0.5861	0.00393266	0.00527628	0.0747	8.0568e-05	0.000164605	0.2549	0.0101249	0.00144052	0.2477	0.000725907	0.00136801
SN3240	BobWhite_c4246_367.1	1A	2.97948	[T/C]	100	100	\N	\N	\N	0.1545	0.000467746	0.000629831	0.137	0.00393266	0.000497456	0.2144	8.0568e-05	0.00107433	0.6807	0.0101249	0.00655233	0.0294	0.000725907	2.79562e-05
SN7628	BS00026456_51.1	1A	3.11827	[T/C]	100	99	IWB7628	1A	16.73	0.2347	0.000467746	0.00129364	0.3482	0.00393266	0.00239485	0.1257	8.0568e-05	0.000426477	0.0737	0.00394297	0.000162014	0.0929	0.000725907	0.000247171
SN27821	Excalibur_c58555_110.1	1A	3.25621	[T/C]	100	100	\N	\N	\N	0.4254	0.000467746	0.00338654	0.9024	0.00983612	0.00985095	0.6834	8.0568e-05	0.00664588	0.5536	0.0101249	0.00491211	0.4762	0.000725907	0.00390551
SN47523	Kukri_c7192_1128.1	1A	3.38287	[A/G]	100	98	\N	\N	\N	0.0867	0.000467746	0.000226105	0.1633	0.00393266	0.000685308	0.1097	8.0568e-05	0.000336693	0.6181	0.0101249	0.00577278	0.06	0.000725907	0.000110613
SN41914	Kukri_c1818_2671.1	1A	3.38735	[A/G]	89.1	97.8	\N	\N	\N	0.078	0.000467746	0.000185218	0.1554	0.00393266	0.000625771	0.1033	8.0568e-05	0.000301168	0.6137	0.0101249	0.00569003	0.0543	0.000725907	9.1401e-05
SN74217	tplb0025b13_2372.1	1A	3.38757	[T/C]	100	99	\N	\N	\N	0.078	0.000467746	0.000185218	0.1554	0.00393266	0.000625771	0.1033	8.0568e-05	0.000301168	0.6137	0.0101249	0.00569003	0.0543	0.000725907	9.1401e-05
SN41913	Kukri_c1818_2380.1	1A	3.38771	[A/G]	100	99	\N	\N	\N	0.078	0.000467746	0.000185218	0.1554	0.00393266	0.000625771	0.1033	8.0568e-05	0.000301168	0.6137	0.0101249	0.00569003	0.0543	0.000725907	9.1401e-05
SN74216	tplb0025b13_2054.1	1A	3.38788	[A/G]	100	100	\N	\N	\N	0.0942	0.000467746	0.000260814	0.4513	0.00393266	0.00358463	0.1913	8.0568e-05	0.000888899	0.4485	0.0101249	0.00355004	0.1291	0.000725907	0.000447624
SN74214	tplb0025b13_1721.1	1A	3.38858	[T/C]	100	98	\N	\N	\N	0.5146	0.000467746	0.00457924	0.0415	0.00393266	5.60385e-05	0.3017	8.0568e-05	0.00194482	0.3719	0.0101249	0.00272576	0.2121	0.000725907	0.00108644
SN74222	tplb0025b13_372.1	1A	3.39064	[T/C]	97	100	\N	\N	\N	1.5451	0.0301626	0.0204228	0.4052	0.00393266	0.00305038	0.6213	8.0568e-05	0.00576852	0.8828	0.014575	0.00951743	0.9181	0.000725907	0.0100023
SN3277	BobWhite_c4303_524.1	1A	3.4488	[T/C]	99	100	IWB3277	1D	3.4	0.6101	0.000467746	0.00573649	0.0261	0.00358217	2.22996e-05	0.11	8.0568e-05	0.000334283	0.5965	0.0101249	0.00541314	0.5002	0.000725907	0.00415346
SN3983	BobWhite_c5793_372.1	1A	3.6542	[A/G]	100	99	IWB3983	1B	9.68	0.2958	0.000467746	0.00188434	0.0331	0.00372491	3.51906e-05	0.265	8.0568e-05	0.00152938	0.2301	0.0101249	0.00121512	0.6208	0.000725907	0.00571432
SN11263	BS00082566_51.1	1A	4.0534	[A/G]	100	100	IWB11263	1B	64.1	0.9231	0.000467746	0.0104232	0.2564	0.00393266	0.00147252	0.2202	8.0568e-05	0.00113811	0.6536	0.0101249	0.0062591	0.4675	0.000725907	0.00379718
SN11264	BS00082567_51.1	1A	4.05352	[T/C]	100	99	IWB11264.2	1B	60.62	0.0452	0.000467746	6.80697e-05	0.2862	0.00393266	0.00180079	0.5665	8.0568e-05	0.00516826	0.1336	0.00582689	0.000491635	0.469	0.000725907	0.00389792
SN13355	CAP12_c3074_192.1	1A	4.06333	[A/G]	100	99	IWB13355	1A	19.34	0.0828	0.000467746	0.000207637	0.4186	0.00393266	0.0032204	0.5229	8.0568e-05	0.00449349	0.3833	0.0101249	0.00280887	0.6929	0.000725907	0.00677735
SN39039	Ku_c28007_1398.1	1A	4.50052	[A/G]	100	100	IWB39039	1A	21.55	0.5899	0.000467746	0.00548519	0.1371	0.00393266	0.000499628	0.0502	8.0568e-05	7.82726e-05	0.494	0.0101249	0.00410946	0.2651	0.000725907	0.00153605
SN11899	BS00094793_51.1	1A	4.50307	[T/C]	100	99	IWB11899	1D	8.48	0.8412	0.000467746	0.00913339	0.373	0.00393266	0.00268068	0.3201	8.0568e-05	0.00209434	0.2055	0.0101249	0.00101236	0.8016	0.000725907	0.00829121
SN7436	BS00023130_51.1	1A	5.02418	[T/G]	100	100	IWB7436	1A	19.73	0.2848	0.000467746	0.00181854	0.2183	0.00393266	0.00114022	0.081	8.0568e-05	0.000196017	0.6834	0.0101249	0.00675842	0.2043	0.000725907	0.00101504
SN47978	Kukri_c8390_1102.1	1A	6.32365	[A/G]	100	98	IWB47978	1B	14.17	0.3471	0.000467746	0.00254217	0.5681	0.00393266	0.00525773	0.4051	8.0568e-05	0.00314125	0.0632	0.00251444	0.000126136	0.1688	0.000725907	0.000744387
SN60716	RAC875_c8282_644.1	1A	6.3241	[T/C]	100	99	IWB60716	1B	21.05	0.2453	0.000467746	0.00140378	0.7607	0.00393266	0.0077687	1.2344	0.0179204	0.0149206	1.015	0.014575	0.0115574	1.0908	0.000725907	0.0126745
SN47979	Kukri_c8390_1515.1	1A	6.32418	[T/C]	100	99	IWB47979	1B	9.68	0.8375	0.000467746	0.00903921	0.6314	0.00393266	0.00590521	1.5	0.0254555	0.0190223	0.9904	0.014575	0.0110869	0.9182	0.000725907	0.00996201
SN12354	BS00108242_51.1	1A	6.65448	[T/C]	100	99	IWB12354	1B	21.05	0.2072	0.000467746	0.00107636	0.1939	0.00393266	0.000937223	0.1183	8.0568e-05	0.000392285	0.6601	0.0101249	0.00645744	0.2565	0.000725907	0.0014919
SN12355	BS00108243_51.1	1A	6.65464	[T/C]	100	99	IWB12355	1B	60.62	0.2004	0.000467746	0.00100869	0.1626	0.00393266	0.000686022	0.1516	8.0568e-05	0.000604534	1.1848	0.014575	0.0143182	0.2826	0.000725907	0.00173452
SN61101	RAC875_c9457_457.1	1A	6.65477	[T/C]	99	99	IWB61101	1B	21.05	0.8989	0.000467746	0.0100073	1.0517	0.0382253	0.0120709	1.6304	0.0426142	0.0212201	0.3823	0.0101249	0.00278577	0.7188	0.000725907	0.00711205
SN49704	Kukri_rep_c116086_67.1	1A	7.18022	[T/C]	100	99	\N	\N	\N	0.2915	0.000467746	0.00185554	1.1553	0.0432539	0.0136771	0.7452	8.0568e-05	0.00748364	1.2158	0.014575	0.0146275	0.6185	0.000725907	0.00573051
SN24740	Excalibur_c2868_451.1	1A	7.18087	[T/G]	100	99	\N	\N	\N	0.4524	0.000467746	0.00369024	1.7815	0.0940571	0.0237013	0.9293	8.0568e-05	0.010127	0.764	0.0138171	0.0077516	1.0308	0.000725907	0.0116524
SN48747	Kukri_rep_c102231_265.1	1A	7.18183	[T/C]	91.1	100	IWB48747	1A	25.34	0.5076	0.000467746	0.00439062	1.6837	0.0851603	0.0220919	0.8588	8.0568e-05	0.00908737	0.7016	0.0101249	0.00687083	0.9068	0.000725907	0.00979258
SN40116	Ku_c8810_895.1	1A	7.18452	[T/C]	100	99	IWB40116	1B	21.05	0.2284	0.000467746	0.00125766	0.7535	0.00393266	0.00773144	0.4088	8.0568e-05	0.00311801	1.0084	0.014575	0.0115523	0.3218	0.000725907	0.00213945
SN58371	RAC875_c4763_192.1	1A	7.18555	[A/G]	100	99	IWB58371	1D	3.5	0.4669	0.000467746	0.0039557	1.2356	0.0432539	0.0152561	0.4635	8.0568e-05	0.0038123	1.0674	0.014575	0.012575	0.7168	0.000725907	0.00723354
SN8696	BS00056550_51.1	1A	7.29456	[A/G]	100	98	IWB8696	1A	24.06	0.192	0.000467746	0.00092957	0.1437	0.00393266	0.000547844	0.0338	8.0568e-05	3.70081e-05	0.1663	0.00680197	0.000706937	0.0057	0.00025274	1.11709e-06
SN7470	BS00023201_51.1	1A	7.6431	[T/C]	100	100	IWB7470	1A	21.55	0.4681	0.000467746	0.00395373	0.1849	0.00393266	0.000856775	0.0349	8.0568e-05	3.97342e-05	0.3545	0.0101249	0.0025054	0.208	0.000725907	0.0010427
SN81583	wsnp_RFL_Contig4735_5673999.1	1A	7.65826	[T/G]	100	99	IWA8622	1A	24.41	0.0922	0.000467746	0.000256409	0.303	0.00393266	0.00195886	0.1989	8.0568e-05	0.000970582	1.0711	0.014575	0.0125788	0.2272	0.000725907	0.00121508
SN7039	BS00022355_51.1	1A	7.65868	[A/G]	100	100	\N	\N	\N	0.252	0.000467746	0.00146135	0.1296	0.00393266	0.000454439	0.1915	8.0568e-05	0.000894679	0.4722	0.0101249	0.0038553	0.0025	0.000170206	2.20064e-07
SN31867	GENE-0411_807.1	1A	8.24216	[A/C]	96.2	100	IWB31867.3	1D	3.5	0.2616	0.000467746	0.00158893	0.8112	0.00393266	0.00864618	0.5239	8.0568e-05	0.00458347	0.9504	0.014575	0.0107532	0.4175	0.000725907	0.00324854
SN44655	Kukri_c37212_1286.1	1A	8.2426	[A/C]	98	99	IWB44655	1A	26.6	0.0777	0.000467746	0.000184843	0.3992	0.00393266	0.0029927	0.3156	8.0568e-05	0.00205669	0.6543	0.0101249	0.00626858	0.1722	0.000725907	0.000748379
SN42974	Kukri_c24454_423.1	1A	8.25022	[A/C]	100	99	\N	\N	\N	0.0354	0.000467746	4.11682e-05	0.2861	0.00393266	0.0017398	0.177	8.0568e-05	0.000775006	0.6133	0.0101249	0.00563671	0.0509	0.000725907	8.00891e-05
SN58401	RAC875_c4805_330.1	1A	8.251	[T/C]	100	99	\N	\N	\N	0.0749	0.000467746	0.000173232	0.4438	0.00393266	0.00353727	0.278	8.0568e-05	0.00168118	0.9046	0.014575	0.0099249	0.2562	0.000725907	0.00147115
SN57641	RAC875_c40640_180.1	1A	8.29677	[A/G]	100	99	\N	\N	\N	0.0585	0.000467746	0.000107733	0.2719	0.00393266	0.00160822	0.0153	8.0568e-05	7.84377e-06	0.3867	0.0101249	0.00282417	0.0969	0.000725907	0.000266919
SN28577	Excalibur_c71158_54.1	1A	8.2969	[T/C]	100	99	IWB28577	1A	27.07	0.0375	0.000467746	4.69694e-05	0.2886	0.00393266	0.00180276	0.0533	8.0568e-05	8.90681e-05	0.2367	0.0101249	0.00130047	0.0056	0.00025274	1.10797e-06
SN78617	wsnp_Ex_c6420_11162653.1	1A	8.32849	[A/G]	100	100	\N	\N	\N	0.0059	0.000310778	1.22638e-06	0.3069	0.00393266	0.00196608	0.1648	8.0568e-05	0.000690071	0.1477	0.00582689	0.000572403	0.0863	0.000725907	0.000216643
SN80192	wsnp_Ku_c183_358844.1	1A	8.32919	[T/C]	100	99.5	IWA6649	1A	27.07	0.0644	0.000467746	0.000128884	0.1235	0.00393266	0.000415184	0.0262	8.0568e-05	2.23701e-05	0.2693	0.0101249	0.00158269	0.0739	0.000725907	0.000162054
SN78504	wsnp_Ex_c57982_59470152.1	1A	8.32929	[A/G]	100	99.5	IWA4351	1A	27.07	0.0516	0.000467746	8.44672e-05	0.108	0.00393266	0.000324885	0.0351	8.0568e-05	3.93252e-05	0.2751	0.0101249	0.00163241	0.0657	0.000725907	0.000129602
SN54411	RAC875_c1710_376.1	1A	9.10369	[A/G]	85.1	98.8	IWB54411	1A	27.35	0.0839	0.000467746	0.000210292	0.0955	0.00393266	0.000259877	0.1601	8.0568e-05	0.000650842	0.0517	0.00166643	8.29325e-05	0.0308	0.000725907	3.05702e-05
SN6172	BS00010128_51.1	1A	9.10505	[T/C]	100	100	IWB6172	1A	27.07	0.1386	0.000467746	0.000524677	0.4866	0.00393266	0.00403491	0.5766	8.0568e-05	0.00517243	0.5049	0.0101249	0.00426512	0.3348	0.000725907	0.00225026
SN61368	RAC875_rep_c104335_293.1	1A	9.10789	[A/G]	93.1	98.9	\N	\N	\N	0.0258	0.000467746	2.2295e-05	0.6388	0.00393266	0.00597966	0.6388	8.0568e-05	0.00595536	0.1901	0.00994407	0.000879207	0.437	0.000725907	0.00338359
SN45049	Kukri_c4064_433.1	1A	9.10933	[T/C]	100	99	\N	\N	\N	0.055	0.000467746	9.60373e-05	0.0248	0.00358217	2.02741e-05	0.0912	8.0568e-05	0.000238916	0.3103	0.0101249	0.00199257	0.0403	0.000725907	5.15691e-05
SN29039	Excalibur_c82557_201.1	1A	9.12295	[T/G]	100	99	IWB29039	1A	27.07	0.1653	0.000467746	0.000711961	0.0458	0.00393266	6.61836e-05	0.0637	8.0568e-05	0.000122732	0.3794	0.0101249	0.00274158	0.0498	0.000725907	7.70603e-05
SN10746	BS00074511_51.1	1A	9.54447	[A/G]	100	100	IWB10746	1A	30.99	0.0039	0.00014722	5.37002e-07	0.1598	0.00393266	0.000651457	0.0759	8.0568e-05	0.000169619	0.4932	0.0101249	0.00408301	0.1331	0.000725907	0.000470317
SN7333	BS00022943_51.1	1A	9.57964	[T/C]	100	97	IWB7333	1A	29.68	0.2183	0.000467746	0.00117583	0.021	0.00314116	1.49706e-05	0.058	8.0568e-05	0.000105534	0.6714	0.0101249	0.00661749	0.0102	0.000499111	3.57691e-06
SN73129	Tdurum_contig68827_61.1	1A	9.57964	[T/C]	100	95	IWB73129	1A	29.68	0.2183	0.000467746	0.00117583	0.021	0.00314116	1.49706e-05	0.058	8.0568e-05	0.000105534	0.6714	0.0101249	0.00661749	0.0102	0.000499111	3.57691e-06
SN73128	Tdurum_contig68827_118.1	1A	9.5797	[A/C]	100	97	IWB73128	1A	29.11	0.0305	0.000467746	3.11976e-05	0.3607	0.00393266	0.00254278	0.0129	8.0568e-05	5.6029e-06	0.0989	0.00582689	0.000279467	0.2042	0.000725907	0.000997646
SN45715	Kukri_c46939_83.1	1A	9.57973	[A/G]	100	99	IWB45715	1A	30.99	0.0303	0.000467746	3.33895e-05	0.3593	0.00393266	0.00273371	0.2299	8.0568e-05	0.00131689	0.1531	0.00582689	0.000659479	0.2709	0.000725907	0.00172782
SN43759	Kukri_c29655_239.1	1A	9.57986	[A/G]	100	97	IWB43759	1A	30.99	0.0222	0.000467746	1.68205e-05	0.068	0.00393266	0.000139884	0.0384	8.0568e-05	4.72104e-05	0.5094	0.0101249	0.00432226	0.1028	0.000725907	0.000298474
SN43757	Kukri_c29655_155.1	1A	9.57994	[T/C]	100	97	IWB43757	1B	43.86	0.2575	0.000467746	0.0015015	0.3305	0.00393266	0.00219581	0.2108	8.0568e-05	0.00104439	0.0295	0.000596633	2.81622e-05	0.0224	0.000725907	1.65024e-05
SN65069	RFL_Contig5637_1008.1	1A	9.58007	[T/C]	100	99	IWB65069	1B	41.21	0.7708	0.000467746	0.00822538	0.0436	0.00393266	6.13663e-05	0.1357	8.0568e-05	0.000499435	0.172	0.00729979	0.000759247	0.2537	0.000725907	0.00145934
SN28223	Excalibur_c63663_93.1	1A	9.58703	[A/G]	100	98	\N	\N	\N	0.2575	0.000467746	0.0015015	0.3305	0.00393266	0.00219581	0.2108	8.0568e-05	0.00104439	0.0295	0.000596633	2.81622e-05	0.0224	0.000725907	1.65024e-05
SN64596	RFL_Contig4140_1183.1	1A	9.64257	[T/G]	100	99	IWB64596	1B	43.86	0.2562	0.000467746	0.0014961	0.3136	0.00393266	0.00202649	0.2203	8.0568e-05	0.00112923	0.0337	0.000839519	3.67597e-05	0.0233	0.000725907	1.78734e-05
SN34190	GENE-4832_103.1	1A	9.64365	[T/C]	100	100	\N	\N	\N	1.039	0.000467746	0.0121806	1.0753	0.0382253	0.0124338	1.0923	0.00337272	0.0126452	0.8496	0.014575	0.00902798	0.9371	0.000725907	0.0102851
SN61318	RAC875_rep_c101110_563.1	1A	9.98082	[A/G]	100	99	IWB61318	1A	29.11	0.2013	0.000467746	0.00102464	0.5271	0.00393266	0.00464478	0.2237	8.0568e-05	0.00118881	0.3269	0.0101249	0.00221304	0.5176	0.000725907	0.00450112
SN65702	TA003539-0889.1	1A	10.0439		100	100	\N	\N	\N	0.3242	0.000467746	0.0021929	0.2044	0.00393266	0.000999336	0.2264	8.0568e-05	0.00118252	0.9407	0.014575	0.0103398	0.117	0.000725907	0.00037537
SN75039	tplb0053o08_2004.1	1A	10.0487	[A/G]	100	100	IWB75039	1A	29.11	0.2547	0.000467746	0.001488	0.2347	0.00393266	0.00126672	0.0946	8.0568e-05	0.000256244	0.0872	0.00582689	0.000221824	0.2396	0.000725907	0.00130518
SN53314	RAC875_c113582_346.1	1A	10.053	[T/C]	100	98	IWB53314	1B	31.04	0.1849	0.000467746	0.000864046	0.1592	0.00393266	0.000650196	0.1037	8.0568e-05	0.000302042	0.082	0.00521421	0.000197377	0.0196	0.000725907	1.26995e-05
SN54709	RAC875_c18640_821.1	1A	10.0545	[T/C]	100	100	IWB54709	1A	29.11	0.2131	0.000467746	0.00111451	0.2418	0.00393266	0.00134242	0.1322	8.0568e-05	0.000472549	0.1635	0.00616786	0.000689444	0.268	0.000725907	0.00158414
SN29371	Excalibur_c9196_313.1	1A	10.0674	[A/G]	100	100	IWB29371	1A	29.11	0.6043	0.000467746	0.00568148	2.1204	0.0940571	0.0293338	1.2099	0.0179204	0.0144132	0.6147	0.0101249	0.00567959	1.6877	0.0702652	0.0220676
SN71461	Tdurum_contig43943_1165.1	1A	10.0674	[A/G]	100	98	IWB71461	1A	29.11	0.6043	0.000467746	0.00568148	2.1204	0.0940571	0.0293338	1.2099	0.0179204	0.0144132	0.6147	0.0101249	0.00567959	1.6877	0.0702652	0.0220676
SN73112	Tdurum_contig68637_256.1	1A	10.0688	[A/G]	100	95	IWB73112	1B	43.86	1.561	0.0355555	0.0205138	0.9208	0.0139766	0.0100004	1.7673	0.0433465	0.0232738	0.9167	0.014575	0.00994027	0.763	0.000725907	0.00767384
SN59783	RAC875_c63624_1002.1	1A	10.0689	[A/G]	90.1	98.9	IWB59783.2	1B	31.04	0.1639	0.000467746	0.000701244	0.1648	0.00393266	0.000690729	0.1067	8.0568e-05	0.000317742	0.076	0.00419847	0.000171243	0.0159	0.000725907	8.43791e-06
SN14618	CAP8_c2448_355.1	1A	10.0698	[A/C]	91.1	100	IWB14618	1A	29.11	0.1306	0.000467746	0.000470474	2.1242	0.0940571	0.0293967	0.5008	8.0568e-05	0.00417762	0.2527	0.0101249	0.00142578	1.0852	0.000725907	0.0124832
SN68307	Tdurum_contig14847_144.1	1A	10.0703	[T/G]	100	99	IWB68307	1B	41.21	0.5173	0.000467746	0.00451684	0.0301	0.00358217	2.95311e-05	0.2125	8.0568e-05	0.00106258	0.0892	0.00582689	0.000230057	0.1925	0.000725907	0.000898597
SN59323	RAC875_c57939_78.1	1A	11.5718	[T/C]	100	99	IWB59323	1A	30.99	1.0399	0.000467746	0.0120914	0.2692	0.00393266	0.0015822	0.2	8.0568e-05	0.000958911	0.1285	0.00582689	0.000445365	0.3763	0.000725907	0.00269568
SN59322	RAC875_c57939_175.1	1A	11.5719	[T/C]	100	100	IWB59322	1A	30.99	1.0399	0.000467746	0.0120914	0.2692	0.00393266	0.0015822	0.2	8.0568e-05	0.000958911	0.1285	0.00582689	0.000445365	0.3763	0.000725907	0.00269568
SN47909	Kukri_c8211_761.1	1A	11.6641	[T/G]	80.2	98.8	\N	\N	\N	0.1626	0.000467746	0.000700935	0.4297	0.00393266	0.00338133	0.6422	8.0568e-05	0.00612869	0.1292	0.00582689	0.000457343	0.1569	0.000725907	0.000642133
SN21983	Excalibur_c11848_919.1	1A	11.6648	[T/C]	80.2	100	IWB21983	1B	43.86	0.065	0.000467746	0.00013184	0.8703	0.005045	0.00937238	0.6536	8.0568e-05	0.00623373	0.8021	0.014575	0.00836847	0.4402	0.000725907	0.00346454
SN14010	CAP7_c3299_316.1	1A	11.6652	[T/C]	100	97	IWB14010	1B	18.74	0.0077	0.000467746	2.10105e-06	0.0403	0.00393266	5.1794e-05	0.0595	8.0568e-05	0.000107862	0.1686	0.00680197	0.000718234	0.1479	0.000725907	0.000569231
SN14011	CAP7_c3299_342.1	1A	11.6652	[T/C]	93.1	97.9	IWB14011	1B	18.74	0.0077	0.000467746	2.10105e-06	0.0403	0.00393266	5.1794e-05	0.0595	8.0568e-05	0.000107862	0.1686	0.00680197	0.000718234	0.1479	0.000725907	0.000569231
SN10730	BS00074341_51.1	1A	11.7223	[A/G]	100	99	IWB10730.2	1D	28.21	0.1979	0.000467746	0.0010005	0.088	0.00393266	0.000231424	0.2929	8.0568e-05	0.00186199	0.6743	0.0101249	0.00668605	0.5228	0.000725907	0.00458936
SN46642	Kukri_c5715_141.1	1A	11.8196	[A/G]	100	99	IWB46642	1A	33.86	0.9682	0.000467746	0.0111698	0.5133	0.00393266	0.00440808	0.4436	8.0568e-05	0.00351997	0.0726	0.00377703	0.000159264	0.3755	0.000725907	0.00271987
SN62711	RAC875_rep_c70613_78.1	1A	11.9339	[T/C]	88.1	100	IWB62711	1B	31.04	0.0055	0.000310778	1.08614e-06	0.4896	0.00393266	0.00410609	0.514	8.0568e-05	0.00439923	0.5887	0.0101249	0.00539998	0.1684	0.000725907	0.000723022
SN30826	Excalibur_rep_c67198_530.1	1A	11.94	[A/G]	100	99	IWB30826	1B	31.04	0.0054	0.000310778	1.03111e-06	0.4764	0.00393266	0.0038748	0.5149	8.0568e-05	0.00433799	0.5861	0.0101249	0.0052755	0.1686	0.000725907	0.000712433
SN12589	BS00110709_51.1	1A	11.9505	[A/G]	100	99	IWB12589	1A	29.11	0.6345	0.000467746	0.00612583	0.2954	0.00393266	0.00184835	0.5626	8.0568e-05	0.00498879	0.2137	0.0101249	0.00108203	0.3069	0.000725907	0.00195828
SN6999	BS00022270_51.1	1A	11.9505	[T/C]	100	99	IWB6999	1A	35.4	0.5076	0.000467746	0.00452612	0.2422	0.00393266	0.00136887	0.3242	8.0568e-05	0.00219288	0.1052	0.00582689	0.000320412	0.2607	0.000725907	0.00153914
SN55413	RAC875_c22821_542.1	1A	12.004	[T/C]	100	100	IWB55413	1D	29.18	0.0819	0.000467746	0.000207014	0.1998	0.00393266	0.000985968	0.1543	8.0568e-05	0.000628464	0.6196	0.0101249	0.00589312	0.2612	0.000725907	0.00153749
SN55748	RAC875_c25125_210.1	1A	12.0933	[T/C]	93.1	100	\N	\N	\N	0.1237	0.000467746	0.000425149	0.6005	0.00393266	0.00546606	0.5265	8.0568e-05	0.00448399	0.6179	0.0101249	0.00569903	0.1757	0.000725907	0.00076493
SN57005	RAC875_c34888_65.1	1A	12.0933	[T/C]	100	99	IWB57005	1A	34.7	0.0166	0.000467746	9.72832e-06	0.2292	0.00393266	0.00123823	0.0648	8.0568e-05	0.000129447	0.199	0.0101249	0.000975103	0.0253	0.000725907	2.13258e-05
SN7219	BS00022701_51.1	1A	12.0987	[T/C]	100	99	IWB7219	1A	35.28	0.0203	0.000467746	1.43681e-05	0.2756	0.00393266	0.00168682	0.3323	8.0568e-05	0.00227128	0.4234	0.0101249	0.00333374	0.2975	0.000725907	0.00190137
SN56841	RAC875_c33470_345.1	1A	12.0999	[T/C]	95	97.9	IWB56841	1A	35.23	0.1236	0.000467746	0.000433649	0.2157	0.00393266	0.00111316	0.0892	8.0568e-05	0.000233408	0.1293	0.00582689	0.000457948	0.0251	0.000725907	2.09322e-05
SN22674	Excalibur_c15692_532.1	1A	12.1426	[T/G]	100	99	IWB22674	1D	32.98	0.0394	0.000467746	5.12011e-05	0.2224	0.00393266	0.00116184	0.085	8.0568e-05	0.000211633	0.2663	0.0101249	0.001567	0.4624	0.000725907	0.00373503
SN7203	BS00022667_51.1	1A	12.1573	[A/G]	100	100	IWB7203	1A	35.06	0.5028	0.000467746	0.00431042	0.1098	0.00393266	0.000334889	0.0798	8.0568e-05	0.000185847	0.1886	0.00994407	0.000867742	0.0251	0.000725907	2.04929e-05
SN35649	IACX11001.1	1A	12.3037	[T/C]	100	99.5	IWB35649	1A	38.11	0.1192	0.000467746	0.000419152	0.2714	0.00393266	0.00168007	0.283	8.0568e-05	0.00179137	0.1462	0.00582689	0.000586664	0.409	0.000725907	0.00321544
SN42452	Kukri_c2121_2345.1	1A	12.3041	[A/G]	100	100	IWB42452	1A	38.11	0.0308	0.000467746	3.15386e-05	0.0262	0.00358217	2.24711e-05	0.0085	8.0568e-05	2.42729e-06	0.1759	0.00777926	0.000769494	0.0246	0.000725907	1.96984e-05
SN42451	Kukri_c2121_1994.1	1A	12.3045	[T/C]	100	98	IWB42451	1A	35.23	0.3749	0.000467746	0.00284462	0.7228	0.00393266	0.00738248	0.6186	8.0568e-05	0.00587939	0.5025	0.0101249	0.00434374	0.4355	0.000725907	0.00348068
SN20818	Ex_c4876_1221.1	1A	12.3053	[T/C]	100	99	IWB20818	1A	30.99	0.5172	0.000467746	0.00461444	0.1864	0.00393266	0.000872138	0.2011	8.0568e-05	0.000988802	0.0433	0.00166643	6.04903e-05	0.3502	0.000725907	0.00245843
SN20402	Ex_c28368_426.1	1A	12.3132	[T/C]	100	100	IWB20402	1A	35.4	0.0124	0.000467746	5.30102e-06	0.4481	0.00393266	0.00354603	0.2347	8.0568e-05	0.00125597	0.2383	0.0101249	0.00129334	0.5341	0.000725907	0.00459924
SN24273	Excalibur_c25175_512.1	1A	12.3134	[T/C]	97	96.9	IWB24273	1A	35.65	0.0898	0.000467746	0.000247388	0.0018	0.000859153	1.21281e-07	0.1457	8.0568e-05	0.000573358	0.1691	0.00680197	0.0007471	0.1493	0.000725907	0.000598667
SN10922	BS00077351_51.1	1A	12.3643	[A/G]	100	100	IWB10922	1A	35.23	0.4189	0.000467746	0.0032792	0.3083	0.00393266	0.00197189	0.3423	8.0568e-05	0.00232168	1.2001	0.014575	0.0143199	0.3971	0.000725907	0.0029316
SN80862	wsnp_Ra_c1020_2062200.1	1A	12.368	[A/G]	88.1	99.4	IWA7533	1D	32.98	0.1856	0.000467746	0.000877094	0.2666	0.00393266	0.00157014	0.3913	8.0568e-05	0.00288916	0.062	0.00251444	0.000118301	0.4047	0.000725907	0.00304392
SN75288	tplb0061f07_1411.1	1A	12.368	[A/G]	100	99	IWB75288	1D	32.98	0.1856	0.000467746	0.000877094	0.2666	0.00393266	0.00157014	0.3913	8.0568e-05	0.00288916	0.062	0.00251444	0.000118301	0.4047	0.000725907	0.00304392
SN58829	RAC875_c5243_236.1	1A	12.3686	[A/G]	100	98	IWB58829	1B	43.86	0.1237	0.000467746	0.000425149	0.6005	0.00393266	0.00546606	0.5265	8.0568e-05	0.00448399	0.6179	0.0101249	0.00569903	0.1757	0.000725907	0.00076493
SN78822	wsnp_Ex_c7965_13519586.1	1A	12.3687	[A/G]	100	99.5	IWA4753	1A	35.23	0.4734	0.000467746	0.00395357	0.3025	0.00393266	0.00191234	0.3586	8.0568e-05	0.00249893	1.1047	0.014575	0.0128364	0.388	0.000725907	0.00282751
SN75289	tplb0061f07_961.1	1A	12.3687	[T/C]	100	99	IWB75289	1A	35.23	0.4734	0.000467746	0.00395357	0.3025	0.00393266	0.00191234	0.3586	8.0568e-05	0.00249893	1.1047	0.014575	0.0128364	0.388	0.000725907	0.00282751
SN78823	wsnp_Ex_c7965_13520238.1	1A	12.3693	[A/G]	100	99	IWA4754	1A	35.65	0.1666	0.000467746	0.00073413	0.3224	0.00393266	0.00215521	0.0012	8.0568e-05	5.21615e-08	0.1374	0.00582689	0.000510608	0.047	0.000725907	7.0311e-05
SN12206	BS00103478_51.1	1A	12.3694	[T/C]	100	99	IWB12206	1A	35.65	0.2241	0.000467746	0.00119743	0.2634	0.00393266	0.00152675	0.0004	1.37651e-05	5.12462e-09	0.188	0.00994407	0.000866519	0.0687	0.000725907	0.000141286
SN39517	Ku_c4823_673.1	1A	12.4113	[T/C]	100	98	IWB39517	1A	35.4	0.1494	0.000467746	0.0006378	0.2232	0.00393266	0.00123648	0.3495	8.0568e-05	0.00255914	0.4914	0.0101249	0.00434965	0.5492	0.000725907	0.00511187
SN71171	Tdurum_contig42479_1254.1	1A	12.5042	[A/G]	100	100	\N	\N	\N	0.1149	0.000467746	0.000397956	0.6721	0.00393266	0.00686105	0.4988	8.0568e-05	0.0044088	0.784	0.014575	0.00853461	1.0239	0.000725907	0.0122581
SN76292	wsnp_Ex_c1137_2182795.1	1A	12.5055	[A/G]	100	99.5	IWA1479	1A	35.4	0.2374	0.000467746	0.00132378	0.0846	0.00393266	0.000209809	0.0137	8.0568e-05	6.347e-06	0.0861	0.00582689	0.00021654	0.0163	0.000725907	8.90987e-06
SN65685	TA003422-0757.1	1A	12.506		100	100	IWB65685	1B	41.06	0.1389	0.000467746	0.000527322	0.1362	0.00393266	0.000496132	0.0788	8.0568e-05	0.000183022	0.4729	0.0101249	0.00386417	0.0708	0.000725907	0.0001501
SN71174	Tdurum_contig42479_3110.1	1A	12.5061	[T/C]	100	100	\N	\N	\N	0.1227	0.000467746	0.000419242	0.2851	0.00393266	0.00173061	0.0982	8.0568e-05	0.000272119	0.1486	0.00582689	0.000574113	0.3646	0.000725907	0.0025546
SN76293	wsnp_Ex_c1137_2183772.1	1A	12.5065	[T/C]	100	99.5	IWA1481	1A	38.11	0.1012	0.000467746	0.000305381	0.3547	0.00393266	0.00253014	0.1365	8.0568e-05	0.000506666	0.2043	0.0101249	0.00102452	0.4663	0.000725907	0.00384652
SN71175	Tdurum_contig42479_3800.1	1A	12.5068	[T/C]	100	100	IWB71175	1A	38.11	0.2172	0.000467746	0.00115016	0.5597	0.00393266	0.00501283	0.6883	8.0568e-05	0.00674214	0.4271	0.0101249	0.00333634	0.7072	0.000725907	0.00700749
SN26930	Excalibur_c48152_818.1	1A	13.0839	[T/C]	100	99	\N	\N	\N	0.4173	0.000467746	0.00330248	0.196	0.00393266	0.000942625	0.2957	8.0568e-05	0.00185937	0.0949	0.00582689	0.000260956	0.248	0.000725907	0.00139402
SN81545	wsnp_RFL_Contig4080_4587633.1	1A	13.2126	[T/C]	100	98.7	IWA8557	1B	56.65	0.6451	0.000467746	0.00661443	0.0981	0.00393266	0.000289837	0.2976	8.0568e-05	0.00196103	0.0137	0.000273247	6.65272e-06	0.3912	0.000725907	0.00302676
SN21573	Excalibur_c101903_902.1	1A	13.2142	[T/C]	97	99	IWB21573	1D	31.98	0.2816	0.000467746	0.00174686	0.0365	0.00393266	4.28599e-05	0.0255	8.0568e-05	2.13454e-05	0.1655	0.00680197	0.000695639	0.1807	0.000725907	0.000805969
SN28332	Excalibur_c64890_61.1	1A	13.6638	[T/C]	100	98	IWB28332	1B	43.86	0.1202	0.000467746	0.000404081	1.1558	0.0432539	0.0135717	0.9914	8.0568e-05	0.0110113	0.4568	0.0101249	0.00363624	0.0791	0.000725907	0.000182847
SN46667	Kukri_c5756_2042.1	1A	13.6706	[A/G]	100	99	\N	\N	\N	0.258	0.000467746	0.00152601	0.1675	0.00393266	0.000715789	0.1928	8.0568e-05	0.000908782	0.0591	0.00225209	0.000108142	0.1232	0.000725907	0.00041515
SN78733	wsnp_Ex_c7252_12452995.1	1A	13.6739	[T/C]	100	100	\N	\N	\N	0.2035	0.000467746	0.00103041	0.0279	0.00358217	2.56958e-05	0.1283	8.0568e-05	0.000448234	0.045	0.00166643	6.45906e-05	0.1235	0.000725907	0.00041863
SN22867	Excalibur_c16851_232.1	1A	13.7673	[A/G]	100	99	\N	\N	\N	0.5537	0.000467746	0.00497588	0.3931	0.00393266	0.00288513	0.7934	8.0568e-05	0.00810578	0.4817	0.0101249	0.0039409	0.5679	0.000725907	0.00501627
SN22866	Excalibur_c16851_142.1	1A	13.7674	[T/C]	95	100	IWB22866	1D	32.98	0.9185	0.000467746	0.0103524	0.0736	0.00393266	0.000162946	0.0247	8.0568e-05	2.02208e-05	0.3219	0.0101249	0.00213128	0.0009	0.000170206	2.91184e-08
SN34779	IAAV3809.1	1A	13.7676	[T/C]	100	97.4	IWB34779	1B	31.04	0.1288	0.000467746	0.000456959	0.1389	0.00393266	0.00050917	0.2692	8.0568e-05	0.00156894	0.1181	0.00582689	0.00038175	0.0021	0.000170206	1.4789e-07
SN55539	RAC875_c23587_548.1	1A	13.7676	[T/C]	100	100	IWB55539	1D	32.98	0.3541	0.000467746	0.00268333	0.036	0.00393266	4.41139e-05	0.0463	8.0568e-05	7.12436e-05	0.2056	0.0101249	0.00107227	0.1674	0.000725907	0.000750254
SN55538	RAC875_c23587_447.1	1A	13.7677	[T/C]	93.1	98.9	IWB55538	1D	32.98	0.5317	0.000467746	0.00478722	0.2335	0.00393266	0.00127165	0.2848	8.0568e-05	0.00175655	0.0027	0.000273247	2.48609e-07	0.3252	0.000725907	0.00217583
SN14060	CAP7_c3847_204.1	1A	13.8616	[A/G]	100	98	IWB14060	1B	43.86	0.1135	0.000467746	0.000369022	0.0477	0.00393266	7.18287e-05	0.5273	8.0568e-05	0.00455011	0.048	0.00166643	7.29147e-05	0.3199	0.000725907	0.00210104
SN73615	Tdurum_contig83113_134.1	1A	14.056	[T/C]	100	100	IWB73615	1A	38.11	0.0331	0.000467746	3.65163e-05	0.2287	0.00393266	0.00121273	0.2145	8.0568e-05	0.00108405	0.0773	0.00430209	0.000177547	0.0481	0.000725907	7.24047e-05
SN11005	BS00078401_51.1	1A	14.2559	[T/C]	100	99	\N	\N	\N	0.647	0.000467746	0.00632769	0.903	0.00983612	0.00986	0.3142	8.0568e-05	0.00204154	0.1796	0.00853211	0.000807679	0.695	0.000725907	0.00680773
SN12518	BS00110358_51.1	1A	14.361	[T/C]	100	100	IWB12518	1A	42.66	0.3519	0.000467746	0.00248721	0.123	0.00393266	0.000410458	0.1023	8.0568e-05	0.000293263	0.1915	0.00994407	0.000890859	0.1485	0.000725907	0.000570862
SN63705	RFL_Contig1675_153.1	1A	14.498	[A/G]	100	99	IWB63705.2	5B	63.07	0.1019	0.000467746	0.000306308	0.0913	0.00393266	0.000244162	0.2121	8.0568e-05	0.00107763	1.3565	0.014575	0.0170061	0.0371	0.000725907	4.47317e-05
SN13840	CAP7_c1645_359.1	1A	14.5215	[T/C]	100	100	IWB13840	1A	43.47	0.2319	0.000467746	0.00126798	0.2866	0.00393266	0.00175229	0.3604	8.0568e-05	0.00251819	0.0944	0.00582689	0.000255613	0.2203	0.000725907	0.00112911
SN20140	Ex_c21793_378.1	1A	14.5289	[A/G]	100	99	IWB20140	2A	101.97	0.4219	0.000467746	0.00332926	0.0555	0.00393266	9.55222e-05	0.1245	8.0568e-05	0.000421107	0.3848	0.0101249	0.00281421	0.0546	0.000725907	9.20777e-05
SN57731	RAC875_c41481_283.1	1A	15.1825	[A/G]	100	98	IWB57731	1B	43.86	0.5584	0.000467746	0.00514754	0.8134	0.00393266	0.008606	1.0252	8.0568e-05	0.0117626	0.8721	0.014575	0.00947849	0.0264	0.000725907	2.31041e-05
SN59016	RAC875_c54245_88.1	1A	15.4386	[T/C]	100	99	IWB59016	1A	43.28	0.2767	0.000467746	0.00170464	0.099	0.00393266	0.000279796	0.3226	8.0568e-05	0.00212093	0.3254	0.0101249	0.00215922	0.1177	0.000725907	0.000380845
SN72793	Tdurum_contig61492_458.1	1A	15.4386	[T/C]	100	99	IWB72793	1A	43.28	0.2767	0.000467746	0.00170464	0.099	0.00393266	0.000279796	0.3226	8.0568e-05	0.00212093	0.3254	0.0101249	0.00215922	0.1177	0.000725907	0.000380845
SN72794	Tdurum_contig61492_684.1	1A	15.4388	[T/C]	100	99	IWB72794	1A	43.28	0.3518	0.000467746	0.00253	0.1727	0.00393266	0.000758095	0.49	8.0568e-05	0.00409388	0.8187	0.014575	0.00864739	0.43	0.000725907	0.00335644
SN9312	BS00064536_51.1	1A	16.3896	[T/C]	100	100	IWB9312	1A	43.47	0.2767	0.000467746	0.00170464	0.099	0.00393266	0.000279796	0.3226	8.0568e-05	0.00212093	0.3254	0.0101249	0.00215922	0.1177	0.000725907	0.000380845
SN36053	IACX5892.1	1A	16.3907	[T/C]	100	99	IWB36053	1A	43.28	0.21	0.000467746	0.00107313	0.195	0.00393266	0.000922154	0.3631	8.0568e-05	0.00254874	0.3347	0.0101249	0.00224898	0.1823	0.000725907	0.000818661
SN75620	wsnp_BF200531A_Ta_2_1.1	1A	16.4345	[T/G]	100	100	IWA414	1A	43.47	0.2949	0.000467746	0.00190762	0.2624	0.00393266	0.00153632	0.7701	8.0568e-05	0.00790532	0.0097	0.000273247	3.22056e-06	0.0555	0.000725907	9.59265e-05
SN3519	BobWhite_c46501_92.1	1A	20.0943	[T/C]	100	100	IWB3519	1A	38.11	0.1426	0.000467746	0.000564143	0.0145	0.0028142	7.29686e-06	0.15	8.0568e-05	0.000598595	0.4919	0.0101249	0.00418787	0.0299	0.000725907	2.97024e-05
SN24130	Excalibur_c24303_1145.1	1A	20.0945	[A/C]	100	98	IWB24130	1D	50.58	0.0319	0.000467746	3.40171e-05	0.095	0.00393266	0.000260773	0.053	8.0568e-05	8.75869e-05	0.302	0.0101249	0.00192401	0.0053	0.00025274	9.7066e-07
SN57361	RAC875_c37934_285.1	1A	20.9774	[A/G]	100	98	IWB57361	1A	48.45	0.6274	0.000467746	0.00605276	0.1826	0.00393266	0.000831253	0.3791	8.0568e-05	0.00274932	0.2255	0.0101249	0.00118943	0.1783	0.000725907	0.000794824
SN12336	BS00107852_51.1	1A	20.9799	[T/C]	83.2	98.8	IWB12336	1A	45.94	0.072	0.000467746	0.000159708	0.5305	0.00393266	0.00459142	0.6748	8.0568e-05	0.00649815	0.769	0.014575	0.00785581	0.4637	0.000725907	0.00373504
SN42930	Kukri_c24144_1568.1	1A	21.0381	[A/G]	100	100	IWB42930	1A	48.45	0.8256	0.000467746	0.00893696	0.1281	0.00393266	0.000446941	0.5595	8.0568e-05	0.00496843	0.0669	0.00288808	0.000136266	0.2677	0.000725907	0.00157438
SN21039	Ex_c64327_523.1	1A	21.0405	[A/G]	100	100	IWB21039	1B	43.86	0.0847	0.000467746	0.000215721	0.0153	0.0028142	7.8567e-06	0.0304	8.0568e-05	2.99703e-05	0.1398	0.00582689	0.000519566	0.1501	0.000725907	0.000586591
SN21788	Excalibur_c110483_103.1	1A	21.0406	[A/G]	87.1	100	IWB21788	1A	48.45	0.575	0.000467746	0.00528347	0.0672	0.00393266	0.000136306	0.364	8.0568e-05	0.00255873	0.2324	0.0101249	0.00124001	0.1256	0.000725907	0.000426082
SN78618	wsnp_Ex_c64327_63176640.1	1A	21.043	[A/G]	97.5	99.5	IWA4506.2	1D	3.5	0.1834	0.000467746	0.000852197	0.3818	0.00393266	0.00276827	0.1402	8.0568e-05	0.000517628	0.4873	0.0101249	0.00402692	0.1163	0.000725907	0.000371388
SN50189	Kukri_rep_c72397_600.1	1A	21.0473	[T/C]	100	100	IWB50189	1B	64.95	0.8463	0.000467746	0.00913171	0.1225	0.00393266	0.000407486	0.5831	8.0568e-05	0.00521499	0.0592	0.00225209	0.000107089	0.2762	0.000725907	0.00163602
SN27591	Excalibur_c55677_217.1	1A	21.6267	[A/C]	100	100	IWB27591	1A	48.45	0.2888	0.000467746	0.00183588	0.5006	0.00393266	0.00422856	0.1753	8.0568e-05	0.000771524	0.2959	0.0101249	0.00186139	0.169	0.000725907	0.000724561
SN34675	IAAV3168.1	1A	21.6268	[T/C]	100	100	IWB34675	1A	48.45	0.7611	0.000467746	0.00801035	0.9322	0.0170736	0.0103418	0.518	8.0568e-05	0.00445063	0.7915	0.014575	0.00824897	0.4726	0.000725907	0.00387702
SN41646	Kukri_c16760_1427.1	1A	21.6342	[A/G]	100	99	IWB41646	2B	90.97	0.4011	0.000467746	0.00305328	0.9673	0.0198611	0.0106947	0.8624	8.0568e-05	0.00910154	0.9415	0.014575	0.0103089	0.5263	0.000725907	0.00448157
SN61973	RAC875_rep_c110493_512.1	1A	21.6349	[T/C]	100	100	IWB61973	2B	90.97	0.2702	0.000467746	0.00167548	0.9717	0.0213578	0.0110808	0.793	8.0568e-05	0.00834145	0.9461	0.014575	0.0106873	0.4973	0.000725907	0.00423973
SN44605	Kukri_c36756_316.1	1A	21.6365	[T/G]	97	100	IWB44605	2B	90.97	0.2381	0.000467746	0.00141604	0.8805	0.00700687	0.0100723	0.7406	8.0568e-05	0.00787717	1.0226	0.014575	0.0123448	0.5597	0.000725907	0.00525723
SN53646	RAC875_c13012_174.1	1A	22.2875	[T/G]	100	100	\N	\N	\N	0.5822	0.000467746	0.00552144	0.0729	0.00393266	0.000162743	0.3391	8.0568e-05	0.00234601	0.1913	0.00994407	0.000915736	0.1471	0.000725907	0.000577766
SN31415	Excalibur_rep_c92985_618.1	1A	22.2972	[T/C]	84.2	100	IWB31415	1A	48.45	0.8373	0.000467746	0.00903611	0.1246	0.00393266	0.000421493	0.5801	8.0568e-05	0.00519628	0.0597	0.00225209	0.000109036	0.2714	0.000725907	0.00159692
SN9029	BS00063263_51.1	1A	22.3307	[A/G]	100	100	IWB9029	1A	47.04	0.0728	0.000467746	0.000162379	0.1832	0.00393266	0.000828864	0.59	8.0568e-05	0.0053274	1.0415	0.014575	0.0118649	0.8581	0.000725907	0.00907619
SN43005	Kukri_c2464_592.1	1A	22.6157	[A/G]	100	100	IWB43005	1D	32.98	0.3116	0.000467746	0.00209327	0.8786	0.00700687	0.00957473	1.1151	0.00412088	0.0131606	0.1091	0.00582689	0.000337774	0.5752	0.000725907	0.00521878
SN70479	Tdurum_contig34049_172.1	1A	23.1811	[T/G]	100	100	IWB70479	1B	55.35	0.2773	0.000467746	0.00171047	0.0406	0.00393266	5.26044e-05	0.1782	8.0568e-05	0.000790224	0.5015	0.0101249	0.00422184	0.2965	0.000725907	0.00185219
SN22005	Excalibur_c11941_675.1	1A	23.9668	[A/C]	100	99	IWB22005	1A	51.25	0.3268	0.000467746	0.0022212	0.2364	0.00393266	0.0012765	0.5362	8.0568e-05	0.00462631	0.1532	0.00582689	0.000608089	0.0595	0.000725907	0.000108022
SN11044	BS00078982_51.1	1A	24.2473	[T/G]	100	99	IWB11044	1A	51.09	0.2056	0.000467746	0.00103481	0.2705	0.00393266	0.00159444	0.0625	8.0568e-05	0.000118488	0.8794	0.014575	0.00942873	0.0691	0.000725907	0.000142779
SN12251	BS00105601_51.1	1A	24.3213	[T/C]	100	99	IWB12251	1A	51.51	0.0608	0.000467746	0.000116414	0.0293	0.00358217	2.81538e-05	0.173	8.0568e-05	0.000750874	0.3929	0.0101249	0.00290722	0.416	0.000725907	0.0031633
SN34731	IAAV3527.1	1A	24.9441	[A/G]	100	99.4	IWB34731	5A	111.2	0.0402	0.000467746	5.24919e-05	0.1062	0.00393266	0.000315005	0.194	8.0568e-05	0.000906595	0.1352	0.00582689	0.000485909	0.1956	0.000725907	0.00091993
SN80744	wsnp_Ku_rep_c101175_88380491.1	1A	24.9443	[T/C]	100	100	IWA7377	1A	51.94	0.1293	0.000467746	0.000464443	0.1287	0.00393266	0.000448456	0.1309	8.0568e-05	0.00046071	0.8283	0.014575	0.00871524	0.111	0.000725907	0.000342555
SN76219	wsnp_Ex_c10783_17555091.1	1A	25.5431	[T/C]	100	100	IWA1388	1A	51.09	0.083	0.000467746	0.000209665	0.2087	0.00393266	0.00104828	0.1382	8.0568e-05	0.000511552	0.1639	0.00637193	0.000692887	0.6054	0.000725907	0.00560184
SN76218	wsnp_Ex_c10783_17554146.1	1A	25.5445	[T/C]	100	100	IWA1387	1A	51.51	0.3074	0.000467746	0.00201359	0.3223	0.00393266	0.00211817	0.3458	8.0568e-05	0.00235916	0.0096	0.000273247	3.11055e-06	0.927	0.000725907	0.0100923
SN14137	CAP7_c4833_141.1	1A	25.5459	[T/G]	100	99	IWB14137	1A	51.51	0.2552	0.000467746	0.00149874	0.4047	0.00393266	0.00305642	0.3513	8.0568e-05	0.00243895	0.0951	0.00582689	0.000260975	0.8657	0.000725907	0.00926479
SN14138	CAP7_c4833_55.1	1A	25.546	[T/C]	100	100	IWB14138	1A	51.94	0.4281	0.000467746	0.00339023	0.0235	0.00346558	1.82723e-05	0.0337	8.0568e-05	3.64173e-05	0.7835	0.014575	0.00803086	0.1692	0.000725907	0.000719661
SN80500	wsnp_Ku_c42878_50516167.1	1A	25.7086	[A/G]	100	99.5	IWA7050	1A	51.94	0.5508	0.000467746	0.00508893	0.0493	0.00393266	7.79713e-05	0.2638	8.0568e-05	0.0015627	0.7515	0.0101249	0.0077679	0.0902	0.000725907	0.000239885
SN31875	GENE-0427_442.1	1A	26.9311	[A/G]	100	97.5	IWB31875	1B	56.88	0.2026	0.000467746	0.00100509	0.3175	0.00393266	0.00205951	0.4581	8.0568e-05	0.0036361	0.111	0.00582689	0.000341571	0.1722	0.000725907	0.000739113
SN47586	Kukri_c7436_2259.1	1A	26.9588	[A/C]	100	99	IWB47586	1A	51.09	0.4134	0.000467746	0.00321347	0.3534	0.00393266	0.00245204	0.1605	8.0568e-05	0.0006564	0.1269	0.00582689	0.00043555	0.8191	0.000725907	0.00850929
SN66061	TA006139-0953.1	1A	26.9594		98	100	IWB66061	1A	51.94	0.0515	0.000467746	8.45484e-05	0.1506	0.00393266	0.000589562	0.2323	8.0568e-05	0.00123483	0.0908	0.00582689	0.000237796	0.4753	0.000725907	0.00386153
SN78357	wsnp_Ex_c5323_9408829.1	1A	26.9607	[T/C]	100	100	IWA4163	1A	51.09	0.3836	0.000467746	0.00287306	0.3887	0.00393266	0.00285857	0.1789	8.0568e-05	0.000795513	0.1192	0.00582689	0.000391436	0.8003	0.000725907	0.00827251
SN60691	RAC875_c8245_272.1	1A	26.9616	[A/G]	100	99	IWB60691	1A	51.94	0.0281	0.000467746	2.66605e-05	0.1742	0.00393266	0.00076679	0.27	8.0568e-05	0.00159687	0.1088	0.00582689	0.000333503	0.4528	0.000725907	0.00361683
SN54363	RAC875_c16820_419.1	1A	27.2535	[T/C]	100	100	IWB54363	1A	51.8	1.8256	0.0773856	0.0253696	0.1695	0.00393266	0.000734455	0.7439	8.0568e-05	0.00752885	0.7588	0.0119096	0.00777528	0.6232	0.000725907	0.00584245
SN9050	BS00063392_51.1	1A	27.3625	[T/C]	100	99	\N	\N	\N	0.8684	0.000467746	0.00946266	0.3581	0.00393266	0.0024934	0.9115	8.0568e-05	0.00982223	0.3467	0.0101249	0.00236886	0.4033	0.000725907	0.00298997
SN80040	wsnp_Ku_c11896_19337444.1	1A	27.3627	[T/C]	100	99.5	\N	\N	\N	0.281	0.000467746	0.00175529	0.1235	0.00393266	0.000418819	0.5483	8.0568e-05	0.00482225	0.0935	0.00582689	0.000253221	0.26	0.000725907	0.0015005
SN75688	wsnp_BF484606A_Ta_2_3.1	1A	27.7557	[T/G]	100	100	\N	\N	\N	0.6472	0.000467746	0.00624958	0.7746	0.00393266	0.00787068	0.1894	8.0568e-05	0.000870373	0.0365	0.000839519	4.25865e-05	0.2251	0.000725907	0.00116596
SN28549	Excalibur_c7026_2635.1	1A	28.6204	[T/C]	100	99	IWB28549	1A	52.55	0.8525	0.000467746	0.00926354	0.0008	0.000430625	2.29811e-08	0.0637	8.0568e-05	0.000122779	0.3613	0.0101249	0.00253875	0.0738	0.000725907	0.000161737
SN61331	RAC875_rep_c101933_656.1	1A	28.6302	[T/C]	88.1	100	IWB61331	1B	64.1	0.0395	0.000467746	5.07119e-05	0.1078	0.00393266	0.00032368	0.0024	8.0568e-05	1.99959e-07	0.3141	0.0101249	0.00202386	0.0131	0.000725907	5.74773e-06
SN6471	BS00011787_51.1	1A	28.7575	[A/G]	100	99	IWB6471	1A	53.62	0.332	0.000467746	0.00226752	0.0712	0.00393266	0.000151282	0.0786	8.0568e-05	0.000180915	0.0715	0.00377703	0.000152376	0.1231	0.000725907	0.000409511
SN42659	Kukri_c22508_119.1	1A	28.7578	[A/C]	100	100	IWB42659	1A	53.62	0.3317	0.000467746	0.00228394	0.0339	0.00379875	3.71467e-05	0.0569	8.0568e-05	9.98093e-05	0.0761	0.00419847	0.000172688	0.1421	0.000725907	0.000532383
SN63846	RFL_Contig2160_524.1	1A	29.2806	[A/G]	100	99	\N	\N	\N	0.0722	0.000467746	0.0001618	0.1796	0.00393266	0.000811095	0.0032	8.0568e-05	3.46553e-07	0.0834	0.00566044	0.000206164	0.0041	0.000207865	5.83079e-07
SN13489	CAP12_c6260_64.1	1A	31.153	[A/G]	80.2	98.8	IWB13489	1B	109.23	0.4604	0.000467746	0.00380539	0.0057	0.00157844	1.11015e-06	0.5203	8.0568e-05	0.00444223	0.2706	0.0101249	0.00160218	0.2198	0.000725907	0.00112952
SN3419	BobWhite_c4499_153.1	1A	31.7792	[A/G]	84.2	98.8	IWB3419	1A	55.18	0.1417	0.000467746	0.000553203	0.0636	0.00393266	0.000125037	0.0383	8.0568e-05	4.75375e-05	0.197	0.0101196	0.000954535	0.1758	0.000725907	0.000782144
SN31932	GENE-0507_285.1	1A	31.78	[T/G]	100	98.9	IWB31932	1A	55.18	0.157	0.000467746	0.000659094	0.1183	0.00393266	0.000389084	0.239	8.0568e-05	0.00131081	0.3124	0.0101249	0.00204038	0.0513	0.000725907	8.26681e-05
SN11335	BS00084022_51.1	1A	31.7817	[T/C]	100	99	\N	\N	\N	0.0252	0.000467746	2.1462e-05	0.068	0.00393266	0.000139107	0.133	8.0568e-05	0.000471499	0.119	0.00582689	0.000388274	0.0146	0.000725907	7.1819e-06
SN31602	GENE-0002_856.1	1A	32.0875	[T/C]	100	99	IWB31602	1A	55.18	0.1042	0.000467746	0.000313839	0.1133	0.00393266	0.000355647	0.2952	8.0568e-05	0.00183131	0.3547	0.0101249	0.00246676	0.0843	0.000725907	0.000206708
SN51732	Ra_c29142_340.1	1A	32.4726	[A/G]	100	99	IWB51732	1B	57.6	0.5826	0.000467746	0.00536319	1.2109	0.0432539	0.0144295	0.1397	8.0568e-05	0.000512364	1.9223	0.014575	0.0259236	1.0748	0.000725907	0.0122739
SN53268	RAC875_c11152_68.1	1A	32.5307	[A/G]	100	99	IWB53268	2A	101.97	0.1547	0.000467746	0.000650715	0.0781	0.00393266	0.000184662	0.2069	8.0568e-05	0.00104197	0.4904	0.0101249	0.00416876	0.0778	0.000725907	0.000182682
SN22503	Excalibur_c14806_1091.1	1A	32.5326	[A/G]	100	100	IWB22503.3	3B	61.64	0.4089	0.000467746	0.00317279	0.0831	0.00393266	0.000203038	0.1677	8.0568e-05	0.000711423	0.9135	0.014575	0.00997449	0.6431	0.000725907	0.00606405
SN77744	wsnp_Ex_c31983_40709607.1	1A	32.8928	[T/C]	100	99.5	IWA3373	1A	56.39	0.2674	0.000467746	0.00161878	0.2865	0.00393266	0.00176628	0.4879	8.0568e-05	0.00405081	0.3733	0.0101249	0.00269507	0.0217	0.000725907	1.56865e-05
SN77745	wsnp_Ex_c31983_40709866.1	1A	32.8931	[A/G]	100	99.5	IWA3374	1A	56.42	0.3785	0.000467746	0.00286307	0.1877	0.00393266	0.000882492	0.6244	8.0568e-05	0.00590856	0.5191	0.0101249	0.00452078	0.0963	0.000725907	0.000269372
SN45602	Kukri_c46010_146.1	1A	32.8935	[T/C]	100	99	IWB45602	1A	56.39	0.273	0.000467746	0.00166761	0.2439	0.00393266	0.00134973	0.5516	8.0568e-05	0.00484493	0.3913	0.0101249	0.00288896	0.0377	0.000725907	4.54665e-05
SN45604	Kukri_c46010_872.1	1A	32.8942	[T/G]	100	99	\N	\N	\N	0.2516	0.000467746	0.00145773	0.0856	0.00393266	0.000214153	0.5417	8.0568e-05	0.00471641	0.7545	0.0101249	0.00764781	0.0288	0.000725907	2.70063e-05
SN68106	Tdurum_contig13946_241.1	1A	33.3724	[T/C]	100	100	IWB68106	1A	56.81	0.3567	0.000467746	0.00256354	0.3289	0.00393266	0.00219671	0.1568	8.0568e-05	0.000632902	0.1681	0.00680197	0.000717376	0.086	0.000725907	0.000215355
SN68107	Tdurum_contig13946_329.1	1A	33.3725	[T/C]	100	99	IWB68107	1A	56.81	0.3976	0.000467746	0.00306453	0.348	0.00393266	0.00242292	0.2005	8.0568e-05	0.000975466	0.1256	0.00582689	0.000432995	0.0945	0.000725907	0.000258207
SN47933	Kukri_c82555_88.1	1A	33.3756	[T/G]	100	99	IWB47933	1A	56.81	0.4893	0.000467746	0.00417264	0.0277	0.00358217	2.52654e-05	0.6546	8.0568e-05	0.00622075	1.3316	0.014575	0.0164653	0.3366	0.000725907	0.00227027
SN35755	IACX1465.1	1A	33.3757	[A/G]	89.9	98.9	IWB35755	1A	59.13	0.012	0.000467746	5.0026e-06	0.4532	0.00393266	0.00359199	0.0334	8.0568e-05	3.58323e-05	0.1336	0.00582689	0.000475273	0.0323	0.000725907	3.35648e-05
SN51586	Ra_c24839_215.1	1A	34.1697	[A/G]	100	98	IWB51586	1B	57.6	0.5826	0.000467746	0.00536319	1.2109	0.0432539	0.0144295	0.1397	8.0568e-05	0.000512364	1.9223	0.014575	0.0259236	1.0748	0.000725907	0.0122739
SN29475	Excalibur_c94756_540.1	1A	34.1698	[T/C]	98	100	IWB29475	1B	57.6	0.1478	0.000467746	0.000582809	0.3337	0.00393266	0.00222903	0.3053	8.0568e-05	0.00192556	1.1514	0.014575	0.0135032	0.0828	0.000725907	0.000198932
SN47653	Kukri_c7579_614.1	1A	34.9199	[A/G]	100	99	IWB47653	7A	135.86	1.4749	0.0149601	0.0190889	0.1916	0.00393266	0.000891168	0.1629	8.0568e-05	0.000671189	0.2438	0.0101249	0.00133784	0.3825	0.000725907	0.0027532
SN47652	Kukri_c7579_559.1	1A	34.9199	[T/C]	100	99	IWB47652	1A	59.7	0.9118	0.000467746	0.0101188	0.2846	0.00393266	0.00172501	0.5751	8.0568e-05	0.00510968	1.0747	0.014575	0.0123221	0.4508	0.000725907	0.00354829
SN60710	RAC875_c8271_1352.1	1A	35.9334	[T/C]	100	100	IWB60710	1B	56.88	0.3658	0.000467746	0.00267789	0.6435	0.00393266	0.00611961	0.0448	8.0568e-05	6.36398e-05	0.0333	0.000839519	3.60713e-05	0.4711	0.000725907	0.00384238
SN52903	RAC875_c10090_963.1	1A	35.9338	[A/C]	100	100	IWB52903	1A	59.7	0.9735	0.000467746	0.0112522	0.2601	0.00393266	0.00151447	0.5196	8.0568e-05	0.00447078	1.2381	0.014575	0.015105	0.5535	0.000725907	0.00491035
SN62099	RAC875_rep_c111911_116.1	1A	35.9347	[T/C]	100	100	IWB62099	1A	59.7	1.191	0.000467746	0.0145395	0.3332	0.00393266	0.00223372	0.6412	8.0568e-05	0.00601231	1.5203	0.014575	0.0194293	0.7044	0.000725907	0.00688165
SN80044	wsnp_Ku_c11987_19472688.1	1A	35.9352	[T/C]	100	99.5	IWA6448	1B	56.88	0.4049	0.000467746	0.00309829	0.6462	0.00393266	0.00608015	0.0101	8.0568e-05	3.43829e-06	0.0337	0.000839519	3.65298e-05	0.4806	0.000725907	0.00391111
SN66891	Tdurum_contig11004_613.1	1A	36.5657	[A/G]	100	100	IWB66891	1A	56.1	0.1759	0.000467746	0.000793005	0.042	0.00393266	5.60174e-05	0.1394	8.0568e-05	0.000512725	0.2117	0.0101249	0.00106013	0.1539	0.000725907	0.000609993
SN6558	BS00012392_51.1	1A	36.5683	[T/C]	100	99	\N	\N	\N	0.0984	0.000467746	0.00028285	0.3709	0.00393266	0.00264542	0.2796	8.0568e-05	0.00167617	0.3342	0.0101249	0.00224435	0.096	0.000725907	0.000262267
SN28624	Excalibur_c7237_1208.1	1A	36.5693	[T/C]	100	99	IWB28624	1A	59.7	1.1945	0.000467746	0.0145342	0.5948	0.00393266	0.00539029	0.9564	8.0568e-05	0.0104883	1.4438	0.014575	0.018119	0.8389	0.000725907	0.00876108
SN72800	Tdurum_contig61515_522.1	1A	36.5693	[T/C]	100	95	IWB72800	1A	59.7	0.2419	0.000467746	0.00136043	0.0496	0.00393266	7.69321e-05	0.0368	8.0568e-05	4.32875e-05	0.2352	0.0101249	0.00126553	0.1261	0.000725907	0.000429319
SN55972	RAC875_c26747_243.1	1A	38.715	[A/G]	100	99	IWB55972	1D	67.72	0.1566	0.000467746	0.000647925	0.0923	0.00393266	0.000245248	0.021	8.0568e-05	1.45824e-05	0.3534	0.0101249	0.00245232	0.0124	0.000704379	5.14019e-06
SN75484	wsnp_BE490041A_Ta_2_1.1	1A	38.7295	[A/C]	92.6	100	IWA217	1A	61.77	1.4272	0.00954723	0.0184608	0.2045	0.00393266	0.00100472	0.2733	8.0568e-05	0.001622	0.223	0.0101249	0.00116255	0.1238	0.000725907	0.000416743
SN26816	Excalibur_c46833_204.1	1A	38.7312	[T/C]	82.2	100	IWB26816	1A	57.91	1.6011	0.0434119	0.0213593	0.2327	0.00393266	0.00124805	0.3395	8.0568e-05	0.00230139	0.2804	0.0101249	0.00169806	0.202	0.000725907	0.00097923
SN60704	RAC875_c826_2186.1	1A	39.4074	[T/C]	100	99	IWB60704.2	1B	62.58	0.737	0.000467746	0.00755609	0.1993	0.00393266	0.000957006	0.2992	8.0568e-05	0.0018718	0.2442	0.0101249	0.00134752	0.0987	0.000725907	0.000276072
SN65739	TA003773-0807.1	1A	39.4077		100	100	IWB65739	1A	62.04	0.7888	0.000467746	0.00827939	0.0329	0.00372491	3.48606e-05	0.0658	8.0568e-05	0.000129765	0.002	0.000273247	1.36478e-07	0.1016	0.000725907	0.000289439
SN75970	wsnp_CAP12_c2438_1180601.1	1A	39.6496	[A/G]	99	99.5	IWA944	1A	62.04	0.442	0.000467746	0.00359214	0.0027	0.000967749	2.5983e-07	0.0198	8.0568e-05	1.31177e-05	0.0208	0.000273247	1.44269e-05	0.1606	0.000725907	0.000662553
SN45818	Kukri_c47895_471.1	1A	41.7093	[T/C]	100	99	IWB45818	1D	67.72	0.1752	0.000467746	0.000793832	0.084	0.00393266	0.000208093	0.244	8.0568e-05	0.00135122	0.0625	0.00251444	0.000119976	0.5815	0.000725907	0.00525887
SN65006	RFL_Contig5444_1284.1	1A	41.7096	[T/C]	100	99	IWB65006	1B	60.62	0.1458	0.000467746	0.000574353	0.1671	0.00393266	0.000709998	0.0735	8.0568e-05	0.000161015	0.2017	0.0101249	0.000981196	0.0972	0.000725907	0.000269202
SN35153	IAAV614.1	1A	41.7098	[A/C]	100	99.5	IWB35153	1D	67.72	0.0315	0.000467746	3.30886e-05	0.0511	0.00393266	8.13586e-05	0.1995	8.0568e-05	0.000954965	0.0541	0.00167551	9.06885e-05	0.0172	0.000725907	9.88136e-06
SN6538	BS00012210_51.1	1A	41.7102	[A/C]	82.2	100	IWB6538	1A	62.36	0.4316	0.000467746	0.00341838	0.049	0.00393266	7.4661e-05	0.0025	8.0568e-05	2.10713e-07	0.0341	0.000839519	3.74259e-05	0.0086	0.000368007	2.51655e-06
SN71771	Tdurum_contig47183_205.1	1A	42.2562	[T/C]	100	100	IWB71771	1A	63.18	0.0199	0.000467746	1.35192e-05	0.0059	0.00157844	1.18621e-06	0.3144	8.0568e-05	0.00202669	0.4228	0.0101249	0.00324314	0.2462	0.000725907	0.00135994
SN11970	BS00096724_51.1	1A	42.5113	[A/G]	81.2	98.8	\N	\N	\N	0.3161	0.000467746	0.00213301	0.0718	0.00393266	0.000156091	0.2647	8.0568e-05	0.00155196	0.0624	0.00251444	0.000119987	0.1366	0.000725907	0.000501051
SN65853	TA004545-0174.1	1A	42.5114		100	98.1	IWB65853	2Dx	82.82	0.505	0.000467746	0.00433886	1.0393	0.0382253	0.0117829	0.7691	8.0568e-05	0.00775964	1.2353	0.014575	0.0148119	0.872	0.000725907	0.00924153
SN64273	RFL_Contig3232_1224.1	1A	45.7971	[T/C]	100	99	IWB64273	1A	65.44	0.2171	0.000467746	0.00114949	0.1644	0.00393266	0.0006961	0.2755	8.0568e-05	0.00165744	0.328	0.0101249	0.00220557	0.4644	0.000725907	0.00377476
SN30674	Excalibur_rep_c114535_55.1	1A	45.7973	[T/C]	81.2	100	IWB30674	1A	57.91	0.1778	0.000467746	0.000804469	0.2925	0.00393266	0.00180358	0.497	8.0568e-05	0.00411358	0.5665	0.0101249	0.00501894	0.563	0.000725907	0.00495288
SN10025	BS00067339_51.1	1A	46.2362	[A/G]	100	99	IWB10025	1A	65.44	0.2111	0.000467746	0.00108702	0.212	0.00393266	0.00106755	0.3123	8.0568e-05	0.00201308	0.3857	0.0101249	0.00282473	0.4967	0.000725907	0.00414343
SN51667	Ra_c27593_460.1	1A	46.2387	[A/C]	100	99	IWB51667	1A	65.44	0.1358	0.000467746	0.00051074	0.0407	0.00393266	5.34443e-05	0.2995	8.0568e-05	0.00189846	0.0246	0.000273247	2.01493e-05	0.0613	0.000725907	0.00011574
SN22052	Excalibur_c12215_352.1	1A	46.2396	[A/G]	100	99	IWB22052	1A	65.44	0.0714	0.000467746	0.000156972	0.0637	0.00393266	0.000123851	0.1033	8.0568e-05	0.000300808	0.3111	0.0101249	0.00200897	0.3007	0.000725907	0.00189425
SN65416	TA001559-0515.1	1A	47.2132		100	100	\N	\N	\N	0.2522	0.000467746	0.00145152	0.2826	0.00393266	0.00170552	0.3949	8.0568e-05	0.00289453	0.0171	0.000273247	9.70296e-06	0.2266	0.000725907	0.00117893
SN12486	BS00110151_51.1	1A	47.2132	[A/G]	100	99	IWB12486	1A	65.44	0.1343	0.000467746	0.000494664	0.1804	0.00393266	0.000807154	0.2056	8.0568e-05	0.00100476	0.2787	0.0101249	0.00167402	0.398	0.000725907	0.00294177
SN46021	Kukri_c49776_192.1	1A	47.5873	[A/G]	100	99	IWB46021	1A	65.44	0.2793	0.000467746	0.00172313	0.2283	0.00393266	0.00120408	0.3641	8.0568e-05	0.00255898	0.4407	0.0101249	0.00345677	0.5668	0.000725907	0.00502305
SN43652	Kukri_c29134_108.1	1A	47.7304	[T/C]	100	100	IWB43652	1A	57.91	0.2514	0.000467746	0.00144393	0.2462	0.00393266	0.00135964	0.3481	8.0568e-05	0.00237385	0.4327	0.0101249	0.00334643	0.5438	0.000725907	0.00470427
SN74474	tplb0032k01_549.1	1A	47.8008	[T/C]	100	100	\N	\N	\N	0.5926	0.000467746	0.00552239	0.115	0.00393266	0.000365344	0.2506	8.0568e-05	0.00140072	0.0129	0.000273247	5.65042e-06	0.2192	0.000725907	0.00112011
SN43011	Kukri_c24648_262.1	1A	47.8054	[T/C]	100	99	IWB43011	1D	71.47	0.3744	0.000467746	0.00277834	0.3778	0.00393266	0.0027465	0.3054	8.0568e-05	0.0019506	0.5833	0.0101249	0.00530428	0.2695	0.000725907	0.00159127
SN73155	Tdurum_contig69753_513.1	1A	47.8229	[T/C]	100	99	IWB73155	1A	65.44	0.2166	0.000467746	0.00113575	0.0352	0.00393266	4.005e-05	0.0496	8.0568e-05	7.67921e-05	0.1698	0.00691763	0.000730232	0.0581	0.000725907	0.000103517
SN74997	tplb0052b04_1651.1	1A	48.7735	[A/G]	100	100	IWB74997	1A	65.44	0.63	0.000467746	0.00608901	0.1443	0.00393266	0.000551613	0.2001	8.0568e-05	0.000968303	0.2592	0.0101249	0.00149942	0.1093	0.000725907	0.000335018
SN42898	Kukri_c23985_166.1	1A	48.9788	[T/C]	100	100	IWB42898	1A	65.44	0.4523	0.000467746	0.0037207	0.2812	0.00393266	0.00171346	0.4303	8.0568e-05	0.0033458	0.1117	0.00582689	0.000349534	0.2995	0.000725907	0.00188987
SN42899	Kukri_c23985_229.1	1A	48.9788	[T/C]	100	99	IWB42899	1A	65.44	0.5517	0.000467746	0.00499223	0.282	0.00393266	0.00171359	0.5692	8.0568e-05	0.00507467	0.0297	0.000632195	2.88155e-05	0.3781	0.000725907	0.00272695
SN9220	BS00064197_51.1	1A	49.0994	[A/G]	100	99	IWB9220	1A	64.67	0.4959	0.000467746	0.00425838	0.2821	0.00393266	0.00171475	0.4298	8.0568e-05	0.00332608	0.0344	0.000839519	3.83326e-05	0.3301	0.000725907	0.00220002
SN36084	IACX5982.1	1A	49.1535	[A/C]	100	100	IWB36084	1A	65.44	0.3626	0.000467746	0.0026189	0.0715	0.00393266	0.000153129	0.2781	8.0568e-05	0.00166173	0.1755	0.00765434	0.000770202	0.1289	0.000725907	0.000446072
SN3515	BobWhite_c4646_119.1	1A	49.1535	[A/G]	100	100	IWB3515	1A	65.44	0.3954	0.000467746	0.00302466	0.0798	0.00393266	0.000189326	0.3071	8.0568e-05	0.00196844	0.1505	0.00582689	0.000594009	0.1504	0.000725907	0.000591214
SN28824	Excalibur_c77035_156.1	1A	49.2528	[T/C]	95	100	IWB28824	1A	65.44	0.2887	0.000467746	0.00183454	0.0027	0.000967749	2.54048e-07	0.0805	8.0568e-05	0.000191527	0.0272	0.000565347	2.44572e-05	0.1156	0.000725907	0.000370262
SN59114	RAC875_c5544_4156.1	1A	49.2877	[T/C]	100	100	IWB59114	1A	70.1	0.2204	0.000467746	0.00115893	0.1859	0.00393266	0.000846564	0.5184	8.0568e-05	0.00438109	0.3286	0.0101249	0.00217548	0.6096	0.000725907	0.00556521
SN57837	RAC875_c42365_265.1	1A	49.9953	[T/C]	100	99	IWB57837	1A	66.03	0.5613	0.000467746	0.00509829	0.0204	0.00314116	1.386e-05	0.3167	8.0568e-05	0.00205072	0.5278	0.0101249	0.00451935	0.4322	0.000725907	0.0033411
SN45486	Kukri_c44797_159.1	1A	54.0093	[A/G]	100	100	\N	\N	\N	0.3227	0.000467746	0.00223353	0.3101	0.00393266	0.00204144	0.3788	8.0568e-05	0.00279248	0.1342	0.00582689	0.000494013	0.0514	0.000725907	8.40249e-05
SN35115	IAAV5931.1	1A	54.0224	[T/C]	100	99.5	IWB35115	1A	66.88	0.5447	0.000467746	0.00487752	0.5831	0.00393266	0.00525819	0.7259	8.0568e-05	0.00718181	1.609	0.014575	0.0208711	0.9784	0.000725907	0.0108616
SN14969	CAP8_c879_120.1	1A	54.4611	[A/G]	100	98	IWB14969	1D	73.13	0.2331	0.000467746	0.0012731	0.3319	0.00393266	0.00221044	0.2363	8.0568e-05	0.001265	0.5215	0.0101249	0.00443907	0.3963	0.000725907	0.00290962
SN58229	RAC875_c46269_387.1	1A	57.7685	[T/C]	100	99	IWB58229	1A	66.88	0.1391	0.000467746	0.000532868	0.3904	0.00393266	0.00290306	0.5581	8.0568e-05	0.00497078	1.6495	0.014575	0.0218029	0.6501	0.000725907	0.00621101
SN62561	RAC875_rep_c69360_259.1	1A	58.1719	[T/C]	82.2	100	IWB62561	1B	62.58	0.2122	0.000467746	0.00111586	0.3363	0.00393266	0.00231442	0.3293	8.0568e-05	0.00222902	0.461	0.0101249	0.00378032	0.1369	0.000725907	0.000506857
SN47894	Kukri_c81766_686.1	1A	58.172	[A/G]	100	99	IWB47894	1B	62.58	0.2128	0.000467746	0.00110211	0.2246	0.00393266	0.00117619	0.1797	8.0568e-05	0.000801582	0.3498	0.0101249	0.00242307	0.033	0.000725907	3.51663e-05
SN53442	RAC875_c11899_366.1	1A	58.7047	[A/G]	100	99	IWB53442	1A	70.1	0.9899	0.000467746	0.0113634	1.0864	0.0396767	0.0125538	1.345	0.0254555	0.016542	0.7919	0.014575	0.00815114	1.0205	0.000725907	0.0114964
SN43137	Kukri_c25500_879.1	1A	58.8408	[T/C]	100	98	IWB43137	1B	62.42	0.1246	0.000467746	0.0004346	0.2796	0.00393266	0.0016907	0.3263	8.0568e-05	0.00216011	0.4049	0.0101249	0.00304627	0.0306	0.000725907	3.04498e-05
SN39998	Ku_c7557_607.1	1A	58.9053	[A/C]	87.1	98.9	IWB39998	1B	62.58	0.0306	0.000467746	3.15791e-05	0.5174	0.00393266	0.00446092	0.3556	8.0568e-05	0.00249718	0.3212	0.0101249	0.00213258	0.1973	0.000725907	0.000949085
SN8598	BS00051105_51.1	1A	60.3535	[A/G]	97	96.9	IWB8598	1B	62.58	0.0294	0.000467746	2.9321e-05	0.524	0.00393266	0.00456523	0.3505	8.0568e-05	0.00245064	0.3262	0.0101249	0.00219598	0.2104	0.000725907	0.00106313
SN77763	wsnp_Ex_c3253_5994376.1	1A	62.6157	[A/G]	100	100	\N	\N	\N	0.4209	0.000467746	0.00331778	0.6376	0.00393266	0.00601348	0.847	8.0568e-05	0.00895187	2.2728	0.0632178	0.0320208	1.5692	0.0646632	0.0202223
SN54823	RAC875_c19348_713.1	1A	74.4371	[A/G]	100	99	IWB54823.2	1B	60.62	0.2292	0.000467746	0.0012543	0.1087	0.00393266	0.000332586	0.1116	8.0568e-05	0.000347696	1.0916	0.014575	0.0127393	0.6386	0.000725907	0.00602694
SN77644	wsnp_Ex_c29914_38896441.1	1A	76.031	[A/C]	99.5	100	IWA3254	1A	70.1	0.7316	0.000467746	0.00744748	1.2019	0.0432539	0.0142891	1.2885	0.0233522	0.0155843	0.9893	0.014575	0.0110248	1.4193	0.0328647	0.017653
SN38396	Ku_c13532_1765.1	1A	76.4956	[T/C]	100	99	\N	\N	\N	0.7709	0.000467746	0.00801742	0.4877	0.00393266	0.0040151	1.1001	0.00337272	0.0126599	0.2458	0.0101249	0.00135613	0.6844	0.000725907	0.00657677
SN38395	Ku_c13532_1753.1	1A	76.4956	[T/G]	96	99	IWB38395	1B	60.62	0.8675	0.000467746	0.00948881	0.5221	0.00393266	0.00446575	1.1017	0.00337272	0.0127369	0.3345	0.0101249	0.00224779	0.7345	0.000725907	0.00730209
SN59519	RAC875_c60360_389.1	1A	77.105	[T/C]	100	99	IWB59519	1B	62.54	0.0494	0.000467746	7.94734e-05	0.4169	0.00393266	0.00322792	0.2845	8.0568e-05	0.00175409	0.131	0.00582689	0.000468849	0.1697	0.000725907	0.000735338
SN24859	Excalibur_c29592_519.1	1A	77.7909	[T/G]	100	99	IWB24859	5B	69.19	0.0713	0.000467746	0.000155319	0.3558	0.00393266	0.00246845	0.1676	8.0568e-05	0.000705066	0.2252	0.0101249	0.00117187	0.1612	0.000725907	0.000658934
SN9151	BS00063905_51.1	1A	85.8311	[A/G]	100	99	\N	\N	\N	0.3116	0.000467746	0.00204868	0.0436	0.00393266	5.97573e-05	0.2071	8.0568e-05	0.00101369	0.1972	0.0101249	0.000936031	0.1461	0.000725907	0.000554407
SN20986	Ex_c60135_528.1	1A	86.2397	[T/C]	100	99	IWB20986	1A	70.1	0.3592	0.000467746	0.00260309	0.0705	0.00393266	0.000150096	0.0261	8.0568e-05	2.23653e-05	0.9292	0.014575	0.0102527	0.4971	0.000725907	0.00416648
SN80839	wsnp_Ku_rep_c71900_71624324.1	1A	90.7625	[A/G]	91.5	100	IWA7504	1B	64.1	0.062	0.000467746	0.000121693	0.127	0.00393266	0.000442149	0.2718	8.0568e-05	0.00162043	0.3453	0.0101249	0.00239313	0.0065	0.00025274	1.47109e-06
SN62640	RAC875_rep_c70022_1648.1	1A	90.7626	[T/C]	100	100	IWB62640	1B	64.3	0.0369	0.000467746	4.50213e-05	0.1347	0.00393266	0.000486653	0.2589	8.0568e-05	0.00148407	0.462	0.0101249	0.00373012	0.0208	0.000725907	1.43977e-05
SN43050	Kukri_c24897_140.1	1A	91.1626	[T/G]	100	99	IWB43050	1A	70.1	0.3553	0.000467746	0.00254709	0.0764	0.00393266	0.00017375	0.0096	8.0568e-05	3.10349e-06	0.8873	0.014575	0.00958509	0.4965	0.000725907	0.00414129
SN76270	wsnp_Ex_c111741_93530669.1	1A	92.5678	[T/G]	100	100	IWA1450	1A	70.1	0.0936	0.000467746	0.000257715	0.0096	0.00188729	3.13009e-06	0.0444	8.0568e-05	6.19167e-05	0.2024	0.0101249	0.000983173	0.296	0.000725907	0.00183857
SN36144	IACX6344.1	1A	92.5679	[A/G]	100	99.1	IWB36144	1A	70.1	0.7112	0.000467746	0.00721491	0.6836	0.00393266	0.00664741	1.1234	0.00533069	0.0131256	0.7078	0.0101249	0.00698704	0.7956	0.000725907	0.00820495
SN34385	IAAV1463.1	1A	92.5706	[T/C]	100	100	IWB34385	1A	70.1	0.0816	0.000467746	0.000202316	0.0053	0.00156526	9.61742e-07	0.0095	8.0568e-05	3.08485e-06	0.2465	0.0101249	0.00138012	0.3063	0.000725907	0.00195958
SN77537	wsnp_Ex_c2749_5091813.1	1A	92.574	[A/G]	100	100	IWA3115	1A	70.1	0.1052	0.000467746	0.000324764	0.0089	0.00177726	2.75046e-06	0.0042	8.0568e-05	6.08941e-07	0.4958	0.0101249	0.00420278	0.3308	0.000725907	0.00223565
SN56823	RAC875_c33239_680.1	1A	93.3945	[A/G]	100	99	\N	\N	\N	0.7505	0.000467746	0.00771968	0.567	0.00393266	0.00502545	0.6541	8.0568e-05	0.00616217	0.2792	0.0101249	0.00167276	1.6941	0.0702652	0.022081
SN9895	BS00066852_51.1	1A	94.1208	[A/G]	100	99	IWB9895	1A	70.52	0.7862	0.000467746	0.00824117	0.703	0.00393266	0.0068617	1.1861	0.0132435	0.013985	0.7592	0.0119959	0.007651	0.8529	0.000725907	0.00896344
SN24191	Excalibur_c24614_1324.1	1A	95.8373	[A/G]	100	100	\N	\N	\N	0.1261	0.000467746	0.000447587	0.5222	0.00393266	0.00452352	0.5939	8.0568e-05	0.00544615	1.6868	0.014575	0.0224205	1.0439	0.000725907	0.0120004
SN2715	BobWhite_c34661_208.1	1A	96.4713	[T/G]	100	100	IWB2715	1A	70.1	0.9132	0.000467746	0.0104048	0.4709	0.00393266	0.00390442	0.7993	8.0568e-05	0.00839767	0.3205	0.0101249	0.00214385	1.0387	0.000725907	0.0120212
SN45874	Kukri_c48434_88.1	1A	97.8008	[T/C]	100	100	IWB45874	1A	70.1	0.8028	0.000467746	0.00863228	0.1868	0.00393266	0.000871238	0.243	8.0568e-05	0.00135293	0.0626	0.00251444	0.000121505	0.5299	0.000725907	0.00462268
SN60394	RAC875_c75885_302.1	1A	97.8093	[A/G]	100	99	\N	\N	\N	0.2775	0.000467746	0.00171263	0.6725	0.00393266	0.0064937	0.1995	8.0568e-05	0.000959136	0.5829	0.0101249	0.00527685	0.571	0.000725907	0.00509836
SN44215	Kukri_c33561_564.1	1A	97.8095	[T/C]	100	100	IWB44215	3D	.	0.6056	0.000467746	0.0057244	0.576	0.00393266	0.00518612	0.5973	8.0568e-05	0.0054459	0.6128	0.0101249	0.00567763	0.8092	0.000725907	0.00840096
SN35337	IAAV7414.1	1A	100.293	[A/G]	100	99.5	IWB35337	1A	70.1	0.8376	0.000467746	0.00919752	0.4684	0.00393266	0.00385738	0.4938	8.0568e-05	0.00415988	0.0167	0.000273247	9.48471e-06	0.6473	0.000725907	0.00619815
SN76657	wsnp_Ex_c14733_22819350.1	1A	100.293	[A/G]	100	99.5	IWA1933	1A	70.1	0.7826	0.000467746	0.00832964	0.4705	0.00393266	0.00386705	0.4583	8.0568e-05	0.00369992	0.1172	0.00582689	0.000382664	0.6689	0.000725907	0.00647131
SN76658	wsnp_Ex_c14733_22819625.1	1A	100.293	[T/C]	100	100	IWA1934	1A	70.1	0.9391	0.000467746	0.0107162	0.4191	0.00393266	0.00324021	0.6134	8.0568e-05	0.00570944	0.2345	0.0101249	0.00127539	0.7566	0.000725907	0.00771006
SN1803	BobWhite_c24113_529.1	1A	100.293	[T/C]	100	100	IWB1803	1A	70.1	0.9391	0.000467746	0.0107162	0.4191	0.00393266	0.00324021	0.6134	8.0568e-05	0.00570944	0.2345	0.0101249	0.00127539	0.7566	0.000725907	0.00771006
SN74462	tplb0032d09_1393.1	1A	101.377	[T/C]	100	99	IWB74462	1A	70.1	0.7826	0.000467746	0.00832964	0.4705	0.00393266	0.00386705	0.4583	8.0568e-05	0.00369992	0.1172	0.00582689	0.000382664	0.6689	0.000725907	0.00647131
SN10894	BS00076668_51.1	1A	101.67	[A/G]	100	99	IWB10894	1A	70.1	0.6467	0.000467746	0.00657882	0.3077	0.00393266	0.00206068	0.3113	8.0568e-05	0.0020902	0.0697	0.00369574	0.00015294	0.5471	0.000725907	0.00499428
SN63072	RAC875_rep_c76047_63.1	1A	101.764	[T/G]	88.1	98.9	IWB63072	1A	70.1	0.7417	0.000467746	0.00769065	0.3597	0.00393266	0.0025423	0.4436	8.0568e-05	0.00350584	0.1167	0.00582689	0.000378015	0.5993	0.000725907	0.00549667
SN78280	wsnp_Ex_c49829_54319220.1	1A	101.765	[A/G]	100	99.5	IWA4061	1A	70.1	0.7439	0.000467746	0.00775555	0.3652	0.00393266	0.00261486	0.44	8.0568e-05	0.00347742	0.1154	0.00582689	0.000372013	0.598	0.000725907	0.00550204
SN961	BobWhite_c16801_126.1	1A	102.375	[A/G]	94.1	98.9	\N	\N	\N	0.3425	0.000467746	0.00239298	0.144	0.00393266	0.00054546	0.1774	8.0568e-05	0.000781199	0.3887	0.0101249	0.00284771	0.6632	0.000725907	0.00631217
SN10001	BS00067277_51.1	1A	103.316	[T/C]	100	99	IWB10001.2	1B	18.85	0.9302	0.000467746	0.0106242	0.4129	0.00393266	0.00318023	0.6172	8.0568e-05	0.00578564	0.2342	0.0101249	0.00127783	0.761	0.000725907	0.00780619
SN9174	BS00064029_51.1	1A	107.777	[A/C]	100	99	\N	\N	\N	0.1414	0.000467746	0.00055105	0.2701	0.00393266	0.00161786	0.3489	8.0568e-05	0.00243318	0.7281	0.0101249	0.00736458	0.502	0.000725907	0.00426412
SN13336	CAP12_c2858_94.1	1A	111.988	[T/C]	100	97	IWB13336	1B	85.57	0.1676	0.000467746	0.000738638	0.0442	0.00393266	6.25552e-05	0.457	8.0568e-05	0.00368454	0.5457	0.0101249	0.00482846	0.2914	0.000725907	0.00181545
SN11503	BS00087437_51.1	1A	113.86	[T/C]	100	99	IWB11503	1A	70.1	1.4507	0.0100243	0.0190121	0.5371	0.00393266	0.00471601	0.6371	8.0568e-05	0.00603228	0.7274	0.0101249	0.00732411	1.4153	0.031059	0.017883
SN43855	Kukri_c30451_473.1	1A	133.416	[A/G]	100	100	\N	\N	\N	0.0172	0.000467746	1.02059e-05	0.0159	0.0028142	8.43803e-06	0.0971	8.0568e-05	0.000267944	0.2709	0.0101249	0.00159899	0.4077	0.000725907	0.00305322
SN29734	Excalibur_rep_c101549_745.1	1A	208.683	[A/G]	100	100	IWB29734	5B	45.4	1.2387	0.000467746	0.0152424	1.3974	0.0471313	0.0173771	1.2992	0.0254555	0.0157516	0.8634	0.014575	0.00915463	1.2191	0.00728509	0.0144981
SN9616	BS00065700_51.1	1A	219.365	[T/C]	100	100	IWB9616	6A	100.94	0.2286	0.000467746	0.00123788	0.9687	0.0198783	0.0107607	0.3551	8.0568e-05	0.00246005	0.1343	0.00582689	0.000482284	0.5724	0.000725907	0.00509615
SN8633	BS00053717_51.1	1A	223.99	[A/C]	100	100	IWB8633	2B	182.8	0.1824	0.000467746	0.000940687	0.328	0.00393266	0.00242018	0.4233	8.0568e-05	0.00359355	1.5194	0.014575	0.0215529	0.5547	0.000725907	0.0054033
SN28721	Excalibur_c74466_344.1	1A	238.649	[T/C]	100	99	IWB28721	2B	107.15	0.2492	0.000467746	0.0014231	0.1973	0.00393266	0.000936824	0.0053	8.0568e-05	9.40468e-07	0.6651	0.0101249	0.00633819	0.2311	0.000725907	0.00121829
SN3143	BobWhite_c40914_538.1	1A	251.588	[A/G]	100	100	IWB3143	1A	70.1	0.4807	0.000467746	0.00404536	0.2936	0.00393266	0.00182281	0.1699	8.0568e-05	0.000725016	0.1157	0.00582689	0.000369138	0.1129	0.000725907	0.000351719
SN81221	wsnp_Ra_c6474_11298812.1	1A	251.589	[T/C]	100	100	IWA8034	1A	70.1	0.4388	0.000467746	0.00353709	0.0983	0.00393266	0.000276262	0.3364	8.0568e-05	0.00226715	0.1497	0.00582689	0.000586168	0.0005	0.000170206	7.81536e-09
SN81222	wsnp_Ra_c6474_11298858.1	1A	251.589	[A/G]	100	99.5	IWA8035	1A	70.1	0.1138	0.000467746	0.000367826	0.5485	0.00393266	0.00480418	0.5723	8.0568e-05	0.00509488	0.4697	0.0101249	0.00380818	0.4287	0.000725907	0.00329895
SN35662	IACX11112.1	1A	251.59	[C/G]	100	98.5	IWB35662	7A	74.25	0.0126	0.000467746	5.50737e-06	0.0196	0.00303714	1.28395e-05	0.1279	8.0568e-05	0.000442008	0.1253	0.00582689	0.000427923	0.1218	0.000725907	0.000404887
SN19851	Ex_c14515_220.1	1A	251.591	[A/G]	100	98	IWB19851	1A	70.1	0.0947	0.000467746	0.000265656	0.5596	0.00393266	0.00499087	0.6075	8.0568e-05	0.00560666	0.4935	0.0101249	0.00413774	0.4583	0.000725907	0.00368476
SN19850	Ex_c14515_218.1	1A	251.591	[T/C]	100	99	IWB19850	1A	70.1	0.0119	0.000467746	4.92021e-06	0.6129	0.00393266	0.00563149	0.7949	8.0568e-05	0.00812789	0.6734	0.0101249	0.00645277	0.6069	0.000725907	0.00552845
SN50887	Ra_c11042_1500.1	1A	251.591	[T/C]	100	99	IWB50887	1A	70.1	0.0119	0.000467746	4.92021e-06	0.6129	0.00393266	0.00563149	0.7949	8.0568e-05	0.00812789	0.6734	0.0101249	0.00645277	0.6069	0.000725907	0.00552845
SN28151	Excalibur_c62832_446.1	1A	252.624	[A/G]	100	98	\N	\N	\N	0.1087	0.000467746	0.000343055	0.7454	0.00393266	0.00758208	0.6286	8.0568e-05	0.00591591	0.5644	0.0101249	0.0050751	0.5151	0.000725907	0.00441333
SN75579	wsnp_BE518393A_Td_2_3.1	1A	255.899	[A/C]	100	99.2	IWA352	1A	70.1	0.1138	0.000467746	0.000367826	0.5485	0.00393266	0.00480418	0.5723	8.0568e-05	0.00509488	0.4697	0.0101249	0.00380818	0.4287	0.000725907	0.00329895
SN56464	RAC875_c30381_573.1	1A	257.558	[A/G]	84.2	100	IWB56464	1B	62.64	0.3263	0.000467746	0.00222483	0.4479	0.00393266	0.00355786	0.19	8.0568e-05	0.000882119	0.1009	0.00582689	0.000289481	0.1306	0.000725907	0.000458657
SN6966	BS00022207_51.1	1A	264.214	[T/G]	100	99	IWB6966	1A	70.1	0.1561	0.000467746	0.000643914	0.7146	0.00393266	0.0070531	0.5894	8.0568e-05	0.00531881	0.6109	0.0101249	0.00562801	0.4708	0.000725907	0.0038057
SN36339	IACX9019.1	1A	264.983	[T/G]	100	99.3	\N	\N	\N	0.369	0.000467746	0.00272748	0.9625	0.0193023	0.010801	0.8008	8.0568e-05	0.00834964	0.2873	0.0101249	0.00178185	0.4084	0.000725907	0.00310005
SN11367	BS00084428_51.1	1A	264.983	[T/G]	100	99	\N	\N	\N	0.029	0.000467746	2.92914e-05	0.3332	0.00393266	0.00232038	0.4157	8.0568e-05	0.00326898	0.3695	0.0101249	0.00273273	0.3966	0.000725907	0.00303916
SN55131	RAC875_c21131_3615.1	1A	265.022	[T/C]	100	99	IWB55131	1B	64.1	0.0665	0.000467746	0.000137134	0.0627	0.00393266	0.000119567	0.287	8.0568e-05	0.00174898	0.3494	0.0101249	0.00240822	0.1109	0.000725907	0.000340778
SN61947	RAC875_rep_c110216_250.1	1A	265.024	[T/C]	100	100	IWB61947	1B	64.1	0.0155	0.000467746	8.30086e-06	0.0494	0.00393266	7.62256e-05	0.3261	8.0568e-05	0.00214869	0.1144	0.00582689	0.000361947	0.0681	0.000725907	0.000139183
SN71064	Tdurum_contig42289_936.1	1A	269.999	[A/G]	92.1	98.9	IWB71064	1B	64.1	0.1598	0.000467746	0.000676761	0.263	0.00393266	0.00153566	0.5476	8.0568e-05	0.00481251	0.5809	0.0101249	0.00527341	0.3916	0.000725907	0.00289205
SN71062	Tdurum_contig42289_1857.1	1A	270.004	[A/C]	94.1	100	IWB71062	1B	64.32	0.1334	0.000467746	0.000490575	0.2666	0.00393266	0.00156409	0.4636	8.0568e-05	0.00373351	0.5092	0.0101249	0.00431902	0.3695	0.000725907	0.0026307
SN36350	IACX9106.1	1A	272.208	[G/C]	100	99.3	IWB36350	1A	70.1	0.0202	0.000467746	1.3865e-05	0.7445	0.00393266	0.00744362	0.7949	8.0568e-05	0.00812734	0.7922	0.014575	0.00812235	0.657	0.000725907	0.00620152
SN6744	BS00021730_51.1	1A	272.313	[A/G]	100	100	IWB6744	1A	70.1	0.0258	0.000467746	2.24529e-05	0.7787	0.00393266	0.00799497	0.8107	8.0568e-05	0.00842356	0.8247	0.014575	0.00866328	0.6485	0.000725907	0.00613686
SN74187	tplb0024i16_800.1	1A	272.613	[A/G]	93.1	100	IWB74187	1B	64.32	0.2466	0.000467746	0.00142259	0.2616	0.00393266	0.00152882	0.6466	8.0568e-05	0.00616214	0.2877	0.0101249	0.00178596	0.3545	0.000725907	0.00248436
SN8519	BS00048887_51.1	1A	274.786	[T/C]	100	99	IWB8519	1A	70.1	0.0279	0.000467746	2.6269e-05	0.7812	0.00393266	0.00806542	0.8074	8.0568e-05	0.00841076	0.824	0.014575	0.00868791	0.6465	0.000725907	0.00613584
SN8965	BS00062969_51.1	1A	276.323	[A/G]	100	100	IWB8965	1A	70.1	0.0182	0.000467746	1.14287e-05	0.8043	0.00393266	0.00836535	0.8289	8.0568e-05	0.0086882	0.8464	0.014575	0.00898038	0.6559	0.000725907	0.00623813
SN31787	GENE-0287_28.1	1A	276.972	[T/G]	100	100	IWB31787	1A	70.1	0.0219	0.000467746	1.63352e-05	0.7842	0.00393266	0.00807475	0.8107	8.0568e-05	0.0084235	0.8271	0.014575	0.00869798	0.6511	0.000725907	0.00617314
SN27146	Excalibur_c5052_151.1	1A	279.825	[A/G]	100	98	IWB27146	1B	64.1	0.0913	0.000467746	0.000250531	0.1303	0.00393266	0.000464287	0.1347	8.0568e-05	0.000490608	0.3503	0.0101249	0.00245934	0.0714	0.000725907	0.00015442
SN53408	RAC875_c11749_97.1	1A	279.825	[A/G]	100	99	IWB53408	1B	64.1	0.0575	0.000467746	0.000107152	0.1295	0.00393266	0.000463289	0.0819	8.0568e-05	0.00020119	0.305	0.0101249	0.00198762	0.0406	0.000725907	5.3607e-05
SN56374	RAC875_c2972_225.1	1A	279.826	[A/G]	100	100	IWB56374	1B	64.1	0.0613	0.000467746	0.000120368	0.1299	0.00393266	0.000463788	0.0817	8.0568e-05	0.000199361	0.3044	0.0101249	0.00197343	0.0519	0.000725907	8.51264e-05
SN59775	RAC875_c63421_83.1	1A	279.826	[T/G]	100	99	IWB59775	1B	64.1	0.0441	0.000467746	6.40357e-05	0.1118	0.00393266	0.000353061	0.0729	8.0568e-05	0.000160733	0.2969	0.0101249	0.00188701	0.043	0.000725907	5.91998e-05
SN6970	BS00022216_51.1	1A	279.832	[T/C]	100	99	\N	\N	\N	0.2112	0.000467746	0.0010831	0.137	0.00393266	0.000499164	0.1901	8.0568e-05	0.000879675	0.1868	0.00994407	0.000857281	0.1581	0.000725907	0.00063948
SN54643	RAC875_c18282_1390.1	1A	279.838	[T/C]	100	98	IWB54643	1B	64.1	0.0423	0.000467746	5.88489e-05	0.1097	0.00393266	0.000339995	0.0729	8.0568e-05	0.000159897	0.2969	0.0101249	0.00187933	0.0395	0.000725907	5.02706e-05
SN68771	Tdurum_contig19102_84.1	1A	279.839	[A/G]	100	100	IWB68771	1B	64.3	0.0674	0.000467746	0.000141075	0.1202	0.00393266	0.000397219	0.1112	8.0568e-05	0.000343834	0.3396	0.0101249	0.00231212	0.0493	0.000725907	7.59014e-05
SN68271	Tdurum_contig14650_689.1	1A	279.841	[T/C]	99	100	IWB68271	1B	64.1	0.0719	0.000467746	0.000161292	0.1737	0.00393266	0.000768919	0.0939	8.0568e-05	0.000256175	0.3098	0.0101249	0.00202189	0.0463	0.000725907	6.81889e-05
SN55832	RAC875_c25708_503.1	1A	279.841	[A/C]	91.1	98.9	IWB55832	1B	64.1	0.0674	0.000467746	0.000141075	0.1202	0.00393266	0.000397219	0.1112	8.0568e-05	0.000343834	0.3396	0.0101249	0.00231212	0.0493	0.000725907	7.59014e-05
SN11462	BS00086680_51.1	1A	281.657	[A/G]	100	100	IWB11462	1A	70.79	0.7862	0.000467746	0.00824117	0.703	0.00393266	0.0068617	1.1861	0.0132435	0.013985	0.7592	0.0119959	0.007651	0.8529	0.000725907	0.00896344
SN67218	Tdurum_contig11660_328.1	1A	281.889	[A/G]	100	100	IWB67218	1B	64.89	0.4318	0.000467746	0.00346511	0.2548	0.00393266	0.00145758	0.3757	8.0568e-05	0.0027112	0.2274	0.0101249	0.00120638	0.3735	0.000725907	0.00268608
SN63062	RAC875_rep_c75762_175.1	1A	282.699	[A/G]	100	99	IWB63062	1B	64.1	0.0854	0.000467746	0.00021968	0.1374	0.00393266	0.000506011	0.1224	8.0568e-05	0.000410208	0.3479	0.0101249	0.00241191	0.0588	0.000725907	0.000106477
SN32837	GENE-2174_219.1	1A	284.914	[T/G]	100	100	\N	\N	\N	0.0257	0.000467746	2.26417e-05	0.6189	0.00393266	0.00583269	0.8283	8.0568e-05	0.00878857	2.4921	0.113474	0.0361799	0.2135	0.000725907	0.00108975
SN22407	Excalibur_c14316_390.1	1A	287.689	[A/G]	100	100	\N	\N	\N	0.6681	0.000467746	0.00677299	0.937	0.0177756	0.0105927	1.0838	0.00337272	0.0128332	0.5026	0.0101249	0.00434472	2.0205	0.0960162	0.0283646
SN2162	BobWhite_c28001_244.1	1A	287.692	[A/C]	100	99	\N	\N	\N	0.6456	0.000467746	0.00625466	0.9347	0.0174275	0.0102496	1.0159	8.0568e-05	0.0114264	0.4947	0.0101249	0.00411941	1.9766	0.0960162	0.0268224
SN22647	Excalibur_c15545_712.1	1A	287.7	[T/C]	100	100	\N	\N	\N	0.6753	0.000467746	0.00667219	0.5892	0.00393266	0.00536164	0.741	8.0568e-05	0.00742548	0.2593	0.0101249	0.00149418	1.6525	0.0702652	0.0215811
SN65824	TA004365-0417.1	1A	291.256		100	100	IWB65824	1A	70.1	0.4085	0.000467746	0.00316839	0.8084	0.00393266	0.00842448	0.4729	8.0568e-05	0.00384751	0.9649	0.014575	0.0107471	0.5083	0.000725907	0.00429044
SN38766	Ku_c2115_541.1	1A	292.758	[A/G]	100	100	\N	\N	\N	0.272	0.000467746	0.00164366	0.3097	0.00393266	0.00197824	0.0285	8.0568e-05	2.63549e-05	0.0537	0.00167551	8.88626e-05	0.0137	0.000725907	6.24631e-06
SN69882	Tdurum_contig29769_202.1	1A	295.588	[A/G]	100	99	IWB69882	1B	64.46	0.5213	0.000467746	0.00456975	0.1667	0.00393266	0.000704183	0.2694	8.0568e-05	0.00157777	0.2172	0.0101249	0.00110764	0.1561	0.000725907	0.000625286
SN25221	Excalibur_c32608_64.1	1A	296.213	[A/C]	100	100	IWB25221	1A	70.1	0.2409	0.000467746	0.00134465	0.3733	0.00393266	0.0026612	0.3533	8.0568e-05	0.0024308	0.7002	0.0101249	0.00682292	0.3614	0.000725907	0.00251895
SN14948	CAP8_c806_297.1	1A	297.381	[T/C]	100	99	IWB14948	1A	70.1	0.2637	0.000467746	0.00157557	0.3823	0.00393266	0.00278615	0.3144	8.0568e-05	0.00203508	0.6682	0.0101249	0.00643446	0.3472	0.000725907	0.00238462
SN31756	GENE-0227_217.1	1A	297.697	[T/G]	100	99	IWB31756	1B	64.1	0.4057	0.000467746	0.00316145	0.1978	0.00393266	0.000956804	0.278	8.0568e-05	0.00168175	0.1194	0.00582689	0.000395636	0.1665	0.000725907	0.000708559
SN6405	BS00011450_51.1	1A	297.698	[T/C]	100	99	IWB6405	1B	64.1	0.387	0.000467746	0.00290085	0.1916	0.00393266	0.000895412	0.3189	8.0568e-05	0.00207351	0.0698	0.00372578	0.000146238	0.1719	0.000725907	0.000739475
SN23434	Excalibur_c20133_87.1	1A	298.037	[T/C]	100	99	IWB23434	1A	70.1	0.3711	0.000467746	0.00276325	0.7917	0.00393266	0.0082866	1.4395	0.0254555	0.018352	0.3487	0.0101249	0.00244175	0.9202	0.000725907	0.0101605
SN6962	BS00022201_51.1	1A	298.116	[T/C]	100	99	IWB6962	1A	70.1	0.0738	0.000467746	0.00017077	0.8656	0.005045	0.00946036	1.2205	0.0179204	0.0149501	0.3652	0.0101249	0.00264822	0.8136	0.000725907	0.00864532
SN12189	BS00102492_51.1	1A	298.116	[T/C]	100	100	IWB12189.2	6A	82.38	0.0575	0.000467746	0.000107041	0.7349	0.00393266	0.00752681	1.1882	0.0138252	0.0144332	0.3603	0.0101249	0.00259306	0.7431	0.000725907	0.00761277
SN44534	Kukri_c362_151.1	1A	298.117	[A/G]	82.2	100	IWB44534	1A	70.1	0.1452	0.000467746	0.000574548	0.7632	0.00393266	0.00783851	1.357	0.0254555	0.0169423	0.4826	0.0101249	0.00401768	0.8682	0.000725907	0.00934104
SN6481	BS00011835_51.1	1A	298.117	[A/C]	100	100	IWB6481	2A	47.22	0.1603	0.000467746	0.00069244	0.6748	0.00393266	0.00666497	1.3035	0.0254555	0.0162884	0.486	0.0101249	0.00411318	0.8407	0.000725907	0.00904808
SN40931	Kukri_c12936_1505.1	1A	299.638	[A/G]	88.1	100	IWB40931	1B	64.89	0.0599	0.000467746	0.000114484	0.3212	0.00393266	0.00214219	0.1173	8.0568e-05	0.000383534	0.6725	0.0101249	0.00657661	0.2354	0.000725907	0.00128335
SN30161	Excalibur_rep_c106001_513.1	1A	299.658	[T/G]	100	98	IWB30161	1B	64.1	0.1659	0.000467746	0.000722304	0.4738	0.00393266	0.00389172	0.361	8.0568e-05	0.00254687	1.058	0.014575	0.0122189	0.4914	0.000725907	0.00409486
SN31507	Excalibur_s107771_77.1	1A	300.11	[T/C]	100	99	IWB31507	1A	70.1	0.0609	0.000467746	0.000116575	0.5654	0.00393266	0.00504589	0.9885	8.0568e-05	0.0110596	0.6225	0.0101249	0.00580853	0.5236	0.000725907	0.00448438
SN6933	BS00022156_51.1	1A	301.197	[A/C]	100	99	IWB6933	1A	70.79	0.1473	0.000467746	0.000582217	0.1534	0.00393266	0.000609035	0.3101	8.0568e-05	0.0019826	0.7644	0.0138171	0.00775742	0.5373	0.000725907	0.00464039
SN65334	TA001042-0912.1	1A	301.197		94.3	100	IWB65334	1A	70.79	0.1503	0.000467746	0.000616384	0.2832	0.00393266	0.00175562	0.447	8.0568e-05	0.00359162	0.9089	0.014575	0.0100749	0.6732	0.000725907	0.00658547
SN71415	Tdurum_contig43360_1381.1	1A	301.198	[T/G]	100	99	IWB71415	1A	70.79	0.2149	0.000467746	0.0011156	0.2668	0.00393266	0.00155908	0.4854	8.0568e-05	0.00398649	0.8949	0.014575	0.00965716	0.6911	0.000725907	0.00669612
SN51523	Ra_c2322_174.1	1A	301.858	[T/C]	100	99	IWB51523	1A	70.79	0.1609	0.000467746	0.00067949	0.2114	0.00393266	0.00105797	0.2917	8.0568e-05	0.00179581	1.1237	0.014575	0.013129	0.3265	0.000725907	0.00215305
SN51522	Ra_c2322_1067.1	1A	301.864	[T/C]	100	100	IWB51522	1A	70.79	0.0739	0.000467746	0.000169169	0.3377	0.00393266	0.00231092	0.2422	8.0568e-05	0.00134037	0.972	0.014575	0.0109464	0.302	0.000725907	0.00192354
SN36224	IACX7695.1	1A	301.898	[T/G]	88.1	100	IWB36224	1A	70.79	0.2002	0.000467746	0.000993874	0.3036	0.00393266	0.00193156	0.5242	8.0568e-05	0.00449215	1.4405	0.014575	0.0182156	0.4587	0.000725907	0.0036741
SN80370	wsnp_Ku_c30921_40705731.1	1A	303.854	[T/C]	100	99.5	IWA6887	1A	70.79	0.4664	0.000467746	0.00386435	0.5159	0.00393266	0.00438651	1.081	0.00299306	0.0124193	1.7421	0.014575	0.0230522	1.1035	0.000725907	0.0127645
SN45946	Kukri_c49091_371.1	1A	303.854	[T/C]	100	99	IWB45946	1B	65.36	0.4511	0.000467746	0.00367334	0.6171	0.00393266	0.00571223	0.3591	8.0568e-05	0.00250419	0.2378	0.0101249	0.00128854	0.7903	0.000725907	0.00809473
SN34735	IAAV3552.1	1A	304.037	[T/C]	100	99.5	IWB34735	1A	70.79	0.2149	0.000467746	0.0011156	0.2668	0.00393266	0.00155908	0.4854	8.0568e-05	0.00398649	0.8949	0.014575	0.00965716	0.6911	0.000725907	0.00669612
SN81112	wsnp_Ra_c34203_42948357.1	1A	304.041	[T/C]	98	99.5	IWA7879	1A	70.79	0.3394	0.000467746	0.00236864	0.5232	0.00393266	0.0044981	1.3362	0.0254555	0.0164702	1.0373	0.014575	0.0118497	0.8396	0.000725907	0.00884384
SN61408	RAC875_rep_c105092_114.1	1A	304.041	[A/G]	100	98	IWB61408	1A	70.79	0.388	0.000467746	0.00293687	0.5632	0.00393266	0.00503758	1.3593	0.0254555	0.0169096	1.1065	0.014575	0.0129714	0.8693	0.000725907	0.00931714
SN14066	CAP7_c3885_73.1	1A	305.328	[A/G]	100	99	IWB14066	1A	70.79	0.3525	0.000467746	0.00251606	0.2152	0.00393266	0.00109514	0.5334	8.0568e-05	0.00461027	1.03	0.014575	0.0117381	0.7652	0.000725907	0.00776848
SN32877	GENE-2323_270.1	1A	305.328	[A/C]	88.2	98.8	\N	\N	\N	0.3391	0.000467746	0.00236522	0.0134	0.00269546	6.05326e-06	0.0677	8.0568e-05	0.000137977	0.1741	0.00743968	0.000762529	0.1632	0.000725907	0.000678894
SN76701	wsnp_Ex_c15188_23387754.1	1A	306.112	[A/G]	100	99.5	\N	\N	\N	0.396	0.000467746	0.00299318	0.2436	0.00393266	0.00133605	0.5792	8.0568e-05	0.00516391	1.1037	0.014575	0.0127678	0.8063	0.000725907	0.00829103
SN76700	wsnp_Ex_c15188_23387523.1	1A	306.112	[T/C]	100	99.5	IWA1990	1A	70.79	0.3447	0.000467746	0.00241819	0.5223	0.00393266	0.00446833	1.3491	0.0254555	0.0166067	1.0565	0.014575	0.0120941	0.8496	0.000725907	0.00895337
SN25829	Excalibur_c37474_179.1	1A	306.983	[T/C]	100	99	IWB25829	1A	70.79	0.3095	0.000467746	0.00205346	0.5463	0.00393266	0.00481607	1.2521	0.0182979	0.0151999	0.9952	0.014575	0.0112543	0.824	0.000725907	0.00865214
SN9318	BS00064548_51.1	1A	307.483	[T/C]	100	99	IWB9318	6A	82.79	0.1287	0.000467746	0.00045666	0.1755	0.00393266	0.00076634	0.7286	8.0568e-05	0.00719035	0.2937	0.0101249	0.0018164	0.0931	0.000725907	0.000247052
SN11916	BS00095100_51.1	1A	308.572	[A/G]	100	99	IWB11916	1A	70.79	0.5717	0.000467746	0.00523816	0.2918	0.00393266	0.00180448	0.8514	8.0568e-05	0.00897831	1.0952	0.014575	0.0126894	1.1448	0.000725907	0.0134021
SN11427	BS00085851_51.1	1A	309.402	[A/G]	100	99	IWB11427	1A	70.79	0.3263	0.000467746	0.00223462	1.105	0.0407118	0.0129472	1.1344	0.00648455	0.0133516	1.7445	0.014575	0.0232835	1.5406	0.0590346	0.0198395
SN10619	BS00072686_51.1	1A	313.161	[T/C]	100	99	\N	\N	\N	0.7044	0.000467746	0.00720955	0.5884	0.00393266	0.00541822	1.1546	0.0096454	0.0137813	0.6634	0.0101249	0.00644865	1.0113	0.000725907	0.0115489
SN35992	IACX542.1	1A	313.741	[A/G]	100	99.2	\N	\N	\N	0.7422	0.000467746	0.00783238	0.6013	0.00393266	0.00564045	1.2034	0.0179204	0.0146757	0.6964	0.0101249	0.00697209	1.0595	0.000725907	0.0123967
SN31980	GENE-0572_334.1	1A	313.741	[A/G]	100	99	\N	\N	\N	0.7422	0.000467746	0.00783238	0.6013	0.00393266	0.00564045	1.2034	0.0179204	0.0146757	0.6964	0.0101249	0.00697209	1.0595	0.000725907	0.0123967
SN30482	Excalibur_rep_c110450_286.1	1A	315.835	[T/C]	100	100	IWB30482	1A	70.79	0.4353	0.000467746	0.00356968	0.8044	0.00393266	0.00854478	1.5268	0.0254555	0.019947	1.3686	0.014575	0.0174194	1.1762	0.000725907	0.0142412
SN72412	Tdurum_contig54929_517.1	1A	320.223	[T/C]	100	100	\N	\N	\N	0.0649	0.000467746	0.000130812	0.5269	0.00393266	0.00452642	0.667	8.0568e-05	0.00636447	1.1527	0.014575	0.0135807	0.6753	0.000725907	0.00647863
SN78463	wsnp_Ex_c5634_9906981.1	1A	320.224	[T/C]	100	99.5	IWA4301	1A	70.79	0.0066	0.000398641	1.53632e-06	0.5811	0.00393266	0.00527557	0.5583	8.0568e-05	0.00495246	1.3826	0.014575	0.0173554	0.7661	0.000725907	0.00781474
SN58198	RAC875_c45984_286.1	1A	324.502	[A/G]	100	99	\N	\N	\N	0.0717	0.000467746	0.000158883	0.0628	0.00393266	0.000120945	0.2044	8.0568e-05	0.00100367	0.115	0.00582689	0.00036849	0.1421	0.000725907	0.000534545
SN12179	BS00101500_51.1	1A	327.53	[T/G]	100	100	IWB12179	1B	66.07	0.0225	0.000467746	1.72506e-05	0.8916	0.0076483	0.00968825	0.9388	8.0568e-05	0.0103541	0.7632	0.0134771	0.00780512	0.6631	0.000725907	0.0063635
SN76154	wsnp_Ex_c10233_16784994.1	1A	333.618	[T/C]	100	100	IWA1302	1B	64.89	0.2509	0.000467746	0.00145085	0.8199	0.00393266	0.00859217	0.5849	8.0568e-05	0.00528149	0.0151	0.000273247	7.72487e-06	0.2979	0.000725907	0.00186566
SN34602	IAAV2709.1	1A	333.886	[T/C]	90.6	98.6	IWB34602	1A	71.05	0.2324	0.000467746	0.00126697	0.4777	0.00393266	0.00389137	0.4488	8.0568e-05	0.00352462	0.0535	0.00167551	8.83024e-05	0.1116	0.000725907	0.000342981
SN80183	wsnp_Ku_c17726_26872129.1	1A	337.656	[A/C]	100	100	IWA6636	1A	71.05	0.1327	0.000467746	0.000492586	0.1768	0.00393266	0.000793213	0.0457	8.0568e-05	6.66821e-05	0.1317	0.00582689	0.000473357	0.0186	0.000725907	1.16385e-05
SN78142	wsnp_Ex_c44049_50205457.1	1A	337.678	[A/G]	100	99.5	IWA3882	1A	71.1	0.7103	0.000467746	0.00762716	1.2102	0.0432539	0.015371	1.1212	0.0045532	0.0138368	0.3622	0.0101249	0.00270754	0.8187	0.000725907	0.00902675
SN78143	wsnp_Ex_c44049_50205614.1	1A	337.678	[A/G]	100	99.5	IWA3883	1A	71.1	0.6012	0.000467746	0.00563997	0.7163	0.00393266	0.0071062	1.0147	8.0568e-05	0.0114568	0.3105	0.0101249	0.00200311	0.6922	0.000725907	0.00673997
SN78857	wsnp_Ex_c8364_14095508.1	1A	338.843	[T/C]	100	99.5	IWA4797	1A	71.1	0.0105	0.000467746	3.87679e-06	0.274	0.00393266	0.00164226	0.212	8.0568e-05	0.00106718	0.1487	0.00582689	0.000581878	0.0837	0.000725907	0.000205647
SN21835	Excalibur_c11273_284.1	1A	341.87	[T/C]	81.2	98.8	IWB21835	1A	71.1	0.1686	0.000467746	0.000749869	0.2603	0.00393266	0.00152221	0.6776	8.0568e-05	0.00662015	0.3702	0.0101249	0.00268306	0.6523	0.000725907	0.00626811
SN76674	wsnp_Ex_c14866_22995097.1	1A	343.409	[A/G]	100	99.5	IWA1952	1A	71.1	0.0088	0.000467746	2.74976e-06	0.7167	0.00393266	0.00714188	0.6388	8.0568e-05	0.0060301	0.0929	0.00582689	0.000250139	0.1635	0.000725907	0.000683724
SN57676	RAC875_c41113_144.1	1A	343.41	[T/C]	100	99	IWB57676	1A	71.1	0.211	0.000467746	0.00108612	0.3201	0.00393266	0.00210409	0.7647	8.0568e-05	0.00776203	0.4163	0.0101249	0.00318005	0.7164	0.000725907	0.0070778
SN8898	BS00062715_51.1	1A	344.25	[A/G]	100	100	IWB8898	1A	70.79	0.2957	0.000467746	0.00190778	0.1165	0.00393266	0.0003772	0.1378	8.0568e-05	0.00050635	0.2152	0.0101249	0.00109932	0.0844	0.000725907	0.000208786
SN54694	RAC875_c18539_1159.1	1A	344.294	[T/C]	100	99	IWB54694	1A	74.78	0.0173	0.000467746	1.03388e-05	0.4647	0.00393266	0.00377836	0.4574	8.0568e-05	0.00367404	0.0689	0.00342816	0.000143837	0.2336	0.000725907	0.00125628
SN77817	wsnp_Ex_c34260_42602746.1	1A	344.483	[T/C]	87.1	99.4	IWA3473	1A	71.1	0.0009	1.0231e-05	2.80549e-08	0.4458	0.00393266	0.00354729	0.4372	8.0568e-05	0.00342818	0.04	0.00100627	5.13013e-05	0.2001	0.000725907	0.000967734
SN20955	Ex_c5759_663.1	1A	345.108	[A/G]	100	97.8	IWB20955	1A	71.05	0.0313	0.000467746	3.29246e-05	0.502	0.00393266	0.00424532	0.5823	8.0568e-05	0.00526925	0.0597	0.00225209	0.000110168	0.184	0.000725907	0.000838779
SN77802	wsnp_Ex_c33831_42253707.1	1A	345.309	[T/C]	100	99.5	IWA3451	1A	70.1	0.0007	1.0231e-05	1.95186e-08	0.4465	0.00393266	0.00354062	0.4332	8.0568e-05	0.00336623	0.0564	0.00198022	9.85369e-05	0.2002	0.000725907	0.000964584
SN54199	RAC875_c15998_53.1	1A	345.309	[T/C]	100	99	IWB54199	1A	70.1	0.0007	1.0231e-05	1.95186e-08	0.4465	0.00393266	0.00354062	0.4332	8.0568e-05	0.00336623	0.0564	0.00198022	9.85369e-05	0.2002	0.000725907	0.000964584
SN21584	Excalibur_c102582_360.1	1A	345.787	[T/C]	100	99	IWB21584	1A	71.1	0.0342	0.000467746	3.9393e-05	0.4858	0.00393266	0.0040755	0.4816	8.0568e-05	0.00400604	0.0979	0.00582689	0.00027778	0.2399	0.000725907	0.00132484
SN39871	Ku_c6979_182.1	1A	346.446	[A/C]	100	99	IWB39871	1A	71.1	0.0007	1.0231e-05	1.95186e-08	0.4465	0.00393266	0.00354062	0.4332	8.0568e-05	0.00336623	0.0564	0.00198022	9.85369e-05	0.2002	0.000725907	0.000964584
SN50530	Kukri_rep_c95031_104.1	1A	347.641	[A/G]	90.1	98.9	IWB50530	1B	65.42	0.2175	0.000467746	0.00114818	0.8289	0.00393266	0.00876109	0.5562	8.0568e-05	0.00492474	0.0584	0.00225209	0.000105742	0.319	0.000725907	0.0020917
SN32307	GENE-1214_288.1	1A	347.919	[T/C]	100	98.9	IWB32307	1A	71.05	0.2044	0.000467746	0.00102901	0.0532	0.00393266	8.82737e-05	0.0069	8.0568e-05	1.63608e-06	0.2262	0.0101249	0.00119038	0.2051	0.000725907	0.00100515
SN78739	wsnp_Ex_c7271_12483592.1	1A	348.717	[T/G]	100	100	IWA4649	1A	71.05	0.6294	0.000467746	0.00600218	0.224	0.00393266	0.00116165	0.0117	8.0568e-05	4.58263e-06	0.1792	0.00848533	0.000794761	0.3136	0.000725907	0.00201072
SN34464	IAAV1869.1	1A	350.001	[A/G]	100	99.5	IWB34464	1B	64.89	0.171	0.000467746	0.000758268	0.497	0.00393266	0.00416453	0.2386	8.0568e-05	0.00129582	0.1365	0.00582689	0.000498144	0.0579	0.000725907	0.000102952
SN47169	Kukri_c6462_320.1	1A	350.001	[A/G]	100	100	IWB47169	1B	64.89	0.171	0.000467746	0.000758268	0.497	0.00393266	0.00416453	0.2386	8.0568e-05	0.00129582	0.1365	0.00582689	0.000498144	0.0579	0.000725907	0.000102952
SN70699	Tdurum_contig41931_480.1	1A	351.882	[A/C]	100	100	IWB70699	1A	71.1	0.0503	0.000467746	8.34242e-05	0.2495	0.00393266	0.00143794	0.1326	8.0568e-05	0.000483434	0.016	0.000273247	8.85791e-06	0.1476	0.000725907	0.000583926
SN19762	Ex_c12763_662.1	1A	352.013	[T/C]	92.1	98.9	IWB19762	1A	71.1	0.0965	0.000467746	0.000272947	0.2811	0.00393266	0.00169834	0.2332	8.0568e-05	0.00124237	0.0494	0.00166643	7.62729e-05	0.1644	0.000725907	0.000684623
SN76558	wsnp_Ex_c1374_2630879.1	1A	352.138	[T/C]	100	100	IWA1807	1A	71.1	0.1707	0.000467746	0.00077281	0.3588	0.00393266	0.00257576	0.2752	8.0568e-05	0.00167518	0.1594	0.00582689	0.000668426	0.2019	0.000725907	0.000999498
SN78902	wsnp_Ex_c8885_14842394.1	1A	352.173	[T/C]	100	99.5	IWA4852	1A	70.1	0.7567	0.000467746	0.00791129	1.2748	0.0465752	0.0156258	1.4301	0.0254555	0.0180476	0.5092	0.0101249	0.0043369	0.8625	0.000725907	0.00921731
SN80963	wsnp_Ra_c18045_27024765.1	1A	353.254	[T/C]	100	99.5	IWA7677	1A	71.1	0.1131	0.000467746	0.000365381	0.2937	0.00393266	0.00183127	0.2249	8.0568e-05	0.00117409	0.0868	0.00582689	0.000220059	0.174	0.000725907	0.000758585
SN31690	GENE-0126_140.1	1A	353.255	[T/C]	100	98.9	IWB31690	1A	71.1	0.7567	0.000467746	0.00791129	1.2748	0.0465752	0.0156258	1.4301	0.0254555	0.0180476	0.5092	0.0101249	0.0043369	0.8625	0.000725907	0.00921731
SN77187	wsnp_Ex_c21592_30743815.1	1A	353.255	[A/G]	83.1	99.4	IWA2630	1A	71.48	0.1131	0.000467746	0.000365381	0.2937	0.00393266	0.00183127	0.2249	8.0568e-05	0.00117409	0.0868	0.00582689	0.000220059	0.174	0.000725907	0.000758585
SN64861	RFL_Contig5001_1099.1	1A	353.916	[T/C]	100	99	IWB64861	1A	71.1	0.0851	0.000467746	0.000216725	0.0299	0.00358217	2.90917e-05	0.1476	8.0568e-05	0.000566985	0.4039	0.0101249	0.00302171	0.0506	0.000725907	7.95796e-05
SN58817	RAC875_c5227_1385.1	1A	354.299	[A/G]	100	99	IWB58817	1B	66.07	0.0471	0.000467746	7.17389e-05	0.5455	0.00393266	0.00478539	0.5046	8.0568e-05	0.00424363	0.6945	0.0101249	0.00679952	0.0041	0.000207865	5.91833e-07
SN56828	RAC875_c33300_141.1	1A	354.304	[A/G]	99	100	IWB56828	1A	71.1	0.2243	0.000467746	0.00120914	0.1481	0.00393266	0.000577774	0.2723	8.0568e-05	0.00161893	0.0177	0.000273247	1.06139e-05	0.0879	0.000725907	0.000225001
SN60215	RAC875_c68797_400.1	1A	354.935	[A/G]	100	96	IWB60215	1A	71.1	0.7756	0.000467746	0.00822499	0.558	0.00393266	0.00499008	0.9084	8.0568e-05	0.00993998	0.2362	0.0101249	0.00129086	0.4083	0.000725907	0.00309897
SN79788	wsnp_JD_c40990_29127031.1	1A	354.935	[T/C]	89.1	99.4	IWA6044	1A	71.1	0.1196	0.000467746	0.000402047	0.2988	0.00393266	0.00187535	0.224	8.0568e-05	0.00116155	0.0863	0.00582689	0.000216784	0.141	0.000725907	0.000522947
SN3507	BobWhite_c46349_402.1	1A	354.938	[T/C]	100	99	IWB3507	1A	70.62	0.2751	0.000467746	0.00169636	0.0756	0.00393266	0.000171104	0.0124	8.0568e-05	5.23888e-06	0.2304	0.0101249	0.00123309	0.1175	0.000725907	0.00038143
SN31366	Excalibur_rep_c86757_244.1	1A	354.95	[T/C]	100	99	IWB31366	1A	71.1	0.1284	0.000467746	0.000462325	0.0154	0.0028142	8.07426e-06	0.0521	8.0568e-05	8.49438e-05	0.1638	0.00630856	0.000691663	0.0593	0.000725907	0.000108528
SN23033	Excalibur_c17872_137.1	1A	355.336	[T/G]	100	100	IWB23033	1A	70.1	0.1142	0.000467746	0.000376267	0.273	0.00393266	0.00164642	0.206	8.0568e-05	0.00102531	0.1205	0.00582689	0.000404002	0.0177	0.000725907	1.05655e-05
SN35853	IACX2325.1	1A	356.475	[C/G]	100	99.2	IWB35853	1A	71.1	0.7975	0.000467746	0.0085163	0.8172	0.00393266	0.00858901	1.4045	0.0254555	0.0176347	0.3752	0.0101249	0.00271676	0.7075	0.000725907	0.0069828
SN75678	wsnp_BF482891A_Ta_2_2.1	1A	357.416	[T/C]	100	100	IWA498	1A	72.61	0.8532	0.000467746	0.009234	0.7768	0.00393266	0.00790162	0.9536	8.0568e-05	0.0104461	0.0855	0.00582689	0.000212121	0.4444	0.000725907	0.00347197
SN66462	Tdurum_contig10326_151.1	1A	358.179	[T/C]	100	99	IWB66462	1B	66.07	0.5579	0.000467746	0.00511828	0.3524	0.00393266	0.00247208	0.0176	8.0568e-05	1.04677e-05	0.0289	0.000565347	2.75778e-05	0.0956	0.000725907	0.000263761
SN49345	Kukri_rep_c108436_534.1	1A	361.511	[T/C]	98	99	IWB49345	1B	66.32	0.501	0.000467746	0.00439974	0.3308	0.00393266	0.00225438	0.1127	8.0568e-05	0.000358527	0.0276	0.000565347	2.53628e-05	0.1119	0.000725907	0.000353538
SN22518	Excalibur_c14943_695.1	1A	361.512	[A/G]	100	99	IWB22518	1A	71.1	0.2582	0.000467746	0.00152147	0.0179	0.00294274	1.074e-05	0.0002	1.37651e-05	1.77952e-09	0.2875	0.0101249	0.00176846	0.2247	0.000725907	0.00117209
SN53045	RAC875_c104148_77.1	1A	362.051	[A/G]	100	100	IWB53045	2B	79.75	0.5475	0.000467746	0.00489406	0.0575	0.00393266	0.000101184	0.1577	8.0568e-05	0.000634472	0.1839	0.00904052	0.00083069	0.1604	0.000725907	0.000653313
SN77566	wsnp_Ex_c2840_5247386.1	1A	362.628	[T/C]	100	100	IWA3160	1A	71.1	0.0916	0.000467746	0.000247091	0.0544	0.00393266	9.10867e-05	0.2283	8.0568e-05	0.00119372	0.4482	0.0101249	0.00353189	0.4098	0.000725907	0.00306488
SN50882	Ra_c11023_679.1	1A	362.864	[A/G]	100	99	IWB50882	1A	74.78	0.0574	0.000467746	0.00010499	0.3873	0.00393266	0.00285541	0.3335	8.0568e-05	0.0022458	0.6089	0.0101249	0.0056483	0.5455	0.000725907	0.00478619
SN66112	TA013367-0455.1	1A	364.634		100	100	IWB66112	1A	70.1	1.2004	0.000467746	0.0148161	0.1176	0.00393266	0.000383696	0.2669	8.0568e-05	0.00156624	0.4971	0.0101249	0.00418333	0.5706	0.000725907	0.00511486
SN14005	CAP7_c3269_236.1	1A	368.198	[A/G]	100	99	IWB14005	1A	71.1	0.4232	0.000467746	0.00333088	0.2427	0.00393266	0.0013337	0.3898	8.0568e-05	0.00284822	0.0365	0.000839519	4.27236e-05	0.2161	0.000725907	0.0010934
SN14772	CAP8_c4897_397.1	1A	368.384	[T/C]	100	100	IWB14772	1A	71.1	1.1352	0.000467746	0.0143168	0.5624	0.00393266	0.00522506	1.0943	0.00337272	0.0132242	1.1456	0.014575	0.0141128	1.3666	0.025592	0.0176874
SN77972	wsnp_Ex_c3906_7086162.1	1A	368.816	[T/C]	100	99	IWA3665	1A	70.1	0.3058	0.000467746	0.00199643	0.7938	0.00393266	0.00817892	0.6551	8.0568e-05	0.00620171	0.252	0.0101249	0.0014193	0.4144	0.000725907	0.00313085
SN77973	wsnp_Ex_c3906_7086294.1	1A	368.816	[A/G]	100	99.5	IWA3666	1A	74.78	0.0386	0.000467746	4.92588e-05	0.0892	0.00393266	0.000232165	0.2951	8.0568e-05	0.00184543	0.0032	0.000273247	3.64716e-07	0.0175	0.000725907	1.03124e-05
SN21126	Ex_c6765_2118.1	1A	369.086	[A/G]	100	99	IWB21126	1A	70.1	0.1677	0.000467746	0.000739146	0.3869	0.00393266	0.00286234	0.7791	8.0568e-05	0.00803486	0.5789	0.0101249	0.00526851	0.2276	0.000725907	0.00120835
SN35351	IAAV749.1	1A	369.089	[A/G]	100	100	IWB35351	1A	71.1	0.2439	0.000467746	0.00138507	0.1772	0.00393266	0.00078625	0.2176	8.0568e-05	0.00111082	0.0894	0.00582689	0.000232364	0.0804	0.000725907	0.000190166
SN71889	Tdurum_contig48416_335.1	1A	369.502	[A/G]	100	100	IWB71889	1A	71.48	0.1902	0.000467746	0.000914758	0.2288	0.00393266	0.00121903	0.1566	8.0568e-05	0.000634578	0.0035	0.000273247	4.3438e-07	0.0336	0.000725907	3.65734e-05
SN79079	wsnp_Ex_rep_c103087_88123733.1	1A	369.697	[A/G]	100	100	IWA5083	1A	71.1	0.1519	0.000467746	0.000622059	0.0477	0.00393266	7.22387e-05	0.2014	8.0568e-05	0.000982393	0.0883	0.00582689	0.000228914	0.0189	0.000725907	1.20269e-05
SN31640	GENE-0053_224.1	1A	370.093	[A/C]	100	99	IWB31640	1A	71.1	0.1078	0.000467746	0.000334718	0.1478	0.00393266	0.000573249	0.4215	8.0568e-05	0.00322733	0.0036	0.000273247	4.60572e-07	0.1017	0.000725907	0.000292513
SN47404	Kukri_c67601_267.1	1A	370.095	[A/G]	94.1	98.9	IWB47404	1A	71.48	0.6797	0.000467746	0.0067349	1.2014	0.0432539	0.0143402	1.274	0.0190288	0.0154189	1.0755	0.014575	0.0123857	1.0577	0.000725907	0.0120623
SN75672	wsnp_BF475149A_Ta_2_1.1	1A	370.107	[T/C]	100	99.2	IWA490	1A	74.78	0.4689	0.000467746	0.0040883	0.8893	0.0076483	0.0100326	0.9094	8.0568e-05	0.0103003	0.6184	0.0101249	0.00600382	0.6744	0.000725907	0.00677504
SN35364	IAAV7551.1	1A	370.107	[A/G]	100	99.5	IWB35364	1A	70.1	0.6014	0.000467746	0.0056181	0.8813	0.00700687	0.00941715	0.8655	8.0568e-05	0.00914713	0.9254	0.014575	0.0100692	0.8089	0.000725907	0.00832767
SN79022	wsnp_Ex_rep_c101414_86781128.1	1A	370.107	[T/C]	100	99.5	IWA5011	1A	71.48	0.6797	0.000467746	0.0067349	1.2014	0.0432539	0.0143402	1.274	0.0190288	0.0154189	1.0755	0.014575	0.0123857	1.0577	0.000725907	0.0120623
SN79021	wsnp_Ex_rep_c101414_86780996.1	1A	370.107	[A/G]	100	100	IWA5010	1A	74.78	0.4603	0.000467746	0.00380425	0.8613	0.00461219	0.00919995	0.8343	8.0568e-05	0.00876609	0.5449	0.0101249	0.00477865	0.6067	0.000725907	0.00557244
SN12529	BS00110415_51.1	1A	372.316	[A/C]	100	99	IWB12529	1A	70.1	0.0356	0.000467746	4.18313e-05	0.0997	0.00393266	0.000282049	0.4948	8.0568e-05	0.00410296	0.106	0.00582689	0.000315147	0.0167	0.000725907	9.24842e-06
SN68945	Tdurum_contig21737_297.1	1A	374.144	[A/G]	100	100	IWB68945	2B	107.15	0.9224	0.000467746	0.0102789	0.2624	0.00393266	0.00151076	0.32	8.0568e-05	0.00207649	0.5995	0.0101249	0.00545264	0.6152	0.000725907	0.0056388
SN35883	IACX293.1	1A	375.469	[T/C]	100	100	IWB35883	1A	71.1	0.2328	0.000467746	0.00128147	0.0966	0.00393266	0.000267288	0.1103	8.0568e-05	0.000338662	0.1197	0.00582689	0.000394472	0.0706	0.000725907	0.000149592
SN10918	BS00077199_51.1	1A	375.475	[T/C]	100	100	IWB10918	1A	70.1	0.0234	0.000467746	1.87325e-05	0.1519	0.00393266	0.000603625	0.0937	8.0568e-05	0.000253016	0.1865	0.00994407	0.000862138	0.2791	0.000725907	0.00168583
SN46432	Kukri_c54467_100.1	1A	376.138	[A/G]	100	99	IWB46432	1A	70.1	0.0801	0.000467746	0.000195559	0.1664	0.00393266	0.000707861	0.2412	8.0568e-05	0.00132479	0.2843	0.0101249	0.00174372	0.0118	0.000704379	4.75177e-06
SN30251	Excalibur_rep_c107144_405.1	1A	376.14	[A/G]	100	100	IWB30251	1A	71.1	0.123	0.000467746	0.000424707	0.1219	0.00393266	0.000407523	0.2217	8.0568e-05	0.00114609	0.3153	0.0101249	0.00205305	0.3735	0.000725907	0.0026754
SN35410	IAAV7929.1	1A	376.67	[A/G]	100	98.5	IWB35410	1A	70.1	0.2084	0.000467746	0.00105889	0.1729	0.00393266	0.000750031	0.0213	8.0568e-05	1.50097e-05	0.0867	0.00582689	0.000218709	0.1263	0.000725907	0.000430153
SN6458	BS00011712_51.1	1A	376.67	[A/C]	100	99	IWB6458	1B	67.14	0.6731	0.000467746	0.00675672	1.5241	0.0593809	0.0199013	0.7708	8.0568e-05	0.00798113	0.9247	0.014575	0.010314	0.7813	0.000725907	0.0081342
SN81038	wsnp_Ra_c24776_34331660.1	1A	376.87	[T/C]	100	99	IWA7779.2	3A	109.22	0.0342	0.000467746	3.87284e-05	0.1127	0.00393266	0.00035236	0.0939	8.0568e-05	0.00025168	0.1508	0.00582689	0.000591235	0.2536	0.000725907	0.00142845
SN38394	Ku_c13515_171.1	1A	377.026	[T/C]	100	100	IWB38394	1B	67.14	0.447	0.000467746	0.00363877	1.314	0.0471313	0.0161849	0.6999	8.0568e-05	0.00684702	0.6168	0.0101249	0.0057314	0.5815	0.000725907	0.00523626
SN80512	wsnp_Ku_c4413_8008008.1	1A	377.428	[T/C]	100	100	IWA7065	1A	70.1	0.0013	1.0231e-05	6.03534e-08	0.1401	0.00393266	0.000519362	0.0665	8.0568e-05	0.000133155	0.1549	0.00582689	0.000619777	0.2509	0.000725907	0.00140342
SN12595	BS00110766_51.1	1A	377.614	[T/C]	100	99	IWB12595	1A	70.1	0.2005	0.000467746	0.000996017	0.0805	0.00393266	0.000191283	0.0617	8.0568e-05	0.00011605	0.0886	0.00582689	0.000228432	0.0844	0.000725907	0.00020806
SN25621	Excalibur_c3565_2673.1	1A	380.965	[A/G]	100	100	IWB25621	1A	71.48	0.0661	0.000467746	0.000138005	0.0625	0.00393266	0.000120991	0.0483	8.0568e-05	7.4014e-05	0.0266	0.000565347	2.36339e-05	0.1807	0.000725907	0.000819803
SN77436	wsnp_Ex_c25628_34888439.1	1A	380.973	[A/G]	100	99.5	IWA2982	1A	71.1	0.1227	0.000467746	0.000422457	0.1926	0.00393266	0.000906743	0.2318	8.0568e-05	0.00123548	0.3232	0.0101249	0.00213657	0.4028	0.000725907	0.00300874
SN42121	Kukri_c19389_97.1	1A	381.274	[T/G]	100	100	IWB42121	1A	74.78	0.0579	0.000467746	0.000108495	0.1081	0.00393266	0.000335122	0.047	8.0568e-05	7.07568e-05	0.01	0.000273247	3.50671e-06	0.1625	0.000725907	0.000687936
SN55848	RAC875_c25799_457.1	1A	381.315	[A/G]	100	99	IWB55848	1A	71.1	0.066	0.000467746	0.000135613	0.1198	0.00393266	0.000394626	0.0438	8.0568e-05	6.05668e-05	0.0214	0.000273247	1.51945e-05	0.1987	0.000725907	0.000952328
SN31760	GENE-0235_245.1	1A	381.317	[T/G]	100	98.2	IWB31760	1A	71.1	0.123	0.000467746	0.000424707	0.1219	0.00393266	0.000407523	0.2217	8.0568e-05	0.00114609	0.3153	0.0101249	0.00205305	0.3735	0.000725907	0.0026754
SN31759	GENE-0235_131.1	1A	381.317	[T/C]	100	100	IWB31759	1B	67.38	0.1616	0.000467746	0.000690504	0.2293	0.00393266	0.00122326	0.1971	8.0568e-05	0.000943513	0.1826	0.00898052	0.000831474	0.0601	0.000725907	0.000111061
SN56573	RAC875_c31168_238.1	1A	382.23	[T/C]	100	99	IWB56573	1A	71.1	0.0713	0.000467746	0.000157302	0.0653	0.00393266	0.000130159	0.0521	8.0568e-05	8.46781e-05	0.0361	0.000839519	4.23081e-05	0.1733	0.000725907	0.000756087
SN53598	RAC875_c12808_182.1	1A	382.233	[T/G]	100	99	IWB53598	1A	70.1	0.2124	0.000467746	0.00108872	0.1626	0.00393266	0.000671924	0.029	8.0568e-05	2.71985e-05	0.0989	0.00582689	0.000277004	0.1198	0.000725907	0.000390096
SN80441	wsnp_Ku_c37925_46679146.1	1A	382.234	[T/C]	100	99.5	IWA6972	1A	71.1	0.1914	0.000467746	0.000924555	0.0757	0.00393266	0.000171612	0.067	8.0568e-05	0.000136084	0.0956	0.00582689	0.000263556	0.0972	0.000725907	0.000270578
SN9465	BS00065146_51.1	1A	382.739	[T/C]	100	99	IWB9465	1A	70.1	0.2002	0.000467746	0.000998084	0.087	0.00393266	0.000221922	0.0562	8.0568e-05	9.78822e-05	0.0797	0.00468761	0.000188627	0.0868	0.000725907	0.000219716
SN79235	wsnp_Ex_rep_c66562_64849366.1	1A	385.899	[T/C]	100	100	IWA5268	1A	74.78	0.0977	0.000467746	0.000279986	0.1335	0.00393266	0.000479012	0.1845	8.0568e-05	0.000838966	0.291	0.0101249	0.00180415	0.3523	0.000725907	0.00243996
SN31782	GENE-0283_96.1	1A	388.16	[T/C]	100	100	IWB31782	1B	67.38	0.2115	0.000467746	0.00109567	0.6084	0.00393266	0.00564184	0.4641	8.0568e-05	0.00375527	0.1389	0.00582689	0.000515605	0.0445	0.000725907	6.2754e-05
SN42397	Kukri_c20927_339.1	1A	388.835	[T/C]	92.1	98.9	IWB42397	1B	67.38	0.1885	0.000467746	0.000904545	0.6131	0.00393266	0.00572897	0.4466	8.0568e-05	0.00355712	0.2044	0.0101249	0.00101219	0.0556	0.000725907	9.6068e-05
SN34036	GENE-4605_536.1	1A	389.874	[T/C]	100	99	IWB34036	1B	67.38	0.12	0.000467746	0.000402991	0.2422	0.00393266	0.00132298	0.1445	8.0568e-05	0.000543826	0.0323	0.000715645	3.36662e-05	0.1156	0.000725907	0.000365875
SN22767	Excalibur_c16292_1338.1	1A	390.09	[T/C]	100	100	\N	\N	\N	0.6436	0.000467746	0.00630662	0.4196	0.00393266	0.00324651	0.3659	8.0568e-05	0.00261243	0.1252	0.00582689	0.000430846	0.3041	0.000725907	0.00194482
SN69081	Tdurum_contig25434_209.1	1A	391.258	[A/C]	100	99	IWB69081	1B	68.04	0.6779	0.000467746	0.00668087	1.0845	0.0391467	0.0124721	1.0286	8.0568e-05	0.0115711	0.927	0.014575	0.0100923	0.7102	0.000725907	0.00693319
SN69082	Tdurum_contig25434_218.1	1A	391.258	[T/G]	100	99	IWB69082	1B	68.04	0.5683	0.000467746	0.00519232	0.7871	0.00393266	0.00808219	0.7403	8.0568e-05	0.00738393	0.6831	0.0101249	0.00661323	0.4784	0.000725907	0.00389964
SN36032	IACX5814.1	1A	391.674	[C/G]	100	100	IWB36032	1B	68.04	0.4407	0.000467746	0.00359128	0.5273	0.00393266	0.00458911	0.4617	8.0568e-05	0.00374231	0.317	0.0101249	0.00208889	0.2502	0.000725907	0.00141384
SN61264	RAC875_c9899_510.1	1A	391.847	[T/C]	100	100	IWB61264	1A	73.18	0.5088	0.000467746	0.00440611	0.621	0.00393266	0.00576385	0.6522	8.0568e-05	0.00616196	0.2858	0.0101249	0.0017445	0.5394	0.000725907	0.00466738
SN31350	Excalibur_rep_c84731_611.1	1A	392.529	[A/G]	100	100	IWB31350	1A	72.61	0.2564	0.000467746	0.00150439	1.0475	0.0382253	0.0120056	0.3945	8.0568e-05	0.00291396	0.5165	0.0101249	0.00441244	0.4642	0.000725907	0.00374145
SN56778	RAC875_c32894_1038.1	1A	394.853	[T/C]	100	100	IWB56778	1B	68.04	0.2614	0.000467746	0.00156649	0.1316	0.00393266	0.000470752	0.0869	8.0568e-05	0.000221393	0.3618	0.0101249	0.00257688	0.0349	0.000725907	3.96055e-05
SN60240	RAC875_c6905_776.1	1A	395.179	[A/G]	97	100	IWB60240	1B	68.04	0.2521	0.000467746	0.0014758	0.0884	0.00393266	0.000229127	0.0504	8.0568e-05	8.00197e-05	0.2416	0.0101249	0.00133997	0.0742	0.000725907	0.000165063
SN65878	TA004725-0348.1	1A	397.774		98	100	IWB65878	1A	71.05	0.279	0.000467746	0.00171305	0.7983	0.00393266	0.0082094	0.7893	8.0568e-05	0.00804717	0.7983	0.014575	0.00820956	0.4541	0.000725907	0.00358848
SN6519	BS00012051_51.1	1A	402.258	[T/C]	86.1	97.7	IWB6519	1B	68.75	1.3887	0.00954723	0.0180556	2.1484	0.0940571	0.0303	2.2443	0.112469	0.0318016	0.6378	0.0101249	0.00609353	1.8745	0.0844549	0.0255534
SN50261	Kukri_rep_c73393_848.1	1A	402.808	[A/G]	100	99	IWB50261	1B	70.08	0.7859	0.000467746	0.00837844	0.8671	0.005045	0.00936279	1.0712	8.0568e-05	0.0124236	0.0205	0.000273247	1.41063e-05	0.9559	0.000725907	0.0106559
SN31964	GENE-0549_18.1	1A	403.026	[T/C]	100	98.5	IWB31964	1B	70.08	0.314	0.000467746	0.00210118	0.2358	0.00393266	0.00128121	0.5254	8.0568e-05	0.00452643	0.056	0.00198022	9.75533e-05	0.3696	0.000725907	0.00264268
SN24738	Excalibur_c28678_478.1	1A	412.031	[T/C]	84.2	97.6	\N	\N	\N	0.1969	0.000467746	0.000957522	0.2991	0.00393266	0.00186995	0.1179	8.0568e-05	0.00037871	0.2005	0.0101249	0.000963326	0.0615	0.000725907	0.000114421
SN35397	IAAV7862.1	1A	418.058	[A/G]	100	100	\N	\N	\N	0.1863	0.000467746	0.000874943	0.3085	0.00393266	0.0019747	0.1122	8.0568e-05	0.000348154	0.1979	0.0101249	0.000946174	0.0556	0.000725907	9.50746e-05
SN64970	RFL_Contig530_2305.1	1A	424.804	[T/C]	100	99	IWB64970	1A	71.05	0.0921	0.000467746	0.000249604	0.7817	0.00393266	0.00797228	0.5153	8.0568e-05	0.0043428	0.6546	0.0101249	0.00619501	0.409	0.000725907	0.00305545
SN71601	Tdurum_contig45357_821.1	1A	425.263	[A/G]	100	97	\N	\N	\N	0.1619	0.000467746	0.000686284	0.4074	0.00393266	0.00306311	0.607	8.0568e-05	0.00555302	0.0704	0.00372578	0.000148656	0.4228	0.000725907	0.00322994
SN81259	wsnp_Ra_c8484_14372815.1	1A	427.818	[A/G]	100	100	IWA8082	1B	69.77	0.015	0.000467746	7.8572e-06	0.0555	0.00393266	9.59202e-05	0.0553	8.0568e-05	9.50134e-05	0.4789	0.0101249	0.00395445	0.1337	0.000725907	0.000480379
SN76886	wsnp_Ex_c17452_26163465.1	1A	427.819	[T/C]	100	100	IWA2221	1B	70.08	0.1414	0.000467746	0.000548407	0.0407	0.00393266	5.32709e-05	0.0598	8.0568e-05	0.000110309	0.1321	0.00582689	0.000474136	0.0944	0.000725907	0.000257699
SN65579	TA002594-0782.1	1A	430.18		100	98.1	IWB65579	1A	73.48	1.2019	0.000467746	0.0147771	1.1283	0.0407118	0.0132553	1.263	0.0182979	0.0153099	1.3031	0.014575	0.0160107	1.6993	0.0702652	0.0223486
SN73807	Tdurum_contig92564_326.1	1A	432.59	[T/C]	100	100	IWB73807	1A	71.05	0.2483	0.000467746	0.00141412	0.1966	0.00393266	0.000931354	0.0402	8.0568e-05	5.10984e-05	0.1091	0.00582689	0.000330804	0.113	0.000725907	0.000350841
SN20307	Ex_c25689_1606.1	1A	432.975	[A/G]	100	100	IWB20307	1A	71.05	0.5599	0.000467746	0.00507973	0.0421	0.00393266	5.62653e-05	0.1633	8.0568e-05	0.000676642	0.0053	0.000273247	9.55483e-07	0.0668	0.000725907	0.000134358
SN61373	RAC875_rep_c104557_1245.1	1A	434.426	[A/G]	100	99	IWB61373	1A	71.05	0.5941	0.000467746	0.00554283	0.0337	0.00379875	3.6676e-05	0.0451	8.0568e-05	6.38407e-05	0.0142	0.000273247	6.81704e-06	0.0268	0.000725907	2.33578e-05
SN20695	Ex_c4242_1442.1	1A	434.426	[A/G]	100	99	IWB20695	1A	71.05	0.2088	0.000467746	0.00107626	0.1935	0.00393266	0.000921761	0.159	8.0568e-05	0.000654416	0.2012	0.0101249	0.000985466	0.1642	0.000725907	0.000691926
SN72053	Tdurum_contig50221_210.1	1A	434.426	[A/G]	100	98	IWB72053	1A	71.05	0.5586	0.000467746	0.00508418	0.0418	0.00393266	5.5828e-05	0.1626	8.0568e-05	0.000674148	0.006	0.000273247	1.24075e-06	0.0659	0.000725907	0.000131343
SN42791	Kukri_c23350_433.1	1A	434.874	[T/C]	81.2	98.8	IWB42791	1A	73.48	0.4874	0.000467746	0.00411369	0.0177	0.00286006	1.03834e-05	0.1721	8.0568e-05	0.000737818	0.4563	0.0101249	0.00362969	0.1403	0.000725907	0.000516439
SN76159	wsnp_Ex_c10257_16825240.1	1A	436.423	[A/G]	100	99.5	IWA1307	1A	69.87	0.5177	0.000467746	0.00478791	0.0791	0.00393266	0.000196176	0.0885	8.0568e-05	0.000240008	0.3456	0.0101249	0.00251416	0.102	0.000725907	0.000311247
SN64359	RFL_Contig345_777.1	1A	436.424	[T/C]	100	99	\N	\N	\N	0.0736	0.000467746	0.000170072	0.0961	0.00393266	0.000270537	0.5808	8.0568e-05	0.00533867	0.7956	0.014575	0.00841452	0.4421	0.000725907	0.00354726
SN35842	IACX219.1	1A	436.431	[T/G]	100	99.2	IWB35842	1A	73.48	0.4874	0.000467746	0.00411369	0.0177	0.00286006	1.03834e-05	0.1721	8.0568e-05	0.000737818	0.4563	0.0101249	0.00362969	0.1403	0.000725907	0.000516439
SN37712	JD_c63991_766.1	1A	438.301	[A/G]	100	100	IWB37712	1A	71.05	0.5961	0.000467746	0.00561763	0.0243	0.00358217	1.96092e-05	0.1425	8.0568e-05	0.000537478	0.3669	0.0101249	0.00262359	0.0832	0.000725907	0.000203357
SN38877	Ku_c23960_333.1	1A	438.366	[A/G]	100	100	IWB38877	1A	71.05	0.5599	0.000467746	0.00507973	0.0421	0.00393266	5.62653e-05	0.1633	8.0568e-05	0.000676642	0.0053	0.000273247	9.55483e-07	0.0668	0.000725907	0.000134358
SN51889	Ra_c34433_417.1	1A	438.697	[T/C]	100	99	IWB51889	1B	70.08	0.1973	0.000467746	0.000986626	0.4731	0.00393266	0.00393232	0.4381	8.0568e-05	0.00348317	0.0666	0.00285306	0.000136718	0.2804	0.000725907	0.00172007
SN34939	IAAV4866.1	1A	440.184	[A/G]	96	95.3	IWB34939	1B	69.77	0.094	0.000467746	0.000262451	0.0247	0.00358217	2.03265e-05	0.011	8.0568e-05	4.09604e-06	0.2734	0.0101249	0.00163628	0.1406	0.000725907	0.000525141
SN79457	wsnp_Ex_rep_c68712_67571580.1	1A	440.448	[T/C]	99	99.5	IWA5561	1B	70.08	0.7463	0.000467746	0.0076916	0.4172	0.00393266	0.00317733	0.5291	8.0568e-05	0.00453599	0.0215	0.000273247	1.53572e-05	0.4332	0.000725907	0.00335229
SN68856	Tdurum_contig20191_171.1	1A	441.022	[A/C]	82.2	98.8	IWB68856	1B	70.08	0.9069	0.000467746	0.0100445	0.6913	0.00393266	0.00669937	1.097	0.00337272	0.0126125	0.2771	0.0101249	0.00165221	0.8842	0.000725907	0.00942129
SN31927	GENE-0505_148.1	1A	441.765	[A/C]	100	99	IWB31927	1B	70.78	0.204	0.000467746	0.00103466	0.0839	0.00393266	0.000208542	0.6026	8.0568e-05	0.0055629	0.4208	0.0101249	0.00326033	0.2896	0.000725907	0.00179704
SN31929	GENE-0505_443.1	1A	441.765	[T/C]	100	100	IWB31929	1B	70.78	0.1758	0.000467746	0.000791703	0.1446	0.00393266	0.000549336	0.2591	8.0568e-05	0.00147994	0.2378	0.0101249	0.00128876	0.1771	0.000725907	0.000778445
SN4968	BobWhite_rep_c51642_1057.1	1A	443.198	[A/G]	100	99	IWB4968	1B	70.64	2.5204	0.200623	0.0376061	1.5067	0.0593809	0.0195319	1.6682	0.0426142	0.0221134	0.6006	0.0101249	0.00558377	1.8029	0.0702652	0.0243544
SN45937	Kukri_c49015_1700.1	1A	443.208	[A/G]	100	100	IWB45937	1B	76.09	2.3088	0.200623	0.0335978	1.3108	0.0471313	0.0162006	1.2698	0.0182979	0.0154805	0.6862	0.0101249	0.00671205	1.564	0.0646632	0.0202225
SN1562	BobWhite_c22134_398.1	1A	444.43	[T/C]	100	99	IWB1562	1A	108.72	0.5153	0.000467746	0.00449122	0.6731	0.00393266	0.00647448	1.0319	8.0568e-05	0.0116704	0.9938	0.014575	0.0111384	1.2942	0.0136989	0.0157373
SN35332	IAAV7383.1	1A	448.628	[A/G]	100	99	\N	\N	\N	0.0308	0.000467746	3.20135e-05	0.15	0.00393266	0.000593081	0.0935	8.0568e-05	0.000252915	0.0728	0.00377703	0.000160335	0.017	0.000725907	9.71394e-06
SN57166	RAC875_c3617_396.1	1A	448.92	[T/C]	100	99	\N	\N	\N	0.0346	0.000467746	3.97707e-05	0.0848	0.00393266	0.000210488	0.0998	8.0568e-05	0.000282929	0.1351	0.00582689	0.00048886	0.0371	0.000725907	4.40386e-05
SN58266	RAC875_c46646_549.1	1A	449.937	[T/C]	100	99	IWB58266	1B	70.08	0.0956	0.000467746	0.00026937	0.2185	0.00393266	0.00112354	0.0305	8.0568e-05	3.02503e-05	0.3968	0.0101249	0.00295202	0.1152	0.000725907	0.000366713
SN47864	Kukri_c80869_122.1	1A	452.026	[T/C]	100	99	IWB47864	4A	41.02	0.4258	0.000467746	0.00336228	0.5081	0.00393266	0.00428682	0.6282	8.0568e-05	0.00583665	0.0249	0.000273247	2.03406e-05	0.4004	0.000725907	0.00296874
SN80220	wsnp_Ku_c20139_29729256.1	1A	452.295	[T/C]	100	100	IWA6684	1B	70.78	0.1371	0.000467746	0.000510883	0.3309	0.00393266	0.0022001	0.8153	8.0568e-05	0.00842002	1.1505	0.014575	0.0134904	0.5489	0.000725907	0.00476981
SN60937	RAC875_c8878_232.1	1A	452.755	[A/G]	100	100	IWB60937	1B	71.25	0.1379	0.000467746	0.000520325	0.1201	0.00393266	0.000396315	0.4371	8.0568e-05	0.00341357	0.0755	0.00409656	0.000170172	0.2772	0.000725907	0.00165998
SN42357	Kukri_c20672_360.1	1A	454.334	[A/G]	100	99	IWB42357	1A	74.29	0.3383	0.000467746	0.002337	0.2848	0.00393266	0.00172701	0.3879	8.0568e-05	0.00281491	0.2203	0.0101249	0.00112929	0.625	0.000725907	0.00577022
SN27169	Excalibur_c50665_1323.1	1A	454.521	[A/G]	96	100	IWB27169	1B	70.78	0.1689	0.000467746	0.000739004	0.0269	0.00358217	2.37277e-05	0.0602	8.0568e-05	0.000110484	0.0706	0.00372578	0.00014955	0.0509	0.000725907	8.04844e-05
SN56409	RAC875_c30001_200.1	1A	455.046	[T/C]	80.2	100	IWB56409	5A	26.51	0.0958	0.000467746	0.000269297	0.2126	0.00393266	0.00106852	0.1654	8.0568e-05	0.000691627	0.0466	0.00166643	6.8356e-05	0.3154	0.000725907	0.00203671
SN74868	tplb0046g22_1351.1	1A	458.397	[T/C]	100	99	IWB74868	1A	74.73	0.6864	0.000467746	0.00691832	0.19	0.00393266	0.000893554	0.5796	8.0568e-05	0.00525538	0.5192	0.0101249	0.00448384	0.5443	0.000725907	0.00478982
SN75207	tplb0059e14_515.1	1A	458.908	[A/G]	95	99	IWB75207	1A	74.29	0.3749	0.000467746	0.00278397	0.2166	0.00393266	0.00111125	0.5777	8.0568e-05	0.0052084	0.2299	0.0101249	0.00122848	0.2379	0.000725907	0.00129501
SN36443	Jagger_c1403_60.1	1A	461.048	[T/C]	97	100	IWB36443	1A	73.98	0.1544	0.000467746	0.000637281	0.2811	0.00393266	0.00171278	0.5479	8.0568e-05	0.00481695	0.0548	0.00174845	9.36188e-05	0.3331	0.000725907	0.00224124
SN37094	JD_c17158_393.1	1A	461.338	[T/C]	100	99	IWB37094	1A	73.98	0.1544	0.000467746	0.000637281	0.2811	0.00393266	0.00171278	0.5479	8.0568e-05	0.00481695	0.0548	0.00174845	9.36188e-05	0.3331	0.000725907	0.00224124
SN81069	wsnp_Ra_c2895_5488879.1	1A	462.434	[T/C]	95.8	100	IWA7824	1A	71.48	0.2355	0.000467746	0.00130614	0.3427	0.00393266	0.00234497	0.004	8.0568e-05	5.63869e-07	0.2533	0.0101249	0.0014374	0.0471	0.000725907	6.96144e-05
SN42650	Kukri_c22434_513.1	1A	462.434	[T/C]	99	99	IWB42650	1A	71.48	0.2355	0.000467746	0.00130614	0.3427	0.00393266	0.00234497	0.004	8.0568e-05	5.63869e-07	0.2533	0.0101249	0.0014374	0.0471	0.000725907	6.96144e-05
SN80477	wsnp_Ku_c4018_7333828.1	1A	462.435	[T/G]	100	99.5	IWA7021	1A	71.48	0.9625	0.000467746	0.0110807	0.9859	0.0264724	0.0111591	0.7439	8.0568e-05	0.00752786	1.5203	0.014575	0.0196723	1.4092	0.0295526	0.017784
SN78485	wsnp_Ex_c572_1138770.1	1A	462.435	[A/G]	100	100	IWA4328	1A	71.48	0.2355	0.000467746	0.00130614	0.3427	0.00393266	0.00234497	0.004	8.0568e-05	5.63869e-07	0.2533	0.0101249	0.0014374	0.0471	0.000725907	6.96144e-05
SN78484	wsnp_Ex_c572_1138503.1	1A	462.435	[A/G]	100	100	IWA4327	1A	71.1	0.1805	0.000467746	0.000832012	0.0641	0.00393266	0.000125185	0.2725	8.0568e-05	0.00161379	0.4745	0.0101249	0.00388361	0.172	0.000725907	0.000743513
SN35308	IAAV7203.1	1A	462.435	[T/C]	100	99	IWB35308	1A	71.48	0.1717	0.000467746	0.000770214	0.3621	0.00393266	0.00257969	0.0344	8.0568e-05	3.84836e-05	0.3376	0.0101249	0.00230954	0.0792	0.000725907	0.000186683
SN78483	wsnp_Ex_c572_1138339.1	1A	462.435	[T/C]	100	100	IWA4326	1A	71.48	0.2037	0.000467746	0.00102765	0.3102	0.00393266	0.00200842	0.0262	8.0568e-05	2.26389e-05	0.2387	0.0101249	0.00130824	0.0597	0.000725907	0.000109469
SN51724	Ra_c2895_591.1	1A	462.436	[T/G]	100	100	IWB51724	1A	71.48	0.2009	0.000467746	0.0010042	0.3142	0.00393266	0.0020505	0.0371	8.0568e-05	4.42199e-05	0.3744	0.0101249	0.00270765	0.0433	0.000725907	5.96716e-05
SN63891	RFL_Contig2270_2610.1	1A	462.794	[T/G]	100	100	IWB63891	1A	74.73	0.0771	0.000467746	0.000179899	0.2242	0.00393266	0.00116287	0.4477	8.0568e-05	0.00351179	0.2526	0.0101249	0.0014191	0.2262	0.000725907	0.00117599
SN63890	RFL_Contig2270_1560.1	1A	462.796	[T/C]	100	100	IWB63890	1B	71.85	0.0286	0.000467746	2.745e-05	0.1572	0.00393266	0.00063852	0.0851	8.0568e-05	0.000211324	0.2517	0.0101249	0.00142252	0.1021	0.000725907	0.000294428
SN60912	RAC875_c87890_234.1	1A	463.219	[A/G]	100	99	IWB60912	1B	71.85	0.067	0.000467746	0.000138512	0.0577	0.00393266	0.000101755	0.3496	8.0568e-05	0.00239042	0.2364	0.0101249	0.00127072	0.1001	0.000725907	0.000281911
SN65666	TA003238-0490.1	1A	463.22		100	100	IWB65666	1B	69.77	1.0155	0.000467746	0.0118122	0.2623	0.00393266	0.00152241	0.5352	8.0568e-05	0.004633	1.2011	0.014575	0.0143957	0.8863	0.000725907	0.00953004
SN6632	BS00016654_51.1	1A	463.288	[A/G]	96	100	\N	\N	\N	2.3659	0.200623	0.0348879	0.776	0.00393266	0.00805817	1.3771	0.0254555	0.0173384	2.1584	0.0303079	0.0304708	2.3494	0.111388	0.0335912
SN64740	RFL_Contig4608_1156.1	1A	463.29	[T/C]	100	99	IWB64740	1B	53.1	0.7371	0.000467746	0.00765611	0.1148	0.00393266	0.000369007	0.3215	8.0568e-05	0.00212694	0.3547	0.0101249	0.00249746	0.1313	0.000725907	0.000466814
SN44100	Kukri_c32430_109.1	1A	463.828	[A/G]	98	100	IWB44100	1B	75.1	1.2804	0.000467746	0.0159824	1.178	0.0432539	0.0139741	1.3354	0.0254555	0.0163892	0.7424	0.0101249	0.00744516	1.4032	0.0281236	0.0174693
SN31671	GENE-0106_229.1	1A	464.251	[T/C]	100	100	\N	\N	\N	0.1037	0.000467746	0.000313389	0.0781	0.00393266	0.000182412	0.2163	8.0568e-05	0.00110916	0.1664	0.00680197	0.000711021	0.0996	0.000725907	0.000284237
SN2937	BobWhite_c37935_124.1	1A	464.796	[T/C]	100	99	IWB2937	1A	74.78	0.7655	0.000467746	0.008218	0.1642	0.00393266	0.000706673	0.2135	8.0568e-05	0.0011035	0.3283	0.0101249	0.00224634	0.8271	0.000725907	0.00888256
SN60861	RAC875_c86680_391.1	1A	464.81	[A/G]	100	100	\N	\N	\N	0.1958	0.000467746	0.000968967	0.031	0.00358795	3.17388e-05	0.0523	8.0568e-05	8.6037e-05	0.2143	0.0101249	0.00110096	0.2483	0.000725907	0.00140272
SN6738	BS00021719_51.1	1A	465.132	[A/G]	100	99	\N	\N	\N	0.8344	0.000467746	0.00903091	0.1297	0.00393266	0.000455021	0.2983	8.0568e-05	0.00186979	0.3502	0.0101249	0.00242755	0.9411	0.000725907	0.0103456
SN3005	BobWhite_c38865_319.1	1A	465.283	[T/G]	100	99	\N	\N	\N	0.5759	0.000467746	0.00529553	0.0128	0.00269546	5.57372e-06	0.1998	8.0568e-05	0.000957492	0.0129	0.000273247	5.64292e-06	0.7184	0.000725907	0.00707663
SN22623	Excalibur_c154_375.1	1A	466.039	[A/C]	100	100	IWB22623	6A	79.08	0.183	0.000467746	0.000852073	0.0621	0.00393266	0.000117906	0.1218	8.0568e-05	0.000404943	0.0156	0.000273247	8.23722e-06	0.0065	0.00025274	1.43647e-06
SN79907	wsnp_JD_c9291_10157217.1	1A	466.346	[T/C]	100	100	\N	\N	\N	1.2917	0.000467746	0.0162337	0.0778	0.00393266	0.000179878	0.0412	8.0568e-05	5.39628e-05	0.2898	0.0101249	0.00179219	0.2056	0.000725907	0.00100896
SN49469	Kukri_rep_c110684_517.1	1A	466.347	[T/G]	100	100	\N	\N	\N	1.6445	0.046313	0.0219957	0.0325	0.00372491	3.42784e-05	0.2359	8.0568e-05	0.00126661	0.4963	0.0101249	0.0041385	0.6774	0.000725907	0.0065078
SN78189	wsnp_Ex_c4561_8184576.1	1A	468.607	[A/G]	100	100	IWA3945	1B	75.1	0.1992	0.000467746	0.000985394	0.8953	0.00821872	0.00970385	0.7141	8.0568e-05	0.00704515	0.0612	0.00251444	0.000114876	0.3984	0.000725907	0.002959
SN54760	RAC875_c19014_725.1	1A	468.607	[T/C]	100	100	IWB54760	1B	75.1	0.1992	0.000467746	0.000985394	0.8953	0.00821872	0.00970385	0.7141	8.0568e-05	0.00704515	0.0612	0.00251444	0.000114876	0.3984	0.000725907	0.002959
SN20387	Ex_c28144_1843.1	1A	471.321	[T/C]	100	98	IWB20387	1A	75.8	0.4196	0.000467746	0.00328782	0.1068	0.00393266	0.000319734	0.0901	8.0568e-05	0.000233341	0.1095	0.00582689	0.000334284	0.0686	0.000725907	0.000141147
SN54092	RAC875_c15426_1713.1	1A	471.325	[T/C]	94.1	98.9	IWB54092	1A	75.8	0.4196	0.000467746	0.00328782	0.1068	0.00393266	0.000319734	0.0901	8.0568e-05	0.000233341	0.1095	0.00582689	0.000334284	0.0686	0.000725907	0.000141147
SN21382	Ex_c8514_1342.1	1A	471.7	[T/C]	98	100	IWB21382	1A	76.14	0.3289	0.000467746	0.00226268	0.789	0.00393266	0.00817787	0.7674	8.0568e-05	0.00783294	0.5906	0.0101249	0.00540237	0.8989	0.000725907	0.00975641
SN79590	wsnp_Ex_rep_c73818_71733737.1	1A	472.141	[T/G]	82.4	100	IWA5740	1A	76.7	0.8688	0.000467746	0.00946794	0.2216	0.00393266	0.00114079	0.4201	8.0568e-05	0.0031846	0.0108	0.000273247	3.96854e-06	0.4213	0.000725907	0.0031987
SN77447	wsnp_Ex_c25734_34995416.1	1A	472.169	[T/C]	100	100	IWA2995	1A	76.14	0.714	0.000467746	0.00725558	0.2889	0.00393266	0.00178333	0.5091	8.0568e-05	0.00430039	0.0715	0.00377703	0.000153466	0.4332	0.000725907	0.00336652
SN4741	BobWhite_rep_c49207_243.1	1A	473.012	[T/C]	100	98	IWB4741	1A	74.78	0.4912	0.000467746	0.00419722	0.028	0.00358217	2.56405e-05	0.181	8.0568e-05	0.000811742	0.0091	0.000273247	2.82833e-06	0.1321	0.000725907	0.000467902
SN7929	BS00033469_51.1	1A	473.035	[A/C]	100	100	IWB7929	1A	76.14	0.7043	0.000467746	0.00717744	0.3964	0.00393266	0.00298553	1.483	0.0254555	0.0190621	1.448	0.014575	0.0185684	0.4184	0.000725907	0.00323171
SN55217	RAC875_c21625_246.1	1A	473.631	[T/C]	100	100	\N	\N	\N	0.0297	0.000467746	3.00888e-05	0.2599	0.00393266	0.00152527	0.8472	8.0568e-05	0.00910549	1.3265	0.014575	0.0166605	0.0629	0.000725907	0.000122327
SN52324	Ra_c6038_588.1	1A	473.637	[T/G]	100	99	IWB52324	1A	76.61	0.7125	0.000467746	0.00720265	0.243	0.00393266	0.00133637	0.4867	8.0568e-05	0.00400283	0.1151	0.00582689	0.000366046	0.3262	0.000725907	0.00214983
SN52305	Ra_c58315_265.1	1A	473.637	[A/G]	100	98	IWB52305	1A	76.14	0.564	0.000467746	0.00517937	0.5327	0.00393266	0.00463967	1.6291	0.0426142	0.0212871	1.3517	0.014575	0.0168577	0.4124	0.000725907	0.0031341
SN56566	RAC875_c31133_464.1	1A	473.966	[A/C]	100	99	\N	\N	\N	1.2891	0.000467746	0.0161225	1.1887	0.0432539	0.0141409	0.8585	8.0568e-05	0.00908332	1.1802	0.014575	0.0140094	1.1656	0.000725907	0.0137244
SN56568	RAC875_c31133_77.1	1A	473.967	[T/C]	100	98	IWB56568	3B	134.83	1.1261	0.000467746	0.0135613	1.697	0.0940571	0.022404	1.5799	0.0295698	0.0203969	1.8601	0.014575	0.0251032	1.8935	0.0847886	0.0255522
SN22224	Excalibur_c13183_128.1	1A	474.189	[A/G]	100	100	\N	\N	\N	0.0248	0.000467746	2.11479e-05	0.2001	0.00393266	0.00098057	0.8248	8.0568e-05	0.00873631	1.2949	0.014575	0.0160802	0.0488	0.000725907	7.55063e-05
SN34341	IAAV1225.1	1A	477.047	[A/C]	100	100	IWB34341	1A	77.78	0.1368	0.000467746	0.000515041	0.3623	0.00393266	0.00257197	0.369	8.0568e-05	0.00263614	0.5107	0.0101249	0.00435622	0.2978	0.000725907	0.00187249
SN76836	wsnp_Ex_c16592_25117132.1	1A	477.048	[T/C]	100	100	IWA2152	1A	77.78	0.1472	0.000467746	0.000583963	0.3632	0.00393266	0.00257109	0.3706	8.0568e-05	0.00264226	0.5075	0.0101249	0.00429752	0.3019	0.000725907	0.00190657
SN40291	Kukri_c10239_2186.1	1A	477.655	[A/C]	100	100	IWB40291	1A	77.78	0.696	0.000467746	0.00699592	0.642	0.00393266	0.00607378	0.6881	8.0568e-05	0.00668221	0.1514	0.00582689	0.000598164	0.9521	0.000725907	0.0105108
SN81250	wsnp_Ra_c7818_13376644.1	1A	477.655	[T/G]	100	99.5	IWA8070	1A	77.78	0.1472	0.000467746	0.000583963	0.3632	0.00393266	0.00257109	0.3706	8.0568e-05	0.00264226	0.5075	0.0101249	0.00429752	0.3019	0.000725907	0.00190657
SN57335	RAC875_c37780_94.1	1A	480.572	[T/C]	100	100	IWB57335	1B	67.14	0.0269	0.000467746	2.43398e-05	0.1209	0.00393266	0.000401391	0.3434	8.0568e-05	0.00234294	0.3189	0.0101249	0.00209121	0.2731	0.000725907	0.00161957
SN7434	BS00023126_51.1	1A	480.604	[T/C]	100	99	IWB7434	1A	77.78	0.8821	0.000467746	0.00975212	0.3323	0.00393266	0.00223366	0.0519	8.0568e-05	8.36766e-05	0.1002	0.00582689	0.000286061	0.1322	0.000725907	0.000468466
SN8255	BS00040968_51.1	1A	480.755	[A/C]	100	100	IWB8255	1A	74.78	0.0292	0.000467746	2.87577e-05	0.2667	0.00393266	0.00157112	0.4059	8.0568e-05	0.00305825	0.236	0.0101249	0.00128299	0.1775	0.000725907	0.000788355
SN10042	BS00067420_51.1	1A	480.756	[T/C]	100	99	IWB10042	1A	74.78	0.0096	0.000467746	3.27329e-06	0.2234	0.00393266	0.00117074	0.4743	8.0568e-05	0.00388137	0.2353	0.0101249	0.00127718	0.1922	0.000725907	0.00090399
SN10043	BS00067421_51.1	1A	480.756	[T/G]	96	100	IWB10043	1A	77.78	1.6482	0.0470087	0.0223417	0.3825	0.00393266	0.00281125	0.8529	8.0568e-05	0.0091139	1.3187	0.014575	0.0163964	0.9774	0.000725907	0.0109828
SN7423	BS00023101_51.1	1A	480.831	[T/C]	100	100	IWB7423	1A	77.78	1.6841	0.0519253	0.0228543	0.3785	0.00393266	0.00275413	0.8497	8.0568e-05	0.00902947	1.2825	0.014575	0.0157481	0.9843	0.000725907	0.0110411
SN79658	wsnp_JD_c13903_13781269.1	1A	480.831	[T/C]	89.1	99.4	IWA5839	1A	77.78	1.1871	0.000467746	0.0144759	0.3567	0.00393266	0.00248805	0.6923	8.0568e-05	0.00671343	1.0913	0.014575	0.0126291	0.8757	0.000725907	0.00933406
SN36168	IACX662.1	1A	480.832	[A/C]	100	96.4	IWB36168	1A	77.78	1.6841	0.0519253	0.0228543	0.3785	0.00393266	0.00275413	0.8497	8.0568e-05	0.00902947	1.2825	0.014575	0.0157481	0.9843	0.000725907	0.0110411
SN30576	Excalibur_rep_c112145_271.1	1A	481.651	[T/C]	100	97	IWB30576	1A	77.78	0.8021	0.000467746	0.00862125	0.2028	0.00393266	0.000998188	0.2364	8.0568e-05	0.00128721	0.2473	0.0101249	0.00139312	0.2311	0.000725907	0.00123881
SN75520	wsnp_BE495786A_Ta_2_1.1	1A	481.652	[T/G]	100	99.2	IWA268	1A	77.78	1.0364	0.000467746	0.0121918	0.4201	0.00393266	0.00323858	1.0336	8.0568e-05	0.0117927	1.2332	0.014575	0.0149631	0.9581	0.000725907	0.0106449
SN28550	Excalibur_c7033_159.1	1A	481.652	[T/C]	100	100	IWB28550	1A	77.78	1.1095	0.000467746	0.0132401	0.4021	0.00393266	0.00300104	1.1314	0.00648455	0.013195	1.2865	0.014575	0.0156817	0.981	0.000725907	0.0109005
SN11515	BS00087600_51.1	1A	481.655	[A/G]	100	99	IWB11515	1A	77.78	1.3492	0.00125936	0.0171031	0.0999	0.00393266	0.000283202	0.2317	8.0568e-05	0.00122901	0.426	0.0101249	0.00328148	0.3902	0.000725907	0.00285287
SN11516	BS00087601_51.1	1A	481.655	[T/C]	100	99	IWB11516	1A	74.78	0.253	0.000467746	0.00148451	0.1943	0.00393266	0.000928624	0.1632	8.0568e-05	0.000684451	0.3592	0.0101249	0.0025478	0.0624	0.000725907	0.000119731
SN78330	wsnp_Ex_c5216_9235964.1	1A	481.692	[A/G]	100	100	IWA4126	1A	77.78	0.4933	0.000467746	0.00420602	0.248	0.00393266	0.0013825	1.2655	0.0182979	0.0152857	0.7926	0.014575	0.0081618	0.7503	0.000725907	0.00752505
SN7216	BS00022698_51.1	1A	482.33	[T/C]	100	99	IWB7216	1A	77.78	0.4452	0.000467746	0.00363117	0.0894	0.00393266	0.000233136	0.3426	8.0568e-05	0.00234371	0.8003	0.014575	0.00834297	0.4942	0.000725907	0.00412952
SN5807	BS00002216_51.1	1A	482.336	[A/G]	100	99	IWB5807	1A	74.78	0.5446	0.000467746	0.00493975	0.1731	0.00393266	0.000761117	0.5852	8.0568e-05	0.00533052	0.5396	0.0101249	0.00474901	0.5196	0.000725907	0.00447083
SN35955	IACX4378.1	1A	482.336	[A/G]	100	98.3	IWB35955	1A	77.78	0.2602	0.000467746	0.00154755	0.0452	0.00393266	6.48436e-05	0.236	8.0568e-05	0.00127794	0.2415	0.0101249	0.00133386	0.0569	0.000725907	0.000100164
SN35957	IACX4386.1	1A	482.337	[A/G]	100	99.2	IWB35957	1A	74.78	0.5683	0.000467746	0.00535254	0.0858	0.00393266	0.000221067	0.5542	8.0568e-05	0.00500324	0.3944	0.0101249	0.0029996	0.4481	0.000725907	0.00363602
SN12736	CAP11_c1972_285.1	1A	482.762	[T/C]	100	98	IWB12736	1A	77.78	0.2146	0.000467746	0.00111781	0.0213	0.00314116	1.50895e-05	0.2021	8.0568e-05	0.000980567	0.2966	0.0101249	0.00186015	0.0315	0.000725907	3.22535e-05
SN61100	RAC875_c94534_75.1	1A	482.771	[A/G]	100	100	IWB61100	1A	77.78	0.4499	0.000467746	0.00367405	0.0603	0.00393266	0.000111638	0.5899	8.0568e-05	0.00534874	0.5941	0.0101249	0.00542638	0.4545	0.000725907	0.00362258
SN31661	GENE-0091_426.1	1A	482.778	[T/C]	100	98.9	IWB31661	1B	74.37	0.0091	0.000467746	2.95179e-06	1.1066	0.0407118	0.0130269	0.3018	8.0568e-05	0.00192209	0.7692	0.014575	0.0079254	0.3716	0.000725907	0.0026759
SN24988	Excalibur_c30591_637.1	1A	482.781	[T/C]	100	98	IWB24988	1A	77.78	0.1987	0.000467746	0.000972711	0.0323	0.0037044	3.36127e-05	0.1177	8.0568e-05	0.000377621	0.3236	0.0101249	0.00212315	0.0099	0.000439448	3.3026e-06
SN11908	BS00094925_51.1	1A	482.966	[A/G]	100	99	\N	\N	\N	0.6887	0.000467746	0.00692167	0.1695	0.00393266	0.000731046	0.5023	8.0568e-05	0.00423235	0.2756	0.0101249	0.00165823	0.1718	0.000725907	0.000745069
SN64265	RFL_Contig3203_1971.1	1A	482.967	[A/C]	100	100	IWB64265	1A	77.78	0.1411	0.000467746	0.00054433	0.4512	0.00393266	0.00361276	0.154	8.0568e-05	0.000616226	0.0639	0.00251444	0.000124996	0.2675	0.000725907	0.00157191
SN57961	RAC875_c43643_176.1	1A	483.033	[A/G]	100	98	IWB57961	1A	78.33	0.0943	0.000467746	0.000263578	0.0674	0.00393266	0.000138162	0.241	8.0568e-05	0.00132327	0.0884	0.00582689	0.000228367	0.0369	0.000725907	4.38992e-05
SN36192	IACX742.1	1A	483.034	[T/C]	92.6	100	\N	\N	\N	0.7445	0.000467746	0.00769877	0.2364	0.00393266	0.00128177	0.6587	8.0568e-05	0.00627704	0.2988	0.0101249	0.00188279	0.1614	0.000725907	0.000666051
SN56592	RAC875_c31276_1128.1	1A	484.335	[A/G]	100	100	IWB56592	1A	78.33	0.2132	0.000467746	0.00109582	0.7279	0.00393266	0.00721027	0.2375	8.0568e-05	0.00127512	0.0432	0.00166643	5.877e-05	0.2704	0.000725907	0.00158012
SN77551	wsnp_Ex_c27940_37101775.1	1A	484.335	[T/C]	100	99.5	IWA3134	1A	78.2	0.6259	0.000467746	0.00613732	0.5916	0.00393266	0.00550799	0.6186	8.0568e-05	0.00585383	0.2008	0.0101249	0.00099488	0.5839	0.000725907	0.0053804
SN78324	wsnp_Ex_c5192_9203682.1	1A	485.002	[A/G]	100	99.5	IWA4117	1A	78.33	0.0997	0.000467746	0.000290588	0.7382	0.00393266	0.00741599	0.17	8.0568e-05	0.000728661	0.1252	0.00582689	0.000427223	0.4344	0.000725907	0.00338135
SN20856	Ex_c5192_943.1	1A	485.002	[T/C]	97	100	IWB20856	1A	78.33	0.0997	0.000467746	0.000290588	0.7382	0.00393266	0.00741599	0.17	8.0568e-05	0.000728661	0.1252	0.00582689	0.000427223	0.4344	0.000725907	0.00338135
SN78323	wsnp_Ex_c5192_9203100.1	1A	485.003	[T/C]	88.6	100	IWA4116	1A	78.33	0.0824	0.000467746	0.000204118	0.604	0.00393266	0.0055358	0.091	8.0568e-05	0.000237952	0.1122	0.00582689	0.000349678	0.3537	0.000725907	0.00244494
SN76395	wsnp_Ex_c12336_19686808.1	1A	485.005	[T/G]	100	99.5	IWA1608	1A	77.78	0.1534	0.000467746	0.000641654	0.9648	0.0198611	0.0109745	0.2766	8.0568e-05	0.0016888	0.254	0.0101249	0.00147506	0.6013	0.000725907	0.00561664
SN10679	BS00073585_51.1	1A	485.229	[T/G]	100	99	IWB10679	1A	78.33	0.1057	0.000467746	0.000327507	0.1359	0.00393266	0.000500284	0.07	8.0568e-05	0.000148933	0.28	0.0101249	0.00171567	0.0107	0.000499111	3.91474e-06
SN25179	Excalibur_c32167_59.1	1A	485.342	[A/G]	100	99	IWB25179	1A	78.33	0.1966	0.000467746	0.000967474	0.4289	0.00393266	0.00334367	0.0696	8.0568e-05	0.000146252	0.9226	0.014575	0.0101528	0.4254	0.000725907	0.00328726
SN78875	wsnp_Ex_c8588_14419007.1	1A	485.344	[T/C]	100	99.5	IWA4816	1A	78.33	0.2113	0.000467746	0.00108456	0.4867	0.00393266	0.00401915	0.078	8.0568e-05	0.00017894	0.9215	0.014575	0.0100529	0.4632	0.000725907	0.00371374
SN70777	Tdurum_contig42062_651.1	1A	485.354	[T/C]	100	99	IWB70777	1B	75.1	0.0005	1.0231e-05	7.73775e-09	0.2852	0.00393266	0.00173166	0.781	8.0568e-05	0.00792876	0.2716	0.0101249	0.00159851	0.4079	0.000725907	0.00304265
SN77819	wsnp_Ex_c34344_42676379.1	1A	485.355	[T/C]	100	100	IWA3475	1A	78.36	0.2122	0.000467746	0.00109686	0.8117	0.00393266	0.00847258	0.3386	8.0568e-05	0.00229131	0.0486	0.00166643	7.414e-05	0.527	0.000725907	0.00452804
SN49965	Kukri_rep_c69946_1228.1	1A	485.357	[A/C]	100	99	\N	\N	\N	0.111	0.000467746	0.00035588	0.1153	0.00393266	0.000371974	0.0194	8.0568e-05	1.26608e-05	0.5415	0.0101249	0.00477368	0.0117	0.000704379	4.71153e-06
SN79241	wsnp_Ex_rep_c66628_64934660.1	1A	485.357	[T/C]	100	100	IWA5277	1A	78.36	0.2213	0.000467746	0.00118185	0.8005	0.00393266	0.00834549	0.3444	8.0568e-05	0.00236328	0.0504	0.00166643	7.98961e-05	0.5346	0.000725907	0.0046447
SN27052	Excalibur_c49421_443.1	1A	487.012	[T/C]	97	99	IWB27052	1A	78.33	0.4686	0.000467746	0.00397683	0.9095	0.0121279	0.0100835	0.2213	8.0568e-05	0.00116215	0.5081	0.0101249	0.00437847	0.5929	0.000725907	0.00547941
SN29900	Excalibur_rep_c103109_88.1	1A	487.012	[A/C]	100	99	IWB29900	1B	74.37	0.3235	0.000467746	0.00220393	0.688	0.00393266	0.00673815	0.6072	8.0568e-05	0.00560203	0.1523	0.00582689	0.000606536	0.3851	0.000725907	0.00281734
SN46302	Kukri_c52952_315.1	1A	487.018	[A/G]	100	100	IWB46302	1A	78.36	0.229	0.000467746	0.0012356	0.8802	0.00700687	0.00940102	0.2348	8.0568e-05	0.00125117	0.1977	0.0101249	0.000940291	0.5856	0.000725907	0.0052473
SN80474	wsnp_Ku_c39878_48218985.1	1A	487.093	[T/C]	100	100	IWA7018	1A	78.36	0.1102	0.000467746	0.000348775	0.8289	0.00393266	0.00872464	0.2065	8.0568e-05	0.00101642	0.1897	0.00994407	0.000883398	0.3073	0.000725907	0.00196174
SN35023	IAAV5406.1	1A	487.311	[A/G]	100	100	IWB35023	1A	78.36	0.2318	0.000467746	0.00127777	0.9602	0.0186333	0.0107215	0.3307	8.0568e-05	0.00221606	0.2205	0.0101249	0.00114513	0.6507	0.000725907	0.0061933
SN40078	Ku_c8351_2029.1	1A	487.311	[A/G]	100	100	IWB40078	1A	78.36	0.2318	0.000467746	0.00127777	0.9602	0.0186333	0.0107215	0.3307	8.0568e-05	0.00221606	0.2205	0.0101249	0.00114513	0.6507	0.000725907	0.0061933
SN57465	RAC875_c38916_66.1	1A	487.564	[A/G]	100	97	IWB57465	1A	78.33	0.379	0.000467746	0.00284418	0.1468	0.00393266	0.000571323	0.2727	8.0568e-05	0.00162921	0.0191	0.000273247	1.22925e-05	0.32	0.000725907	0.00211116
SN76385	wsnp_Ex_c12165_19452361.1	1A	487.731	[T/C]	100	99.5	IWA1594	1A	78.33	0.5996	0.000467746	0.00569099	1.2726	0.0459169	0.0156561	0.3347	8.0568e-05	0.00226861	0.6466	0.0101249	0.00616228	0.755	0.000725907	0.00768714
SN54214	RAC875_c16080_777.1	1A	487.731	[A/G]	100	99	IWB54214	1A	78.59	0.5757	0.000467746	0.00533817	1.2213	0.0432539	0.0147758	0.3116	8.0568e-05	0.0020142	0.6466	0.0101249	0.00616228	0.73	0.000725907	0.00729985
SN80939	wsnp_Ra_c16080_24638622.1	1A	487.732	[T/C]	100	99.5	IWA7644	1A	78.36	0.3201	0.000467746	0.00216733	0.0907	0.00393266	0.000239407	0.1724	8.0568e-05	0.000749497	0.0152	0.000273247	7.8374e-06	0.1614	0.000725907	0.000668263
SN64622	RFL_Contig4231_575.1	1A	488.07	[T/C]	100	100	IWB64622	1A	78.33	0.1333	0.000467746	0.000490227	0.0518	0.00393266	8.38998e-05	0.1372	8.0568e-05	0.000500685	0.5072	0.0101249	0.00429353	0.0731	0.000725907	0.000159427
SN56612	RAC875_c31419_80.1	1A	488.071	[T/C]	100	99	IWB56612	1A	79.59	0.0022	0.000125755	1.78059e-07	0.2027	0.00393266	0.000985316	0.0545	8.0568e-05	9.14142e-05	0.8419	0.014575	0.00887669	0.0502	0.000725907	7.83942e-05
SN6733	BS00021714_51.1	1A	490.088	[T/C]	100	99	IWB6733	1A	78.33	0.2966	0.000467746	0.00197647	0.1398	0.00393266	0.000537745	0.5092	8.0568e-05	0.00445004	0.3386	0.0101249	0.00238075	0.4621	0.000725907	0.00384379
SN52047	Ra_c4159_2716.1	1A	490.521	[T/G]	100	99	IWB52047	1A	78.2	0.5343	0.000467746	0.00471963	0.0671	0.00393266	0.000135143	0.8424	8.0568e-05	0.00881122	0.5485	0.0101249	0.00478466	0.7146	0.000725907	0.00699431
SN55442	RAC875_c23081_141.1	1A	491.13	[A/G]	100	99	IWB55442	1A	79.19	0.4525	0.000467746	0.0037389	0.193	0.00393266	0.000917737	0.8553	8.0568e-05	0.00914993	0.6356	0.0101249	0.00603763	0.7991	0.000725907	0.00832485
SN380	BobWhite_c12568_900.1	1A	491.149	[A/G]	100	100	IWB380	1A	79.19	0.6036	0.000467746	0.00577096	0.3304	0.00393266	0.00224117	1.0751	0.000651702	0.0125354	0.678	0.0101249	0.006654	0.879	0.000725907	0.00954162
SN77165	wsnp_Ex_c21336_30465618.1	1A	492.124	[T/C]	100	100	IWA2598	1A	79.19	0.7611	0.000467746	0.00808034	0.2563	0.00393266	0.00148416	1.1491	0.0096454	0.0137519	0.6515	0.0101249	0.0063102	0.882	0.000725907	0.00962573
SN19958	Ex_c16529_304.1	1A	494.448	[A/G]	100	99	IWB19958	1A	79.19	0.0277	0.000467746	2.72308e-05	0.0826	0.00393266	0.000213155	0.4384	8.0568e-05	0.00364178	0.0449	0.00166643	6.77119e-05	0.2685	0.000725907	0.00167317
SN77873	wsnp_Ex_c35821_43892960.1	1A	495.707	[A/G]	100	99.5	IWA3540	1A	79.59	0.0959	0.000467746	0.000270788	0.6354	0.00393266	0.0059834	0.9439	8.0568e-05	0.0103879	0.7788	0.014575	0.00799751	0.3774	0.000725907	0.00271922
SN35039	IAAV5535.1	1A	496.312	[A/C]	100	99.5	IWB35039	1A	80.8	1.1868	0.000467746	0.0145338	0.3534	0.00393266	0.00246247	1.0429	8.0568e-05	0.0118854	1.4241	0.014575	0.0179513	0.8945	0.000725907	0.00965105
SN35897	IACX3047.1	1A	496.479	[T/C]	100	99.2	IWB35897	1A	80.8	1.0877	0.000467746	0.0132326	0.3122	0.00393266	0.00206446	1.0397	8.0568e-05	0.0120883	1.3895	0.014575	0.0177634	0.7283	0.000725907	0.00739854
SN6769	BS00021864_51.1	1A	497.506	[A/G]	100	100	IWB6769	1A	81.54	1.3425	0.00125936	0.0172874	1.8655	0.0940571	0.0255087	2.3608	0.112469	0.0337868	2.7951	0.113474	0.0413968	1.7823	0.0702652	0.0240114
SN78448	wsnp_Ex_c55986_58282517.1	1A	497.521	[A/G]	86.1	100	IWA4283	1A	80.54	0.4816	0.000467746	0.00407426	0.168	0.00393266	0.000716732	0.141	8.0568e-05	0.000525552	1.2933	0.014575	0.0158543	0.2882	0.000725907	0.00176815
SN11628	BS00089894_51.1	1A	497.523	[A/G]	100	100	IWB11628	1A	80.54	0.3362	0.000467746	0.00236409	0.2019	0.00393266	0.000995278	0.1708	8.0568e-05	0.000743675	0.1023	0.00582689	0.000300682	0.1617	0.000725907	0.000676523
SN79156	wsnp_Ex_rep_c109742_92411838.1	1A	498.049	[A/C]	100	100	IWA5174	1A	81.54	1.1481	0.000467746	0.0138526	1.5211	0.0593809	0.0194428	2.435	0.112469	0.0344801	1.437	0.014575	0.018084	1.3934	0.025592	0.017312
SN41642	Kukri_c16745_75.1	1A	498.064	[A/G]	100	100	\N	\N	\N	0.2993	0.000467746	0.00192037	0.24	0.00393266	0.00130329	0.0986	8.0568e-05	0.00027416	0.1506	0.00582689	0.000587478	0.1076	0.000725907	0.000321569
SN80236	wsnp_Ku_c21316_31053745.1	1A	498.142	[T/C]	100	99.5	IWA6707	1A	81.97	0.2817	0.000467746	0.00176326	0.5724	0.00393266	0.00516013	1.3789	0.0254555	0.0172228	0.4235	0.0101249	0.00327936	0.6042	0.000725907	0.00556226
SN43838	Kukri_c30322_414.1	1A	498.537	[T/C]	100	99	IWB43838	1A	82.91	0.3745	0.000467746	0.00275528	0.9305	0.0166413	0.0101871	1.327	0.0254555	0.0162566	0.9315	0.014575	0.0102024	0.8513	0.000725907	0.00897755
SN62117	RAC875_rep_c112044_340.1	1A	498.811	[A/G]	100	99	IWB62117	1A	82.91	0.2827	0.000467746	0.00175809	1.0498	0.0382253	0.0120418	1.3565	0.0254555	0.0167938	1.0637	0.014575	0.012255	0.9425	0.000725907	0.0103666
SN12119	BS00100120_51.1	1A	499.808	[A/C]	100	99	IWB12119	1A	84.33	1.1347	0.000467746	0.0136985	0.8566	0.00415475	0.00913105	0.9801	8.0568e-05	0.0109323	0.5484	0.0101249	0.00482392	0.3769	0.000725907	0.00271351
SN36064	IACX5921.1	1A	499.98	[T/G]	100	98.3	IWB36064	1B	78.45	0.1536	0.000467746	0.00062881	0.83	0.00393266	0.00874021	0.621	8.0568e-05	0.0057642	0.1597	0.00582689	0.000656441	0.275	0.000725907	0.00163812
SN36076	IACX5960.1	1A	500.563	[T/C]	90.8	99.1	IWB36076	1A	82.91	0.9461	0.000467746	0.0108258	1.3235	0.0471313	0.0164724	0.9235	8.0568e-05	0.0101668	1.3155	0.014575	0.0163443	0.556	0.000725907	0.00494288
SN11883	BS00094553_51.1	1A	500.979	[A/G]	84.2	100	IWB11883	1A	82.91	0.4684	0.000467746	0.00389038	0.144	0.00393266	0.000545517	0.0048	8.0568e-05	8.02337e-07	0.5236	0.0101249	0.00448387	0.056	0.000725907	9.63067e-05
SN81102	wsnp_Ra_c3270_6136110.1	1A	500.98	[T/C]	100	100	IWA7868	1A	82.91	0.876	0.000467746	0.00961819	0.5371	0.00393266	0.00465799	0.7284	8.0568e-05	0.00721646	0.4892	0.0101249	0.00404981	0.2086	0.000725907	0.00103047
SN81103	wsnp_Ra_c3270_6136601.1	1A	500.981	[A/G]	99.5	99.5	IWA7869	1A	82.91	0.8927	0.000467746	0.00991232	0.6627	0.00393266	0.00635831	0.8093	8.0568e-05	0.00840293	0.5818	0.0101249	0.00526299	0.3084	0.000725907	0.00197295
SN2320	BobWhite_c29908_113.1	1A	500.981	[A/G]	100	99	IWB2320	1A	82.91	0.8927	0.000467746	0.00991232	0.6627	0.00393266	0.00635831	0.8093	8.0568e-05	0.00840293	0.5818	0.0101249	0.00526299	0.3084	0.000725907	0.00197295
SN49731	Kukri_rep_c117029_125.1	1A	500.989	[A/G]	100	100	IWB49731	1A	84.33	0.8834	0.000467746	0.00977203	1.0303	0.0368091	0.0117429	1.1266	0.00558194	0.0131739	0.7372	0.0101249	0.00740246	0.512	0.000725907	0.00433659
SN64537	RFL_Contig3919_1348.1	1A	501.031	[T/C]	100	100	IWB64537	1A	84.03	0.3898	0.000467746	0.00294528	0.6275	0.00393266	0.00587609	1.7392	0.0426142	0.0230038	0.0404	0.00100627	5.22996e-05	0.7563	0.000725907	0.0076418
SN75445	wsnp_BE445113A_Ta_2_1.1	1A	501.031	[T/C]	100	99.2	IWA162	1A	82.91	0.0798	0.000467746	0.000194967	0.2463	0.00393266	0.00138347	0.1433	8.0568e-05	0.000544804	0.3075	0.0101249	0.00198855	0.1128	0.000725907	0.000355594
SN44778	Kukri_c3827_337.1	1A	502.837	[T/C]	100	99	IWB44778.2	6A	12.15	0.1271	0.000467746	0.000446289	0.098	0.00393266	0.000272539	0.2231	8.0568e-05	0.00114846	0.1469	0.00582689	0.000562151	0.013	0.000725907	5.63142e-06
SN44726	Kukri_c37726_285.1	1A	503.31	[A/G]	100	99	IWB44726	1A	83.55	0.2825	0.000467746	0.00178669	1.1341	0.0407118	0.0135154	2.4659	0.112469	0.0355812	0.3398	0.0101249	0.0023433	1.4211	0.0328647	0.0180532
SN80125	wsnp_Ku_c15214_23756800.1	1A	503.312	[T/C]	100	99.5	IWA6553	1A	83.55	0.2603	0.000467746	0.00154908	1.4424	0.0471313	0.0183232	2.9552	0.112469	0.0436177	0.3963	0.0101249	0.0029591	1.6248	0.0702652	0.0212164
SN50864	Ra_c108912_519.1	1A	503.312	[T/C]	100	98	IWB50864	1A	84.33	0.0714	0.000467746	0.000157304	0.3154	0.00393266	0.00205423	0.1559	8.0568e-05	0.00062661	0.4669	0.0101249	0.00379017	0.0403	0.000725907	5.17897e-05
SN75722	wsnp_BG314157A_Ta_2_1.1	1A	503.369	[A/G]	100	100	IWA560	1A	83.7	0.0542	0.000467746	9.36176e-05	0.0028	0.000967749	2.65005e-07	0.1556	8.0568e-05	0.00062495	0.1769	0.00807984	0.000783779	0.0513	0.000725907	8.19699e-05
SN46316	Kukri_c53153_92.1	1A	503.373	[A/C]	100	99	IWB46316	1A	83.7	0.1439	0.000467746	0.00056346	0.0441	0.00393266	6.19895e-05	0.0731	8.0568e-05	0.000160031	0.1541	0.00582689	0.000619568	0.0059	0.00025274	1.19669e-06
SN9513	BS00065325_51.1	1A	503.376	[A/G]	100	99	IWB9513	1A	84.33	0.0406	0.000467746	5.37973e-05	1.5176	0.0593809	0.0193854	1.9297	0.0676699	0.0260465	0.6615	0.0101249	0.0063154	1.1586	0.000725907	0.0136156
SN9512	BS00065324_51.1	1A	503.376	[A/G]	100	99	IWB9512	1A	83.7	0.046	0.000467746	6.90711e-05	1.2037	0.0432539	0.0145578	1.2006	0.0179204	0.0144483	0.8321	0.014575	0.00884435	0.8879	0.000725907	0.00963392
SN7079	BS00022432_51.1	1A	504.24	[T/C]	100	99	IWB7079	1A	84.33	0.2374	0.000467746	0.00131299	1.2078	0.0432539	0.0143818	1.2143	0.0179204	0.0144226	0.4467	0.0101249	0.0035135	0.9343	0.000725907	0.0101591
SN56353	RAC875_c29540_1109.1	1A	504.242	[A/G]	100	99	IWB56353	1A	83.7	0.2946	0.000467746	0.00188807	1.3585	0.0471313	0.016896	1.4056	0.0254555	0.0175806	0.3919	0.0101249	0.00289635	0.9578	0.000725907	0.0105962
SN56355	RAC875_c29540_413.1	1A	504.243	[T/G]	100	98	IWB56355	1A	84.03	0.6671	0.000467746	0.006528	2.0381	0.0940571	0.0278428	1.6137	0.0412929	0.020776	1.2556	0.014575	0.0151304	1.4695	0.0434847	0.0184547
SN79151	wsnp_Ex_rep_c108951_91954190.1	1A	504.245	[A/G]	100	100	IWA5169	1A	84.03	0.6808	0.000467746	0.0067221	2.1197	0.0940571	0.0292009	1.6391	0.0426142	0.0211874	1.1501	0.014575	0.0134833	1.4487	0.0369346	0.0181232
SN6743	BS00021728_51.1	1A	504.247	[T/C]	100	100	IWB6743	1A	83.7	0.0622	0.000467746	0.000122318	1.3695	0.0471313	0.0172163	1.5612	0.0294273	0.0202608	0.9442	0.014575	0.0105223	1.0611	0.000725907	0.0122664
SN66601	Tdurum_contig10572_315.1	1A	504.259	[A/G]	100	100	IWB66601	6A	41.47	0.5335	0.000467746	0.00470924	0.1259	0.00393266	0.000427988	0.3372	8.0568e-05	0.00225734	0.1641	0.00647852	0.000682795	0.0325	0.000725907	3.38207e-05
SN20404	Ex_c2848_957.1	1A	504.401	[T/G]	100	100	IWB20404	1A	82.91	0.1039	0.000467746	0.000311828	0.1036	0.00393266	0.00030256	0.2374	8.0568e-05	0.00127954	0.7335	0.0101249	0.00731841	0.0179	0.000725907	1.07072e-05
SN74828	tplb0045g22_418.1	1A	505.27	[T/C]	100	100	IWB74828	1A	83.7	0.4	0.000467746	0.00307964	2.7792	0.242212	0.0407828	3.3751	0.112469	0.0507978	1.7816	0.014575	0.0239	1.9719	0.0960162	0.0269665
SN11969	BS00096721_51.1	1A	505.27	[T/C]	100	100	\N	\N	\N	0.044	0.000467746	6.37633e-05	1.5456	0.0593809	0.0201729	1.9487	0.0676699	0.0268009	0.2797	0.0101249	0.00171294	1.1345	0.000725907	0.0134653
SN57297	RAC875_c37545_289.1	1A	505.283	[T/C]	100	99	\N	\N	\N	0.5039	0.000467746	0.00434337	0.4031	0.00393266	0.00301333	0.4014	8.0568e-05	0.00298089	1.0144	0.014575	0.011451	0.2829	0.000725907	0.0017089
SN81271	wsnp_Ra_c9209_15425473.1	1A	505.471	[T/C]	100	99.5	IWA8101	1A	83.7	0.6415	0.000467746	0.00619696	3.6851	0.242212	0.0558769	3.3628	0.112469	0.0501776	2.463	0.113474	0.0350943	2.2147	0.111388	0.0307872
SN40044	Ku_c7975_644.1	1A	505.513	[T/C]	100	99	IWB40044.2	3D	143.01	0.0297	0.000467746	2.93809e-05	0.8387	0.00393266	0.00879328	0.4487	8.0568e-05	0.00352383	0.697	0.0101249	0.00677776	0.2861	0.000725907	0.00173322
SN9335	BS00064638_51.1	1A	505.524	[A/G]	100	100	IWB9335	1A	84.63	0.3396	0.000467746	0.00243377	0.123	0.00393266	0.000424685	0.1944	8.0568e-05	0.000940829	0.2633	0.0101249	0.00157124	0.0845	0.000725907	0.000213798
SN81143	wsnp_Ra_c4135_7565040.2	1A	505.673	[A/G]	88.1	97.2	IWA7921	1D	89.58	0.0284	0.000467746	2.70427e-05	0.7445	0.00393266	0.00747372	0.6627	8.0568e-05	0.0063055	0.2104	0.0101249	0.00104973	0.4401	0.000725907	0.00343491
SN58262	RAC875_c46551_339.1	1A	506.284	[T/G]	84.2	98.8	IWB58262	1A	84.63	0.2796	0.000467746	0.00171894	0.6288	0.00393266	0.00584519	0.352	8.0568e-05	0.002417	0.3137	0.0101249	0.00201956	0.1131	0.000725907	0.000351571
SN25493	Excalibur_c3475_113.1	1A	506.856	[A/G]	100	100	IWB25493	1A	84.89	0.2483	0.000467746	0.00143299	0.6392	0.00393266	0.00606145	0.3445	8.0568e-05	0.00236529	0.3088	0.0101249	0.00199402	0.0762	0.000725907	0.000172931
SN80156	wsnp_Ku_c1642_3232242.1	1A	507.079	[T/C]	100	100	IWA6595	1A	84.63	0.0191	0.000467746	1.24289e-05	0.0478	0.00393266	7.17674e-05	0.0961	8.0568e-05	0.000263031	0.1946	0.00994407	0.00091944	0.2979	0.000725907	0.00185826
SN75761	wsnp_BM140362A_Ta_2_2.1	1A	507.08	[T/C]	100	99.1	IWA605	1A	84.33	0.0249	0.000467746	2.14546e-05	1.2294	0.0432539	0.0151567	0.6293	8.0568e-05	0.00600145	0.5357	0.0101249	0.00475839	0.7545	0.000725907	0.0077789
SN65846	TA004476-0719.1	1A	508.136		100	98.1	IWB65846	1D	88.85	0.3086	0.000467746	0.00204297	0.3235	0.00393266	0.00214848	0.134	8.0568e-05	0.000481851	0.0085	0.000273247	2.50124e-06	0.0685	0.000725907	0.000141934
SN65643	TA003063-0097.1	1A	508.151		100	98.1	IWB65643	1A	84.56	0.0675	0.000467746	0.000141991	0.6019	0.00393266	0.00555439	0.6938	8.0568e-05	0.00678967	0.3323	0.0101249	0.00224266	0.805	0.000725907	0.00837577
SN44038	Kukri_c31891_1355.1	1A	508.641	[A/G]	100	98	IWB44038	1A	84.42	0.0266	0.000467746	2.39316e-05	0.2302	0.00393266	0.001226	0.2281	8.0568e-05	0.00120203	0.2103	0.0101249	0.00105338	0.526	0.000725907	0.00451528
SN6944	BS00022173_51.1	1A	508.724	[T/G]	100	100	IWB6944	1A	85.69	0.0393	0.000467746	5.1236e-05	0.7302	0.00393266	0.00736394	0.5316	8.0568e-05	0.00462489	0.4418	0.0101249	0.00351387	0.5522	0.000725907	0.00489375
SN11708	BS00091479_51.1	1A	508.724	[A/G]	100	98.2	IWB11708	1A	85.69	0.0699	0.000467746	0.000150888	0.3409	0.00393266	0.00232528	0.3537	8.0568e-05	0.00245532	0.321	0.0101249	0.00211273	0.6089	0.000725907	0.00560184
SN6974	BS00022220_51.1	1A	508.726	[A/G]	100	99	IWB6974	1A	85.69	0.0232	0.000467746	1.82659e-05	0.7397	0.00393266	0.00743661	0.6439	8.0568e-05	0.00607451	0.5776	0.0101249	0.00520641	0.6349	0.000725907	0.00595228
SN11087	BS00079538_51.1	1A	508.925	[T/G]	100	100	IWB11087	1A	85.69	0.1011	0.000467746	0.000300611	0.8995	0.00850648	0.00984868	0.7004	8.0568e-05	0.00691183	0.6224	0.0101249	0.00585683	0.788	0.000725907	0.00816421
SN6750	BS00021741_51.1	1A	508.925	[T/C]	100	99	\N	\N	\N	0.0485	0.000467746	7.50878e-05	0.2268	0.00393266	0.00118629	0.0745	8.0568e-05	0.000163783	0.0275	0.000565347	2.46385e-05	0.3358	0.000725907	0.00224248
SN31938	GENE-0511_161.1	1A	511.1	[T/C]	100	100	IWB31938	1D	90.3	0.4229	0.000467746	0.00334158	0.321	0.00393266	0.00211285	0.1633	8.0568e-05	0.000679831	0.9362	0.014575	0.0103154	0.6069	0.000725907	0.00557437
SN12851	CAP11_c3464_68.1	1A	511.502	[A/G]	83.2	98.8	IWB12851	1D	92.91	0.267	0.000467746	0.00160085	0.1617	0.00393266	0.000667903	0.0804	8.0568e-05	0.000189423	0.7283	0.0101249	0.00724494	0.4337	0.000725907	0.00335914
SN3489	BobWhite_c46007_582.1	1A	512.656	[A/G]	100	99	IWB3489	1A	86.14	0.162	0.000467746	0.000699238	0.2446	0.00393266	0.00137362	0.7723	8.0568e-05	0.00797043	0.8128	0.014575	0.00859729	0.4661	0.000725907	0.00381242
SN77767	wsnp_Ex_c32590_41222878.1	1A	512.878	[T/C]	80.6	100	IWA3406	1A	86.14	0.2097	0.000467746	0.00107465	0.312	0.00393266	0.00201918	0.8805	8.0568e-05	0.0094446	0.8722	0.014575	0.00936045	0.5074	0.000725907	0.00427884
SN11543	BS00088035_51.1	1A	512.878	[A/G]	100	100	IWB11543	1A	86.14	0.1793	0.000467746	0.000823009	0.284	0.00393266	0.00173345	0.7433	8.0568e-05	0.00745763	0.8166	0.014575	0.00854398	0.4633	0.000725907	0.00373013
SN65398	TA001450-1081.1	1A	513.123		100	98.1	IWB65398	1A	84.33	0.7373	0.000467746	0.00756122	0.716	0.00393266	0.00707218	0.185	8.0568e-05	0.000839777	0.6453	0.0101249	0.00609385	0.2513	0.000725907	0.00140649
SN40975	Kukri_c1313_1158.1	1A	513.662	[T/G]	100	99	IWB40975	1A	86.14	0.063	0.000467746	0.000125075	0.1399	0.00393266	0.000522202	0.3715	8.0568e-05	0.00266344	0.3467	0.0101249	0.00239849	0.4851	0.000725907	0.00401635
SN57213	RAC875_c36737_316.1	1A	513.662	[A/C]	100	99	IWB57213	1B	81.61	0.1949	0.000467746	0.00094947	0.2134	0.00393266	0.0010798	0.169	8.0568e-05	0.000721142	0.3009	0.0101249	0.0019043	0.0249	0.000725907	2.03257e-05
SN38369	Ku_c1313_1673.1	1A	513.662	[T/C]	100	99	IWB38369	1A	86.14	0.1168	0.000467746	0.000388727	0.2065	0.00393266	0.00102519	0.3825	8.0568e-05	0.00278877	0.3328	0.0101249	0.00224761	0.5577	0.000725907	0.00494544
SN77244	wsnp_Ex_c22284_31478675.1	1A	513.736	[T/C]	80.1	99.4	IWA2703	1A	86.14	0.2046	0.000467746	0.00102687	0.0799	0.00393266	0.000188067	0.286	8.0568e-05	0.00173944	0.2918	0.0101249	0.00180395	0.1494	0.000725907	0.000579507
SN38172	Ku_c10813_1122.1	1A	513.892	[T/C]	100	99	IWB38172	1A	87.46	0.2493	0.000467746	0.00145434	0.1299	0.00393266	0.000462118	0.0856	8.0568e-05	0.000216056	0.3442	0.0101249	0.00239168	0.3371	0.000725907	0.00230354
SN52379	Ra_c64515_242.1	1A	513.894	[T/G]	100	100	IWB52379	1A	87.46	0.2285	0.000467746	0.00126415	0.1106	0.00393266	0.000347637	0.0545	8.0568e-05	9.33528e-05	0.3189	0.0101249	0.00212664	0.3244	0.000725907	0.00217623
SN77084	wsnp_Ex_c1997_3757508.1	1A	514.136	[A/G]	100	99.5	\N	\N	\N	0.0332	0.000467746	3.6799e-05	0.193	0.00393266	0.000910488	0.3887	8.0568e-05	0.00284721	0.6554	0.0101249	0.00625759	0.2038	0.000725907	0.000994671
SN77083	wsnp_Ex_c1997_3757496.1	1A	514.136	[T/C]	100	100	IWA2489	1A	87.86	0.3584	0.000467746	0.00257135	0.2835	0.00393266	0.0017221	0.1049	8.0568e-05	0.000308154	0.1513	0.00582689	0.00059493	0.094	0.000725907	0.00025217
SN77082	wsnp_Ex_c1997_3757415.1	1A	514.136	[T/C]	100	100	\N	\N	\N	0.0216	0.000467746	1.60215e-05	0.1936	0.00393266	0.000922732	0.38	8.0568e-05	0.00277188	0.6371	0.0101249	0.0060571	0.2081	0.000725907	0.00103894
SN79855	wsnp_JD_c6544_7697412.1	1A	514.138	[T/C]	100	99.5	IWA6145	1A	87.86	0.3131	0.000467746	0.00210069	0.1425	0.00393266	0.000541953	0.2605	8.0568e-05	0.00151135	0.1699	0.00691763	0.000737275	0.136	0.000725907	0.000496924
SN79854	wsnp_JD_c6544_7697235.1	1A	514.138	[T/C]	100	99.5	IWA6144	1A	87.86	0.2652	0.000467746	0.00159703	0.2297	0.00393266	0.00122649	0.0234	8.0568e-05	1.8217e-05	0.1103	0.00582689	0.000341622	0.0735	0.000725907	0.000161707
SN49402	Kukri_rep_c109473_80.1	1A	514.138	[T/C]	100	100	IWB49402	1A	87.86	0.2568	0.000467746	0.00152121	0.1901	0.00393266	0.000894658	0.0136	8.0568e-05	6.31015e-06	0.0973	0.00582689	0.000273294	0.0491	0.000725907	7.59753e-05
SN56727	RAC875_c32452_55.1	1A	514.139	[T/C]	100	98	IWB56727	1A	86.14	0.0132	0.000467746	6.0948e-06	0.2113	0.00393266	0.00107981	0.1154	8.0568e-05	0.000373992	0.8883	0.014575	0.00976262	0.144	0.000725907	0.000554361
SN36104	IACX6064.1	1A	514.692	[T/C]	100	96.7	IWB36104	1B	81.95	0.105	0.000467746	0.000316392	0.6636	0.00393266	0.00631817	0.7027	8.0568e-05	0.00682937	0.933	0.014575	0.0101814	0.5788	0.000725907	0.00515799
SN22509	Excalibur_c14911_546.1	1A	515.552	[A/G]	100	99	\N	\N	\N	0.2765	0.000467746	0.0017022	0.5711	0.00393266	0.00512177	0.2594	8.0568e-05	0.00148897	0.1397	0.00582689	0.000518968	0.4127	0.000725907	0.00312402
SN44205	Kukri_c33486_128.1	1A	516.008	[A/G]	100	99	IWB44205.2	3B	59.78	0.1082	0.000467746	0.000337386	0.3405	0.00393266	0.00232193	0.2109	8.0568e-05	0.00105339	0.2957	0.0101249	0.00185182	0.1541	0.000725907	0.000614055
SN80253	wsnp_Ku_c23012_32893918.1	1A	516.373	[A/G]	100	100	IWA6729	1A	88.84	0.0126	0.000467746	5.51308e-06	0.1865	0.00393266	0.000861961	0.2331	8.0568e-05	0.00125203	0.9562	0.014575	0.0106611	0.2585	0.000725907	0.0014859
SN6935	BS00022158_51.1	1A	516.373	[T/C]	100	100	\N	\N	\N	0.2302	0.000467746	0.00125769	0.4302	0.00393266	0.00334508	0.3877	8.0568e-05	0.00283521	0.0303	0.000696859	3.00148e-05	0.4964	0.000725907	0.00413989
SN13265	CAP12_c1979_117.1	1A	516.378	[T/C]	100	100	IWB13265	1A	88.79	0.1992	0.000467746	0.000989901	0.202	0.00393266	0.000987962	0.0527	8.0568e-05	8.66249e-05	0.4923	0.0101249	0.00412302	0.2121	0.000725907	0.00106818
SN26566	Excalibur_c44668_382.1	1A	516.454	[A/G]	100	99	IWB26566	1A	89.75	0.0075	0.000467746	1.99058e-06	0.345	0.00393266	0.0023804	0.2511	8.0568e-05	0.00141655	0.4443	0.0101249	0.00352883	0.3844	0.000725907	0.00281043
SN64623	RFL_Contig4235_707.1	1A	516.56	[T/C]	100	99	IWB64623	1B	84.43	0.7477	0.000467746	0.007746	0.457	0.00393266	0.00366838	0.5792	8.0568e-05	0.00520644	2.4719	0.113474	0.0353893	0.6009	0.000725907	0.00549454
SN62143	RAC875_rep_c112321_108.1	1A	516.565	[A/G]	100	100	\N	\N	\N	0.147	0.000467746	0.000582074	0.0194	0.00302112	1.25855e-05	0.0968	8.0568e-05	0.00026732	1.4444	0.014575	0.0182794	0.0408	0.000725907	5.3061e-05
SN40767	Kukri_c12183_71.1	1A	516.77	[T/G]	100	100	\N	\N	\N	0.1338	0.000467746	0.000495081	0.0269	0.00358217	2.38495e-05	0.0905	8.0568e-05	0.000237296	1.4389	0.014575	0.0182656	0.0331	0.000725907	3.5547e-05
SN7257	BS00022788_51.1	1A	516.786	[A/C]	100	99	\N	\N	\N	0.8607	0.000467746	0.00950808	0.7399	0.00393266	0.00750258	1.2385	0.0179204	0.0150479	1.4843	0.014575	0.0190828	1.5879	0.0646632	0.0206986
SN279	BobWhite_c11946_277.1	1A	516.786	[T/G]	100	98	\N	\N	\N	0.9063	0.000467746	0.0101202	0.7542	0.00393266	0.00764354	1.2169	0.0179204	0.0145834	1.5666	0.014575	0.0202642	1.6175	0.0702652	0.0210095
SN27332	Excalibur_c52725_585.1	1A	517.4	[T/C]	100	100	IWB27332	1A	91.76	0.1253	0.000467746	0.000437137	0.4276	0.00393266	0.00330043	0.1785	8.0568e-05	0.000789594	0.1209	0.00582689	0.000399665	0.093	0.000725907	0.000247682
SN23140	Excalibur_c1845_4911.1	1A	517.481	[T/C]	100	100	IWB23140	1A	92	0.169	0.000467746	0.000739854	0.1335	0.00393266	0.000476604	0.0194	8.0568e-05	1.25196e-05	0.1623	0.0059815	0.000672362	0.1053	0.000725907	0.000310337
SN28402	Excalibur_c65755_51.1	1A	517.481	[T/C]	100	99	IWB28402	1A	92	0.1593	0.000467746	0.000667296	0.181	0.00393266	0.000811662	0.089	8.0568e-05	0.000228585	0.151	0.00582689	0.000592977	0.0327	0.000725907	3.43904e-05
SN51584	Ra_c24793_726.1	1A	517.482	[T/C]	100	100	IWB51584	1A	91.76	0.0399	0.000467746	5.22366e-05	0.0249	0.00358217	2.04739e-05	0.0231	8.0568e-05	1.76353e-05	0.0739	0.00394297	0.000163316	0.1729	0.000725907	0.000750223
SN76950	wsnp_Ex_c1845_3472790.1	1A	517.488	[T/C]	92	97.8	IWA2314	1A	91.76	0.1524	0.000467746	0.000614888	0.2211	0.00393266	0.001136	0.1332	8.0568e-05	0.000471004	0.1665	0.00680197	0.000700063	0.0121	0.000704379	4.94504e-06
SN43588	Kukri_c28695_269.1	1A	517.488	[T/C]	100	100	IWB43588	1A	92	0.1524	0.000467746	0.000614888	0.2211	0.00393266	0.001136	0.1332	8.0568e-05	0.000471004	0.1665	0.00680197	0.000700063	0.0121	0.000704379	4.94504e-06
SN53633	RAC875_c12993_201.1	1A	517.488	[A/G]	100	99	IWB53633	1A	92	0.1524	0.000467746	0.000614888	0.2211	0.00393266	0.001136	0.1332	8.0568e-05	0.000471004	0.1665	0.00680197	0.000700063	0.0121	0.000704379	4.94504e-06
SN53632	RAC875_c12993_127.1	1A	517.488	[A/G]	100	99	IWB53632	1A	92	0.1573	0.000467746	0.000655939	0.2102	0.00393266	0.00105223	0.0905	8.0568e-05	0.000236245	0.1505	0.00582689	0.000591502	0.0277	0.000725907	2.50924e-05
SN23141	Excalibur_c1845_718.1	1A	517.489	[T/C]	100	100	IWB23141	1A	92	0.1593	0.000467746	0.000667296	0.181	0.00393266	0.000811662	0.089	8.0568e-05	0.000228585	0.151	0.00582689	0.000592977	0.0327	0.000725907	3.43904e-05
SN58118	RAC875_c45115_340.1	1A	517.489	[T/G]	90.1	98.9	IWB58118	1A	92	0.1156	0.000467746	0.000379692	0.3429	0.00393266	0.00234761	0.1751	8.0568e-05	0.00076666	0.2419	0.0101249	0.00133135	0.0471	0.000725907	6.97377e-05
SN58119	RAC875_c45115_509.1	1A	517.49	[T/C]	100	99	IWB58119	1A	92	0.0237	0.000467746	1.89346e-05	0.0582	0.00393266	0.000104135	0.0203	8.0568e-05	1.36529e-05	0.0672	0.00302794	0.000136101	0.1655	0.000725907	0.000692709
SN50908	Ra_c112300_429.1	1A	517.895	[T/C]	100	99	IWB50908	1A	92	0.036	0.000467746	4.25933e-05	0.1538	0.00393266	0.00060931	0.1477	8.0568e-05	0.000565256	0.4448	0.0101249	0.0034906	0.1208	0.000725907	0.000395491
SN76504	wsnp_Ex_c13186_20822127.1	1A	518.021	[A/C]	93	100	IWA1740	1A	92	0.036	0.000467746	4.25933e-05	0.1538	0.00393266	0.00060931	0.1477	8.0568e-05	0.000565256	0.4448	0.0101249	0.0034906	0.1208	0.000725907	0.000395491
SN54228	RAC875_c16149_298.1	1A	518.021	[A/C]	100	100	IWB54228	1A	92	0.036	0.000467746	4.25933e-05	0.1538	0.00393266	0.00060931	0.1477	8.0568e-05	0.000565256	0.4448	0.0101249	0.0034906	0.1208	0.000725907	0.000395491
SN23980	Excalibur_c23473_451.1	1A	519.254	[A/G]	100	99	IWB23980	1D	65.89	0.6581	0.000467746	0.00645726	0.4103	0.00393266	0.00310969	0.1572	8.0568e-05	0.000635862	0.332	0.0101249	0.00223005	0.7822	0.000725907	0.00801228
SN78978	wsnp_Ex_c9722_16062937.1	1A	519.47	[A/G]	100	99.5	IWA4955	1A	91.76	0.414	0.000467746	0.00320616	0.1211	0.00393266	0.000398957	0.1657	8.0568e-05	0.000691362	0.2056	0.0101249	0.00100539	0.1932	0.000725907	0.000900763
SN41872	Kukri_c18017_1696.1	1A	520.339	[A/G]	100	99	IWB41872	1A	93.61	0.1492	0.000467746	0.000597788	0.3588	0.00393266	0.00252202	1.0293	8.0568e-05	0.0116782	0.2862	0.0101249	0.00175572	0.4285	0.000725907	0.00331051
SN55	BobWhite_c104_89.1	1A	520.413	[A/C]	100	99	IWB55	1A	93.61	0.4613	0.000467746	0.00378493	0.4419	0.00393266	0.00345658	0.511	8.0568e-05	0.00428865	0.0429	0.00166643	5.80511e-05	0.3424	0.000725907	0.00231253
SN34600	IAAV2694.1	1A	520.413	[T/G]	100	98.9	IWB34600	1A	93.61	0.2557	0.000467746	0.00150375	0.24	0.00393266	0.00131964	0.2964	8.0568e-05	0.00185828	0.0906	0.00582689	0.000239076	0.1464	0.000725907	0.000563894
SN61640	RAC875_rep_c106876_558.1	1A	520.413	[A/G]	93.1	100	IWB61640	1B	86.75	2.1105	0.176399	0.0300318	0.2402	0.00393266	0.00131624	1.092	0.00337272	0.01264	0.6058	0.0101249	0.00558262	0.4366	0.000725907	0.00340777
SN51812	Ra_c31540_407.1	1A	520.415	[T/G]	85.1	98.8	\N	\N	\N	0.1526	0.000467746	0.000622117	0.039	0.00393266	4.87335e-05	0.0212	8.0568e-05	1.4897e-05	0.652	0.0101249	0.00621078	0.1051	0.000725907	0.000310577
SN24863	Excalibur_c29605_535.1	1A	520.58	[T/C]	100	99	IWB24863	1A	93.61	0.2728	0.000467746	0.00165861	0.1426	0.00393266	0.000536066	0.1505	8.0568e-05	0.000586446	0.136	0.00582689	0.000492612	0.1994	0.000725907	0.000953857
SN65734	TA003758-0495.1	1A	520.854		100	100	IWB65734	2B	155.41	0.4193	0.000467746	0.00327055	0.0403	0.00393266	5.15459e-05	0.2288	8.0568e-05	0.00119835	0.1663	0.00680197	0.000698111	0.5458	0.000725907	0.00473
SN27098	Excalibur_c49946_169.1	1A	521.277	[A/G]	99	98	\N	\N	\N	0.5642	0.000467746	0.00513708	1.134	0.0407118	0.013289	0.6901	8.0568e-05	0.00668242	0.1907	0.00994407	0.000887875	0.9582	0.000725907	0.0105574
SN1981	BobWhite_c26212_208.1	1A	521.279	[A/G]	100	100	IWB1981	1A	93.61	0.0462	0.000467746	6.88659e-05	0.1858	0.00393266	0.000849529	0.0078	8.0568e-05	2.05222e-06	0.0133	0.000273247	5.95158e-06	0.1399	0.000725907	0.000515926
SN31917	GENE-0487_795.1	1A	521.337	[T/C]	100	100	IWB31917	1B	86.75	0.2909	0.000467746	0.00186562	0.7859	0.00393266	0.00816748	0.5601	8.0568e-05	0.00499683	0.196	0.0100629	0.000942047	0.261	0.000725907	0.00151643
SN75572	wsnp_BE517729A_Ta_2_1.1	1A	521.34	[A/G]	100	99	IWA339	1A	93.61	0.1641	0.000467746	0.000706008	0.3288	0.00393266	0.00219561	0.0586	8.0568e-05	0.000105425	0.0691	0.00347293	0.000144121	0.2621	0.000725907	0.00151397
SN74432	tplb0031d22_1107.1	1A	521.644	[A/G]	100	99	IWB74432	1A	93.61	0.3923	0.000467746	0.00294975	0.3606	0.00393266	0.0025208	0.1494	8.0568e-05	0.000576554	0.2087	0.0101249	0.00103052	0.1177	0.000725907	0.000377636
SN8167	BS00039378_51.1	1A	522.501	[A/G]	100	99	IWB8167	1A	94.46	0.2389	0.000467746	0.00133768	0.0836	0.00393266	0.000205066	0.7358	8.0568e-05	0.00735079	0.2052	0.0101249	0.00101041	0.5481	0.000725907	0.00479962
SN77718	wsnp_Ex_c3145_5812670.1	1A	522.51	[A/G]	94	99.5	IWA3340	1A	95.55	1.1939	0.000467746	0.0145245	1.0596	0.0382253	0.0120916	1.3777	0.0254555	0.016992	0.5311	0.0101249	0.00456146	1.2961	0.0136989	0.0157034
SN25102	Excalibur_c3145_70.1	1A	522.511	[T/C]	100	99	IWB25102	1A	94.46	0.1631	0.000467746	0.000695723	0.2382	0.00393266	0.00129271	0.1772	8.0568e-05	0.000779183	0.0177	0.000273247	1.04144e-05	0.0543	0.000725907	9.07517e-05
SN62204	RAC875_rep_c113316_305.1	1A	522.535	[A/G]	100	100	\N	\N	\N	0.4926	0.000467746	0.00421566	0.3146	0.00393266	0.00204631	0.3414	8.0568e-05	0.00232199	0.3176	0.0101249	0.00207727	0.3087	0.000725907	0.00197643
SN36623	Jagger_c5111_190.1	1A	522.535	[T/C]	80.2	100	IWB36623	1A	94.46	0.1966	0.000467746	0.000959669	0.2128	0.00393266	0.00106999	0.1487	8.0568e-05	0.000574837	0.0009	0.000248031	3.11074e-08	0.0352	0.000725907	3.9651e-05
SN13769	CAP7_c12113_388.1	1A	522.555	[T/C]	100	100	\N	\N	\N	0.1453	0.000467746	0.000565851	0.0481	0.00393266	7.21375e-05	0.027	8.0568e-05	2.37215e-05	0.0051	0.000273247	8.74018e-07	0.0165	0.000725907	8.99592e-06
SN9545	BS00065430_51.1	1A	524.117	[A/G]	100	99	IWB9545	1A	94.46	0.2386	0.000467746	0.00132905	0.0104	0.00227359	3.65049e-06	0.6709	8.0568e-05	0.00641836	0.2122	0.0101249	0.00106514	0.4802	0.000725907	0.00392147
SN6354	BS00011146_51.1	1A	527.178	[T/C]	100	99	IWB6354	1A	94.46	0.8185	0.000467746	0.00871775	0.5162	0.00393266	0.00437137	0.8015	8.0568e-05	0.00822211	0.2825	0.0101249	0.00170498	0.8322	0.000725907	0.0086644
SN77125	wsnp_Ex_c20495_29571203.1	1A	527.178	[T/G]	85.1	99.4	IWA2541	1A	95.55	1.1939	0.000467746	0.0145245	1.0596	0.0382253	0.0120916	1.3777	0.0254555	0.016992	0.5311	0.0101249	0.00456146	1.2961	0.0136989	0.0157034
SN13379	CAP12_c3602_91.1	1A	527.178	[A/G]	100	95.2	IWB13379	1A	94.46	0.8185	0.000467746	0.00871775	0.5162	0.00393266	0.00437137	0.8015	8.0568e-05	0.00822211	0.2825	0.0101249	0.00170498	0.8322	0.000725907	0.0086644
SN62520	RAC875_rep_c120644_74.1	1A	527.178	[A/G]	100	100	IWB62520	1A	94.46	0.8975	0.000467746	0.00994314	0.6016	0.00393266	0.0055036	0.9089	8.0568e-05	0.00982365	0.3767	0.0101249	0.0027113	0.9259	0.000725907	0.0100759
SN2101	BobWhite_c27438_81.1	1A	527.952	[A/C]	100	100	IWB2101	1A	94.46	0.0537	0.000467746	9.19398e-05	0.3285	0.00393266	0.0021928	0.1173	8.0568e-05	0.00037874	0.11	0.00582689	0.000338838	0.0038	0.000207865	5.0295e-07
SN80574	wsnp_Ku_c5210_9289260.1	1A	527.952	[T/C]	100	99.5	IWA7144	1A	94.46	0.6524	0.000467746	0.0063493	0.0301	0.00358217	2.95645e-05	0.7654	8.0568e-05	0.00773999	0.3269	0.0101249	0.00216629	0.5408	0.000725907	0.00468518
SN38589	Ku_c17322_2436.1	1A	528.669	[T/G]	100	99	IWB38589	1A	95.2	0.179	0.000467746	0.00081313	0.3298	0.00393266	0.00218797	0.1009	8.0568e-05	0.000286078	0.0178	0.000273247	1.05871e-05	0.0022	0.000170206	1.67409e-07
SN31849	GENE-0392_97.1	1A	529.248	[T/C]	100	100	IWB31849	1A	95.55	0.2417	0.000467746	0.00136969	0.1206	0.00393266	0.000401259	0.6335	8.0568e-05	0.00595751	0.2446	0.0101249	0.00136181	0.349	0.000725907	0.00241352
SN55205	RAC875_c21565_1111.1	1A	529.668	[A/G]	100	99	\N	\N	\N	0.1754	0.000467746	0.000785832	0.7074	0.00393266	0.00692277	0.2602	8.0568e-05	0.00148413	0.083	0.00551449	0.000200638	0.6054	0.000725907	0.0055094
SN29087	Excalibur_c8396_396.1	1A	529.669	[T/G]	100	100	IWB29087	1A	94.85	0.0288	0.000467746	2.76781e-05	1.5579	0.0593809	0.0200399	0.7285	8.0568e-05	0.00721855	1.0898	0.014575	0.0126065	0.8912	0.000725907	0.00956245
SN29086	Excalibur_c8396_300.1	1A	529.669	[T/G]	100	100	\N	\N	\N	0.2355	0.000467746	0.00131229	0.8873	0.00720004	0.00962508	0.458	8.0568e-05	0.00368136	0.1724	0.00729979	0.000752687	0.893	0.000725907	0.00966981
SN28295	Excalibur_c64439_87.1	1A	529.787	[A/G]	96	100	\N	\N	\N	0.3352	0.000467746	0.00233299	0.0344	0.00390761	3.84389e-05	0.072	8.0568e-05	0.000155475	0.5923	0.0101249	0.00542492	0.2719	0.000725907	0.00161517
SN8943	BS00062876_51.1	1A	529.789	[A/G]	100	100	IWB8943	1A	95.2	0.2398	0.000467746	0.00135791	0.6162	0.00393266	0.00577135	0.0446	8.0568e-05	6.33157e-05	0.0522	0.00166643	8.57146e-05	0.1465	0.000725907	0.000566502
SN7965	BS00034278_51.1	1A	530.173	[T/G]	80.2	100	IWB7965	1A	95.55	0.1745	0.000467746	0.000778868	0.2596	0.00393266	0.00148447	0.1259	8.0568e-05	0.000426042	0.239	0.0101249	0.00129448	0.3049	0.000725907	0.00192073
SN78121	wsnp_Ex_c43228_49605281.1	1A	530.174	[A/G]	100	100	IWA3859	1A	95.2	0.2969	0.000467746	0.0019035	0.1263	0.00393266	0.000432234	0.2383	8.0568e-05	0.00128831	0.052	0.00166643	8.39981e-05	0.1202	0.000725907	0.000394052
SN13864	CAP7_c1891_230.1	1A	530.177	[T/G]	100	99	IWB13864	1A	95.2	0.254	0.000467746	0.00148762	0.5859	0.00393266	0.00533912	0.0615	8.0568e-05	0.000115948	0.0749	0.0039497	0.000168188	0.1343	0.000725907	0.000484262
SN47390	Kukri_c67383_102.1	1A	530.204	[T/C]	100	100	IWB47390	1A	95.2	0.3126	0.000467746	0.00205988	0.1226	0.00393266	0.00040777	0.2075	8.0568e-05	0.00101697	0.0363	0.000839519	4.21966e-05	0.128	0.000725907	0.000438732
SN22662	Excalibur_c15617_425.1	1A	530.206	[T/C]	100	100	\N	\N	\N	0.8419	0.000467746	0.00910495	0.8469	0.00393266	0.00895003	0.7567	8.0568e-05	0.00761561	2.0393	0.0229322	0.0279778	1.3962	0.025592	0.0173567
SN62844	RAC875_rep_c72162_416.1	1A	530.212	[A/G]	93.1	98.9	\N	\N	\N	1.0153	0.000467746	0.0117078	0.9153	0.0135401	0.00991865	1.4786	0.0254555	0.0186014	0.3236	0.0101249	0.00212292	1.3842	0.025592	0.0170953
SN6118	BS00009808_51.1	1A	530.233	[A/G]	99	98	IWB6118	1A	95.31	0.5176	0.000467746	0.00450137	0.2042	0.00393266	0.000993806	0.1207	8.0568e-05	0.00039543	0.0432	0.00166643	5.87178e-05	0.2105	0.000725907	0.00104191
SN55270	RAC875_c21954_276.1	1A	530.233	[A/G]	100	100	\N	\N	\N	0.0154	0.000467746	8.27034e-06	0.4837	0.00393266	0.00404943	0.083	8.0568e-05	0.000204394	0.0066	0.000273247	1.50041e-06	0.1715	0.000725907	0.000749199
SN35892	IACX299.1	1A	530.233	[T/C]	91	100	\N	\N	\N	0.8446	0.000467746	0.00918325	0.9564	0.0184435	0.0106195	0.7458	8.0568e-05	0.00749304	2.1062	0.0303079	0.0292148	1.3894	0.025592	0.0173207
SN35782	IACX1713.1	1A	530.234	[T/C]	100	99.2	\N	\N	\N	0.0222	0.000467746	1.69664e-05	0.4763	0.00393266	0.00395589	0.1046	8.0568e-05	0.000311992	0.01	0.000273247	3.44411e-06	0.1794	0.000725907	0.000809862
SN22072	Excalibur_c1236_444.1	1A	530.236	[A/G]	100	100	\N	\N	\N	0.0071	0.000467746	1.74377e-06	0.6663	0.00393266	0.00635532	0.2542	8.0568e-05	0.00142805	0.113	0.00582689	0.000352504	0.3079	0.000725907	0.00195143
SN80934	wsnp_Ra_c15564_23999084.1	1A	531.052	[T/C]	100	100	IWA7639	1A	101.19	1.7202	0.0543791	0.0231707	1.1051	0.0407118	0.0127887	1.8228	0.0574675	0.0241823	0.8002	0.014575	0.00823686	1.7952	0.0702652	0.02373
SN28682	Excalibur_c7370_179.1	1A	531.052	[T/C]	100	100	IWB28682	1A	101.19	1.7358	0.0605354	0.0235306	1.1683	0.0432539	0.0138225	1.833	0.0574675	0.0244497	0.8006	0.014575	0.00827762	1.8364	0.0702652	0.0245053
SN31945	GENE-0527_92.1	1A	531.605	[A/G]	100	99	IWB31945	1A	96.68	0.5448	0.000467746	0.00487825	0.7528	0.00393266	0.00759245	0.306	8.0568e-05	0.00194068	0.3595	0.0101249	0.00251886	0.8559	0.000725907	0.00904463
SN51437	Ra_c21472_1369.1	1A	531.608	[T/C]	100	95.2	\N	\N	\N	0.019	0.000467746	1.24139e-05	0.2763	0.00393266	0.00166461	0.0405	8.0568e-05	5.23189e-05	0.5529	0.0101249	0.0049028	0.0317	0.000725907	3.26532e-05
SN75699	wsnp_BG263358A_Ta_2_1.1	1A	531.643	[T/C]	100	99.1	IWA530	1A	96.84	0.2602	0.000467746	0.00154734	0.2999	0.00393266	0.00190253	0.0089	8.0568e-05	2.70548e-06	0.1301	0.00582689	0.000459264	0.2662	0.000725907	0.00155975
SN75700	wsnp_BG263358A_Ta_2_3.1	1A	531.643	[T/C]	100	98.3	IWA531	1A	101.19	0.7721	0.000467746	0.00806937	1.6448	0.0744604	0.0214564	0.8028	8.0568e-05	0.00827517	0.9412	0.014575	0.0103465	1.6026	0.0677992	0.0206809
SN49445	Kukri_rep_c110316_116.1	1A	531.683	[T/C]	100	99	\N	\N	\N	0.1648	0.000467746	0.00071118	0.0847	0.00393266	0.000210372	0.2406	8.0568e-05	0.00131469	0.2999	0.0101249	0.00189383	0.1307	0.000725907	0.000459501
SN29054	Excalibur_c8301_1555.1	1A	531.685	[A/G]	100	99	IWB29054	1A	101.19	0.1512	0.000467746	0.000614888	0.0967	0.00393266	0.000269233	0.225	8.0568e-05	0.00118018	0.2942	0.0101249	0.00184427	0.1058	0.000725907	0.000315523
SN13749	CAP7_c11581_78.1	1A	532.09	[T/C]	100	100	IWB13749	1A	101.19	0.9175	0.000467746	0.010248	3.0138	0.242212	0.0444364	2.817	0.112469	0.0409243	1.3457	0.014575	0.0166213	2.745	0.188528	0.0397056
SN35808	IACX1873.1	1A	532.252	[T/C]	100	100	\N	\N	\N	0.3048	0.000467746	0.00197696	0.2289	0.00393266	0.00120447	0.0769	8.0568e-05	0.00017354	0.2351	0.0101249	0.00125969	0.4263	0.000725907	0.00325768
SN36553	Jagger_c3646_235.1	1A	532.253	[T/C]	100	99	IWB36553	1A	95.55	0.9424	0.000467746	0.0105849	1.8526	0.0940571	0.0247722	2.1902	0.109196	0.0302536	1.2762	0.014575	0.0154539	1.9612	0.0960162	0.0264587
SN11513	BS00087588_51.1	1A	532.254	[A/G]	100	99	IWB11513	1A	99.01	0.0847	0.000467746	0.000222269	0.1655	0.00393266	0.000719577	0.2208	8.0568e-05	0.00117266	0.2059	0.0101249	0.00104706	0.1404	0.000725907	0.000537128
SN47990	Kukri_c84024_375.1	1A	532.745	[A/G]	100	100	IWB47990	1A	100.61	1.1072	0.000467746	0.0137294	1.6728	0.0835635	0.0227601	0.9007	8.0568e-05	0.0100787	0.8849	0.014575	0.00987852	1.4089	0.0295526	0.0182362
SN35531	IAAV8743.1	1A	532.816	[T/C]	100	99.5	IWB35531	1A	100.83	0.2444	0.000467746	0.00138355	0.0365	0.00393266	4.26996e-05	0.1164	8.0568e-05	0.000371963	0.0965	0.00582689	0.00026582	0.0969	0.000725907	0.000266868
SN22505	Excalibur_c14859_372.1	1A	532.921	[T/C]	100	99	IWB22505	1B	90.26	0.2846	0.000467746	0.00178432	0.5839	0.00393266	0.00529094	0.8925	8.0568e-05	0.00962127	0.3485	0.0101249	0.00240845	0.6427	0.000725907	0.00605881
SN22506	Excalibur_c14859_394.1	1A	532.921	[A/G]	100	99	IWB22506.2	1B	89.95	0.2926	0.000467746	0.00185906	0.7096	0.00393266	0.00698253	0.7522	8.0568e-05	0.00755289	0.2042	0.0101249	0.000997445	0.5612	0.000725907	0.00494913
SN80409	wsnp_Ku_c33917_43336069.1	1A	532.921	[A/G]	100	100	IWA6934	1A	101.19	0.1239	0.000467746	0.000431875	0.6963	0.00393266	0.00685338	0.6964	8.0568e-05	0.00682697	0.3125	0.0101249	0.00203286	0.6688	0.000725907	0.00644275
SN14141	CAP7_c4879_249.1	1A	533.254	[A/C]	100	100	IWB14141	1A	101.64	0.4585	0.000467746	0.00379863	1.3792	0.0471313	0.0173008	1.6879	0.0426142	0.0222538	0.4131	0.0101249	0.0031561	1.3627	0.025592	0.0169632
SN7676	BS00028146_51.1	1A	533.445	[A/G]	100	99	IWB7676	1A	101.64	0.6525	0.000467746	0.00643275	0.9415	0.0179341	0.0104814	1.5633	0.0294273	0.0202954	0.4935	0.0101249	0.00415607	1.3548	0.025592	0.0169065
SN6497	BS00011934_51.1	1A	533.447	[A/G]	100	99	\N	\N	\N	0.6187	0.000467746	0.00590531	0.3498	0.00393266	0.00242256	0.3017	8.0568e-05	0.0019045	0.0049	0.000273247	8.22581e-07	0.1126	0.000725907	0.000351884
SN54196	RAC875_c15975_1208.1	1A	533.903	[A/G]	100	100	IWB54196	1A	101.94	0.9157	0.000467746	0.0102649	1.2821	0.0471309	0.0156763	1.2649	0.0182979	0.0153398	1.2172	0.014575	0.0146498	1.4146	0.0309601	0.0177247
SN54182	RAC875_c15918_407.1	1A	534.044	[T/C]	99	99	IWB54182	1A	101.19	0.0449	0.000467746	6.58449e-05	0.0104	0.00227359	3.69838e-06	0.2923	8.0568e-05	0.00181672	0.0592	0.00225209	0.000108224	0.0696	0.000725907	0.000145958
SN6517	BS00012042_51.1	1A	534.242	[T/C]	100	99	IWB6517	1A	102.92	0.0877	0.000467746	0.000231873	0.4361	0.00393266	0.00344426	0.4649	8.0568e-05	0.00378173	0.2666	0.0101249	0.00157701	0.3273	0.000725907	0.00218914
SN8191	BS00039795_51.1	1A	534.259	[A/G]	100	99	\N	\N	\N	0.1681	0.000467746	0.000733182	0.0235	0.00346558	1.82274e-05	0.0364	8.0568e-05	4.23248e-05	0.3084	0.0101249	0.00197317	0.0961	0.000725907	0.000262634
SN21700	Excalibur_c1066_303.1	1A	534.263	[T/C]	100	99	IWB21700	1A	102.32	0.261	0.000467746	0.0015358	0.0134	0.00269546	6.04305e-06	0.3385	8.0568e-05	0.00227143	0.7336	0.0101249	0.00729008	0.3712	0.000725907	0.00262789
SN76041	wsnp_CAP7_c3472_1623955.1	1A	534.265	[A/G]	99	99.5	IWA1081	1A	102.32	0.0054	0.000310778	1.03076e-06	0.3991	0.00393266	0.00299107	0.0252	8.0568e-05	2.08981e-05	0.0485	0.00166643	7.42284e-05	0.0921	0.000725907	0.000245356
SN6029	BS00009104_51.1	1A	534.266	[T/C]	100	99	IWB6029	1A	102.32	0.0054	0.000310778	1.03076e-06	0.3991	0.00393266	0.00299107	0.0252	8.0568e-05	2.08981e-05	0.0485	0.00166643	7.42284e-05	0.0921	0.000725907	0.000245356
SN52960	RAC875_c102343_204.1	1A	534.272	[T/C]	100	100	IWB52960	1A	102.62	0.1638	0.000467746	0.000697886	0.1141	0.00393266	0.000358894	0.7935	8.0568e-05	0.00810721	0.6315	0.0101249	0.00588163	0.1847	0.000725907	0.000833436
SN52875	RAC875_c100059_123.1	1A	534.277	[A/G]	100	100	IWB52875	1B	90.6	0.2768	0.000467746	0.00171314	0.5932	0.00393266	0.00543784	1.2978	0.0254555	0.0159263	0.1166	0.00582689	0.000377747	0.7833	0.000725907	0.00806152
SN29471	Excalibur_c94658_59.1	1A	534.932	[T/G]	82.2	98.8	IWB29471	1B	94.41	0.3084	0.000467746	0.00205038	0.1072	0.00393266	0.000325733	0.3927	8.0568e-05	0.00291688	0.2938	0.0101249	0.00184764	0.3995	0.000725907	0.0029965
SN12479	BS00110130_51.1	1A	535.028	[T/C]	100	100	IWB12479	1A	102.92	0.1085	0.000467746	0.000337507	1.1373	0.0407118	0.0133406	0.6943	8.0568e-05	0.00674094	0.0357	0.000839519	4.09272e-05	0.686	0.000725907	0.00662548
SN6984	BS00022239_51.1	1A	535.028	[T/C]	100	100	\N	\N	\N	0.3725	0.000467746	0.0027206	0.6404	0.00393266	0.00600267	0.6459	8.0568e-05	0.00605128	0.3945	0.0101249	0.0029009	0.7618	0.000725907	0.00765678
SN61347	RAC875_rep_c102893_780.1	1A	535.064	[T/C]	100	100	IWB61347	1A	102.92	0.3161	0.000467746	0.00211456	0.0801	0.00393266	0.000189685	0.0091	8.0568e-05	2.81911e-06	0.0328	0.000839519	3.49866e-05	0.2141	0.000725907	0.00108117
SN46690	Kukri_c57770_705.1	1A	535.079	[T/C]	87.1	100	IWB46690	1A	102.92	0.2292	0.000467746	0.00123829	0.2425	0.00393266	0.00132603	0.5703	8.0568e-05	0.00504776	0.4863	0.0101249	0.00399672	0.5918	0.000725907	0.00532903
SN75738	wsnp_BG606986A_Ta_2_4.1	1A	535.315	[A/G]	98.3	99.2	IWA578	1A	102.92	0.9775	0.000467746	0.0112663	1.564	0.0593809	0.0203054	0.6891	8.0568e-05	0.00672532	1.2619	0.014575	0.0154204	1.3807	0.025592	0.0172529
SN75737	wsnp_BG606986A_Ta_2_1.1	1A	535.315	[A/C]	100	99.2	IWA577	1A	102.92	0.9775	0.000467746	0.0112663	1.564	0.0593809	0.0203054	0.6891	8.0568e-05	0.00672532	1.2619	0.014575	0.0154204	1.3807	0.025592	0.0172529
SN55855	RAC875_c25814_361.1	1A	535.324	[T/C]	100	99	IWB55855	1A	102.92	0.6556	0.000467746	0.00636693	0.4065	0.00393266	0.00303985	0.1982	8.0568e-05	0.000940551	0.9659	0.014575	0.0106727	0.4179	0.000725907	0.00315958
SN19888	Ex_c15077_958.1	1A	535.336	[A/G]	100	99	\N	\N	\N	0.2086	0.000467746	0.00108887	0.0207	0.00314116	1.4602e-05	0.1449	8.0568e-05	0.000562796	0.1695	0.00691763	0.00074347	0.0322	0.000725907	3.4296e-05
SN68924	Tdurum_contig21329_326.1	1A	535.426	[A/G]	100	100	IWB68924	3B	60.25	0.0948	0.000467746	0.000262789	0.3907	0.00393266	0.0028584	0.0621	8.0568e-05	0.000116398	0.0595	0.00225209	0.000108071	0.0446	0.000725907	6.22918e-05
SN52967	RAC875_c10253_1478.1	1A	535.428	[A/G]	100	99	IWB52967	2A	104.13	0.1528	0.000467746	0.000620623	0.2187	0.00393266	0.00112043	0.3319	8.0568e-05	0.00221052	0.3458	0.0101249	0.00236934	0.0889	0.000725907	0.000228041
SN7058	BS00022396_51.1	1A	535.435	[A/G]	100	100	IWB7058	1A	102.92	0.9921	0.000467746	0.0113974	1.3032	0.0471313	0.0159456	0.7699	8.0568e-05	0.00780367	1.6259	0.014575	0.0211473	1.4213	0.0328647	0.0177577
SN11161	BS00081002_51.1	1A	535.435	[A/G]	100	99	IWB11161	1A	102.92	0.0884	0.000467746	0.000232149	0.63	0.00393266	0.00588545	0.6157	8.0568e-05	0.00566887	0.3771	0.0101249	0.00271556	0.6666	0.000725907	0.00635871
SN6995	BS00022261_51.1	1A	536.439	[A/G]	100	99	IWB6995	1A	104.15	0.0447	0.000467746	6.4807e-05	0.0873	0.00393266	0.000221417	0.5835	8.0568e-05	0.00524177	0.2256	0.0101249	0.00118054	0.1591	0.000725907	0.000646559
SN12454	BS00109991_51.1	1A	536.439	[A/G]	100	99	IWB12454	1A	104.15	0.0447	0.000467746	6.4807e-05	0.0873	0.00393266	0.000221417	0.5835	8.0568e-05	0.00524177	0.2256	0.0101249	0.00118054	0.1591	0.000725907	0.000646559
SN12579	BS00110627_51.1	1A	536.439	[A/C]	100	100	IWB12579	1A	104.15	0.506	0.000467746	0.00440739	0.0936	0.00393266	0.000253778	0.2259	8.0568e-05	0.00118799	0.2133	0.0101249	0.00108343	0.3154	0.000725907	0.00205394
SN31771	GENE-0262_431.1	1A	536.614	[T/C]	100	100	IWB31771	1A	104.15	0.0633	0.000467746	0.000124983	0.1651	0.00393266	0.000692312	0.6706	8.0568e-05	0.00641419	0.2123	0.0101249	0.00106536	0.0938	0.000725907	0.000251481
SN7289	BS00022848_51.1	1A	536.665	[T/C]	100	100	IWB7289	1A	104.82	1.5895	0.0407207	0.0215312	1.9483	0.0940571	0.0270181	1.5416	0.0258924	0.0201077	0.4253	0.0101249	0.00334206	1.5222	0.055161	0.0197866
SN59223	RAC875_c56690_320.1	1A	536.959	[A/G]	100	99	IWB59223	1A	105.26	0.4927	0.000467746	0.00430934	0.2212	0.00393266	0.00117122	0.3953	8.0568e-05	0.00298548	0.0438	0.00166643	6.21791e-05	0.3695	0.000725907	0.00268611
SN26829	Excalibur_c47013_1503.1	1A	536.963	[A/C]	100	100	IWB26829	1A	104.82	0.3212	0.000467746	0.00219767	0.0847	0.00393266	0.000213117	0.0527	8.0568e-05	8.73935e-05	0.109	0.00582689	0.000337173	0.1349	0.000725907	0.000491732
SN10668	BS00073413_51.1	1A	537.082	[T/G]	100	100	IWB10668	1A	105.74	0.0205	0.000467746	1.42836e-05	0.2849	0.00393266	0.00173569	0.1271	8.0568e-05	0.000435447	0.0131	0.000273247	5.82067e-06	0.0963	0.000725907	0.000263896
SN6676	BS00020241_51.1	1A	537.353	[A/G]	100	97	\N	\N	\N	0.0273	0.000467746	2.61764e-05	0.4397	0.00393266	0.00360928	0.1782	8.0568e-05	0.000824864	0.001	0.000262212	3.70772e-08	0.2356	0.000725907	0.00132445
SN53469	RAC875_c120509_133.1	1A	537.356	[A/G]	100	100	IWB53469	1A	105.74	0.1658	0.000467746	0.000712843	0.2335	0.00393266	0.00124501	0.0904	8.0568e-05	0.000233946	0.0437	0.00166643	6.00248e-05	0.0904	0.000725907	0.000233789
SN81018	wsnp_Ra_c22110_31550370.1	1A	537.538	[A/G]	100	99.5	IWA7754	1A	105.74	0.1585	0.000467746	0.000664517	0.0545	0.00393266	9.21448e-05	0.1488	8.0568e-05	0.000577281	0.2533	0.0101249	0.00143707	0.1812	0.000725907	0.000813572
SN14754	CAP8_c4643_61.1	1A	537.543	[T/C]	100	99	\N	\N	\N	1.185	0.000467746	0.0143818	1.2856	0.0471309	0.0156025	1.1167	0.00412088	0.0129148	1.304	0.014575	0.0158921	1.2399	0.0105899	0.0148222
SN10813	BS00075532_51.1	1A	537.828	[A/G]	100	99	\N	\N	\N	0.0624	0.000467746	0.000121263	0.5397	0.00393266	0.00467124	0.2863	8.0568e-05	0.00173484	0.0094	0.000273247	2.96618e-06	0.2181	0.000725907	0.00110593
SN55461	RAC875_c23168_480.1	1A	537.965	[T/C]	98	100	IWB55461	1A	105.74	0.1068	0.000467746	0.00032798	0.0628	0.00393266	0.000120135	0.0296	8.0568e-05	2.83738e-05	0.2043	0.0101249	0.000998248	0.0418	0.000725907	5.51735e-05
SN31651	GENE-0069_468.1	1A	537.974	[T/C]	100	99	IWB31651	1A	105.74	0.0201	0.000467746	1.38136e-05	0.4218	0.00393266	0.00323157	0.3608	8.0568e-05	0.00252334	0.2147	0.0101249	0.0010864	0.2573	0.000725907	0.00146278
SN29580	Excalibur_c97157_65.1	1A	539.703	[T/C]	100	99	IWB29580	1A	105.74	0.0067	0.000398641	1.57771e-06	0.3918	0.00393266	0.00289421	0.4296	8.0568e-05	0.00332433	0.123	0.00582689	0.000413705	0.234	0.000725907	0.00125514
SN42989	Kukri_c24570_282.1	1A	539.964	[T/G]	100	100	\N	\N	\N	0.4222	0.000467746	0.00334795	1.7386	0.0940571	0.0231856	1.7137	0.0426142	0.0226791	1.1894	0.014575	0.0142712	0.9122	0.000725907	0.00995602
SN36225	IACX7705.1	1A	540.05	[G/C]	100	99.3	\N	\N	\N	0.3937	0.000467746	0.0030305	0.0798	0.00393266	0.000190551	0.0672	8.0568e-05	0.000137836	0.013	0.000273247	5.81765e-06	0.1019	0.000725907	0.000297206
SN77789	wsnp_Ex_c33452_41938013.1	1A	540.052	[T/C]	94.5	99.5	IWA3434	1A	105.74	0.2112	0.000467746	0.00109241	0.0208	0.00314116	1.45368e-05	0.1554	8.0568e-05	0.000626048	0.3899	0.0101249	0.00288497	0.0762	0.000725907	0.000173042
SN36087	IACX5994.1	1A	540.052	[A/G]	100	99.2	IWB36087	1A	105.74	0.3191	0.000467746	0.00215608	0.0594	0.00393266	0.000109015	0.2193	8.0568e-05	0.00113058	0.1392	0.00582689	0.000518127	0.1712	0.000725907	0.000740416
SN77790	wsnp_Ex_c33452_41938159.1	1A	540.052	[T/C]	100	99.5	IWA3435	1A	105.74	0.2404	0.000467746	0.00135152	0.0241	0.00358217	1.92348e-05	0.2154	8.0568e-05	0.00109221	0.3303	0.0101249	0.00221222	0.0923	0.000725907	0.000244916
SN23854	Excalibur_c22768_811.1	1A	540.057	[A/G]	100	98	IWB23854	1A	105.74	0.1267	0.000467746	0.000449572	1.0645	0.0382253	0.0123191	0.5123	8.0568e-05	0.00435829	0.8091	0.014575	0.00846993	0.2828	0.000725907	0.00172214
SN23855	Excalibur_c22768_963.1	1A	540.057	[A/G]	100	99	IWB23855	1A	105.74	0.0683	0.000467746	0.000144701	0.6118	0.00393266	0.00566396	0.157	8.0568e-05	0.00063431	0.6345	0.0101249	0.00597206	0.2249	0.000725907	0.00117434
SN62911	RAC875_rep_c72890_63.1	1A	540.145	[A/G]	100	99	IWB62911	1A	106.27	0.0626	0.000467746	0.000122724	0.2414	0.00393266	0.00132695	0.0033	8.0568e-05	3.65731e-07	0.0873	0.00582689	0.000222114	0.1121	0.000725907	0.000349036
SN78075	wsnp_Ex_c41953_48658353.1	1A	540.147	[A/G]	92.5	100	IWA3805	1A	105.74	0.1526	0.000467746	0.000627364	0.4417	0.00393266	0.00351215	0.07	8.0568e-05	0.000148183	0.165	0.00678825	0.000700439	0.2444	0.000725907	0.00136057
SN65422	TA001600-1603.1	1A	540.147		100	100	IWB65422	1A	105.74	0.1526	0.000467746	0.000627364	0.4417	0.00393266	0.00351215	0.07	8.0568e-05	0.000148183	0.165	0.00678825	0.000700439	0.2444	0.000725907	0.00136057
SN4307	BobWhite_c721_74.1	1A	540.15	[T/C]	100	99	IWB4307	1A	105.74	0.0391	0.000467746	5.02196e-05	0.1127	0.00393266	0.00035391	0.0163	8.0568e-05	8.92824e-06	0.0347	0.000839519	3.90261e-05	0.0341	0.000725907	3.74811e-05
SN50892	Ra_c110766_321.1	1A	540.337	[T/C]	100	100	IWB50892	1A	106.27	0.1262	0.000467746	0.000444394	0.1442	0.00393266	0.00054874	0.1416	8.0568e-05	0.000529545	0.1239	0.00582689	0.000419181	0.1207	0.000725907	0.000398696
SN40130	Ku_c8992_405.1	1A	540.404	[A/G]	100	99	IWB40130	1A	106.63	0.0671	0.000467746	0.000140537	0.368	0.00393266	0.00263531	0.0536	8.0568e-05	8.94507e-05	0.0046	0.000273247	7.18901e-07	0.0651	0.000725907	0.000128932
SN79050	wsnp_Ex_rep_c102067_87314043.1	1A	541.469	[A/C]	100	99.5	IWA5047	1A	107.66	0.1924	0.000467746	0.000929011	0.2262	0.00393266	0.00119085	0.2252	8.0568e-05	0.00117667	0.1698	0.00691763	0.000730035	0.1155	0.000725907	0.000368113
SN79049	wsnp_Ex_rep_c102067_87313597.1	1A	541.469	[T/C]	100	99.5	IWA5046	1A	106.63	0.1113	0.000467746	0.000354568	0.3601	0.00393266	0.00253641	0.0304	8.0568e-05	3.0014e-05	0.3503	0.0101249	0.00242869	0.029	0.000725907	2.75161e-05
SN61497	RAC875_rep_c105766_652.1	1A	541.469	[T/C]	100	99	IWB61497	1A	106.63	0.1113	0.000467746	0.000354568	0.3601	0.00393266	0.00253641	0.0304	8.0568e-05	3.0014e-05	0.3503	0.0101249	0.00242869	0.029	0.000725907	2.75161e-05
SN72493	Tdurum_contig56158_60.1	1A	541.631	[T/C]	100	99	IWB72493	1A	107.67	0.2424	0.000467746	0.00135896	0.1863	0.00393266	0.000849781	0.2447	8.0568e-05	0.00134073	0.1826	0.00898052	0.00082058	0.1675	0.000725907	0.000704067
SN53529	RAC875_c12348_720.1	1A	541.633	[A/G]	100	99	IWB53529	1A	107.66	0.6892	0.000467746	0.00689858	1.1596	0.0432539	0.0137449	0.3739	8.0568e-05	0.00267902	0.3906	0.0101249	0.0028808	0.5282	0.000725907	0.00454252
SN64984	RFL_Contig5334_831.1	1A	541.991	[A/G]	100	100	IWB64984	1A	108.17	0.8029	0.000467746	0.00855936	0.2306	0.00393266	0.00122943	0.1245	8.0568e-05	0.000421289	0.2075	0.0101249	0.00102926	0.2147	0.000725907	0.00108638
SN64983	RFL_Contig5334_1969.1	1A	541.992	[A/G]	100	99	IWB64983	1A	108.06	0.1285	0.000467746	0.00045878	0.3801	0.00393266	0.00276088	0.0706	8.0568e-05	0.000149355	0.0708	0.00372578	0.000150711	0.1011	0.000725907	0.000289679
SN77594	wsnp_Ex_c28900_37982485.1	1A	542	[T/C]	100	99.5	IWA3195	1A	105.74	0.9745	0.000467746	0.0111719	0.6364	0.00393266	0.00599732	0.5818	8.0568e-05	0.00524063	0.6032	0.0101249	0.0055479	0.6899	0.000725907	0.00670773
SN78203	wsnp_Ex_c4612_8254533.1	1A	542.438	[A/G]	91.5	99.5	IWA3962	1A	108.06	0.0024	0.000125755	2.02128e-07	0.0529	0.00393266	8.65202e-05	0.0353	8.0568e-05	3.97083e-05	0.5093	0.0101249	0.00428502	0.2517	0.000725907	0.00140489
SN35304	IAAV7172.1	1A	542.439	[A/G]	100	99.5	IWB35304	1A	108.06	0.2301	0.000467746	0.00126203	0.426	0.00393266	0.00330842	0.2702	8.0568e-05	0.00159842	0.6556	0.0101249	0.00628615	0.5759	0.000725907	0.00518486
SN24480	Excalibur_c26688_138.1	1A	542.439	[A/G]	100	99	IWB24480	1A	108.06	0.2275	0.000467746	0.00123266	0.4226	0.00393266	0.00325474	0.2712	8.0568e-05	0.00160122	0.6545	0.0101249	0.00624541	0.5655	0.000725907	0.005027
SN73951	Tdurum_contig96086_74.1	1A	542.825	[A/G]	100	98	IWB73951	1A	108.06	0.2353	0.000467746	0.00130994	0.4072	0.00393266	0.00308638	0.2805	8.0568e-05	0.00169904	0.6669	0.0101249	0.00644392	0.5705	0.000725907	0.00511339
SN3160	BobWhite_c41272_159.1	1A	542.825	[T/C]	100	99	IWB3160	1A	108.06	0.2364	0.000467746	0.00130882	0.4053	0.00393266	0.00303882	0.2807	8.0568e-05	0.00168746	0.6602	0.0101249	0.00629822	0.5756	0.000725907	0.00513739
SN10300	BS00068391_51.1	1A	543.635	[T/G]	100	99	IWB10300	1A	108.17	0.1719	0.000467746	0.000764786	0.3554	0.00393266	0.00248405	0.1741	8.0568e-05	0.000759169	0.5741	0.0101249	0.00516138	0.5569	0.000725907	0.00491442
SN11932	BS00095510_51.1	1A	543.961	[A/G]	100	100	IWB11932	1A	110.68	0.0458	0.000467746	6.80961e-05	0.4422	0.00393266	0.00348941	0.5348	8.0568e-05	0.00462836	0.6914	0.0101249	0.00675644	0.7483	0.000725907	0.00752782
SN75825	wsnp_CAP11_c1815_982483.1	1A	544.054	[T/C]	99.5	100	IWA691	1A	110.68	0.1282	0.000467746	0.000458855	0.5969	0.00393266	0.00548651	0.6574	8.0568e-05	0.00628489	0.8521	0.014575	0.00910291	0.8963	0.000725907	0.00971792
SN76089	wsnp_CAP8_c4785_2322876.1	1A	544.055	[T/C]	83.1	99.4	IWA1195	1A	111.14	0.8983	0.000467746	0.0100415	0.3518	0.00393266	0.0024553	0.6202	8.0568e-05	0.00577762	0.7254	0.0101249	0.00726545	0.8488	0.000725907	0.00901508
SN7515	BS00023935_51.1	1A	544.055	[T/C]	100	99	IWB7515	1A	108.17	0.907	0.000467746	0.0101312	0.3839	0.00393266	0.00280459	0.6233	8.0568e-05	0.00579499	0.7241	0.0101249	0.00721581	0.8639	0.000725907	0.00919945
SN10986	BS00078085_51.1	1A	544.056	[T/C]	100	100	IWB10986	1A	110.68	0.1286	0.000467746	0.00046138	0.2579	0.00393266	0.00148652	0.2562	8.0568e-05	0.00146457	0.6316	0.0101249	0.0059566	0.4563	0.000725907	0.00366001
SN56724	RAC875_c32379_216.1	1A	544.16	[T/G]	100	98	IWB56724	1A	110.68	0.0923	0.000467746	0.000252731	0.0305	0.00358217	3.03411e-05	0.1056	8.0568e-05	0.00031301	0.2322	0.0101249	0.00124349	0.0983	0.000725907	0.000275167
SN10475	BS00070581_51.1	1A	544.17	[A/G]	100	96	\N	\N	\N	0.4017	0.000467746	0.00307333	0.6059	0.00393266	0.00556198	0.6158	8.0568e-05	0.0056711	0.2885	0.0101249	0.00177092	0.8503	0.000725907	0.00896267
SN10474	BS00070580_51.1	1A	544.17	[A/G]	100	99	IWB10474	1A	111.55	0.2574	0.000467746	0.00152087	0.6711	0.00393266	0.00650169	0.7172	8.0568e-05	0.00711825	0.9405	0.014575	0.0104235	1.0187	0.000725907	0.0115643
SN68854	Tdurum_contig20183_507.1	1A	544.201	[A/G]	100	99	IWB68854	1A	108.72	0.0591	0.000467746	0.000110314	0.1278	0.00393266	0.00044314	0.2465	8.0568e-05	0.00136815	0.6474	0.0101249	0.00614832	0.262	0.000725907	0.0015133
SN65954	TA005289-1104.1	1A	544.203		100	98.1	IWB65954	1A	107.93	0.2108	0.000467746	0.00109399	0.7408	0.00393266	0.00751548	1.218	0.0179204	0.0147224	1.6015	0.014575	0.0210094	1.2893	0.013262	0.0158567
SN12600	BS00110877_51.1	1A	544.368	[A/G]	100	99	IWB12600	1A	107.93	0.244	0.000467746	0.00139819	0.7188	0.00393266	0.00720095	1.4186	0.0254555	0.0179361	1.6849	0.014575	0.0223896	1.3882	0.025592	0.0174455
SN75206	tplb0059d21_1032.1	1A	544.374	[T/C]	81.2	98.8	IWB75206	1A	108.72	0.3357	0.000467746	0.00235895	0.8651	0.005045	0.00937266	1.2453	0.0182979	0.0152194	1.1495	0.014575	0.013759	1.3158	0.0188617	0.0163486
SN7472	BS00023203_51.1	1A	544.378	[T/C]	100	100	IWB7472	1A	108.72	0.167	0.000467746	0.000740688	0.6912	0.00393266	0.00686944	1.0163	8.0568e-05	0.0116744	1.2263	0.014575	0.0150435	1.0942	0.000725907	0.0128876
SN9764	BS00066278_51.1	1A	544.431	[A/G]	100	98	IWB9764	1B	95.49	0.4455	0.000467746	0.00358909	0.0786	0.00393266	0.000181802	0.2051	8.0568e-05	0.000996768	0.1296	0.00582689	0.000450412	0.1992	0.000725907	0.000948754
SN9256	BS00064349_51.1	1A	544.431	[T/C]	100	100	IWB9256	1B	95.49	0.6371	0.000467746	0.00616235	0.2201	0.00393266	0.0011374	0.5853	8.0568e-05	0.00528758	0.0481	0.00166643	7.28764e-05	0.1614	0.000725907	0.000665892
SN35745	IACX14.1	1A	544.605	[A/C]	100	100	\N	\N	\N	0.2677	0.000467746	0.00162924	0.1714	0.00393266	0.000748475	0.1322	8.0568e-05	0.000472774	0.605	0.0101249	0.00562009	0.2724	0.000725907	0.00162665
SN66484	Tdurum_contig10365_341.1	1A	545.529	[T/C]	100	98	IWB66484	1A	110.2	0.014	0.000467746	6.8058e-06	0.8552	0.00415475	0.00910985	0.3516	8.0568e-05	0.0024323	0.2049	0.0101249	0.00100757	0.5628	0.000725907	0.00499061
SN8040	BS00036104_51.1	1A	545.891	[T/C]	100	99	IWB8040	1A	110.68	0.1903	0.000467746	0.000915199	0.186	0.00393266	0.000858117	0.1528	8.0568e-05	0.000607858	0.0427	0.00166643	5.83793e-05	0.0405	0.000725907	5.25417e-05
SN59500	RAC875_c60162_129.1	1A	545.891	[A/G]	100	100	IWB59500	1A	110.92	0.1935	0.000467746	0.000949788	0.4888	0.00393266	0.0041139	0.2999	8.0568e-05	0.00190971	0.0194	0.000273247	1.26962e-05	0.0679	0.000725907	0.000140771
SN59501	RAC875_c60162_206.1	1A	545.891	[T/C]	100	99	IWB59501	1A	110.68	0.2056	0.000467746	0.00103945	0.2085	0.00393266	0.00103793	0.1398	8.0568e-05	0.000517254	0.0487	0.00166643	7.44271e-05	0.0477	0.000725907	7.14733e-05
SN34750	IAAV3650.1	1A	546.036	[A/G]	100	99.5	IWB34750	1A	110.92	0.4194	0.000467746	0.00328479	0.3677	0.00393266	0.00261054	0.2114	8.0568e-05	0.0010538	0.4095	0.0101249	0.00308666	0.0439	0.000725907	6.05758e-05
SN79649	wsnp_JD_c13024_13129681.1	1A	546.037	[T/C]	100	99.5	IWA5822	1A	110.92	0.4688	0.000467746	0.00391121	0.3772	0.00393266	0.00272779	0.1963	8.0568e-05	0.000932862	0.3969	0.0101249	0.00295304	0.072	0.000725907	0.000154995
SN73306	Tdurum_contig75762_406.1	1A	546.037	[T/C]	100	98	IWB73306	1A	110.92	0.5022	0.000467746	0.00432038	0.4143	0.00393266	0.00314345	0.1734	8.0568e-05	0.000750984	0.4069	0.0101249	0.00305742	0.086	0.000725907	0.000214308
SN36967	JD_c13024_360.1	1A	546.037	[T/C]	100	99	IWB36967	1A	110.92	0.4912	0.000467746	0.00421516	0.417	0.00393266	0.00320121	0.1539	8.0568e-05	0.000615377	0.4701	0.0101249	0.00383001	0.0878	0.000725907	0.000224644
SN73305	Tdurum_contig75762_377.1	1A	546.037	[T/C]	100	99	IWB73305	1A	110.92	0.5686	0.000467746	0.00521914	0.4276	0.00393266	0.0033136	0.1412	8.0568e-05	0.000526679	0.4055	0.0101249	0.00305291	0.1186	0.000725907	0.000386057
SN41932	Kukri_c18274_1610.1	1A	546.041	[A/C]	100	99	IWB41932	6B	58.26	0.614	0.000467746	0.00596881	0.0204	0.00314116	1.42092e-05	0.0007	7.03916e-05	1.74198e-08	0.3625	0.0101249	0.00261829	0.0176	0.000725907	1.05186e-05
SN76547	wsnp_Ex_c1359_2604298.1	1A	546.044	[T/G]	100	99.5	IWA1790	1A	110.68	0.7765	0.000467746	0.00816889	0.129	0.00393266	0.000450455	0.3722	8.0568e-05	0.00266065	1.1712	0.014575	0.0139261	0.4956	0.000725907	0.0041305
SN51733	Ra_c29200_300.1	1A	546.044	[A/C]	100	99	IWB51733	1A	110.68	0.1195	0.000467746	0.000403096	0.3634	0.00393266	0.00257298	0.2673	8.0568e-05	0.00156359	0.1905	0.00994407	0.000890298	0.0349	0.000725907	3.93017e-05
SN5566	BobWhite_rep_c65812_710.1	1A	547.216	[T/C]	100	100	IWB5566	1A	111.43	0.0911	0.000467746	0.000246486	0.9371	0.0177756	0.0103284	0.6573	8.0568e-05	0.0062583	0.2672	0.0101249	0.00156982	0.4934	0.000725907	0.00410275
SN76104	wsnp_CAP8_rep_c3938_1936666.1	1A	547.216	[T/G]	98.9	99.4	IWA1225	1A	111.43	0.1022	0.000467746	0.000304319	0.9253	0.01521	0.0101517	0.4466	8.0568e-05	0.00352712	0.0332	0.000839519	3.57798e-05	0.2608	0.000725907	0.00150221
SN13524	CAP12_c7042_197.1	1A	547.216	[A/C]	98	97.9	\N	\N	\N	0.0839	0.000467746	0.000209969	0.175	0.00393266	0.000763183	0.1842	8.0568e-05	0.000829775	0.5976	0.0101249	0.00542784	0.0339	0.000725907	3.66969e-05
SN79816	wsnp_JD_c4904_6034093.1	1A	547.299	[T/C]	93.5	99.5	IWA6081	1A	111.43	0.1133	0.000467746	0.000363375	0.8637	0.00469552	0.00915855	0.639	8.0568e-05	0.00595857	0.0952	0.00582689	0.000258526	0.4028	0.000725907	0.00298436
SN77557	wsnp_Ex_c28149_37293173.1	1A	547.966	[A/G]	100	100	IWA3146	1A	130.09	0.6696	0.000467746	0.00659162	0.0975	0.00393266	0.000271125	0.0739	8.0568e-05	0.00016211	0.3497	0.0101249	0.00241146	0.3955	0.000725907	0.00291336
SN31201	Excalibur_rep_c72368_68.1	1A	548.438	[T/C]	100	99	IWB31201	1B	97.71	0.4055	0.000467746	0.00310576	0.2446	0.00393266	0.00134498	0.0471	8.0568e-05	6.9122e-05	0.0438	0.00166643	6.04877e-05	0.3481	0.000725907	0.00237408
SN8805	BS00060341_51.1	1A	548.467	[A/G]	100	99	IWB8805	7B	76.31	1.0111	0.000467746	0.0117421	0.019	0.00302112	1.20269e-05	0.1114	8.0568e-05	0.000344994	0.1585	0.00582689	0.000648029	0.1947	0.000725907	0.00091962
SN73840	Tdurum_contig93081_162.1	1A	548.467	[A/G]	100	99	IWB73840	7B	76.31	1.0111	0.000467746	0.0117421	0.019	0.00302112	1.20269e-05	0.1114	8.0568e-05	0.000344994	0.1585	0.00582689	0.000648029	0.1947	0.000725907	0.00091962
SN7991	BS00034899_51.1	1A	548.941	[A/G]	100	100	IWB7991	1A	113.45	0.2663	0.000467746	0.00162186	0.5454	0.00393266	0.00484473	0.2093	8.0568e-05	0.00105321	0.1839	0.00904052	0.000848356	0.0248	0.000725907	2.05593e-05
SN54366	RAC875_c16824_202.1	1A	549.314	[A/G]	95	100	IWB54366	1A	113.77	0.6188	0.000467746	0.00598435	0.216	0.00393266	0.00111573	0.285	8.0568e-05	0.00175839	0.082	0.00521421	0.000200763	0.211	0.000725907	0.00106761
SN76582	wsnp_Ex_c13955_21833712.1	1A	549.704	[A/G]	100	99.5	IWA1837	1A	115.39	0.283	0.000467746	0.0017532	2.039	0.0940571	0.0278587	1.1346	0.00648455	0.0131889	0.5048	0.0101249	0.00422816	1.1171	0.000725907	0.0129198
SN68774	Tdurum_contig19125_215.1	1A	550.339	[A/G]	100	100	IWB68774	1B	102.38	0.0466	0.000467746	7.027e-05	0.0105	0.00227359	3.74092e-06	0.0505	8.0568e-05	7.9449e-05	0.0894	0.00582689	0.00023229	0.0452	0.000725907	6.44533e-05
SN7754	BS00030043_51.1	1A	550.442	[A/C]	100	99	IWB7754	1A	113.77	0.6417	0.000467746	0.00625302	0.2247	0.00393266	0.00118203	0.3312	8.0568e-05	0.00222089	0.1804	0.00858105	0.000813948	0.259	0.000725907	0.00149068
SN78632	wsnp_Ex_c6488_11266589.1	1A	550.613	[T/C]	98.5	100	IWA4523	1A	113.77	0.0182	0.000467746	1.12642e-05	2.0281	0.0940571	0.0276771	0.7528	8.0568e-05	0.00752953	0.4354	0.0101249	0.00337902	0.7586	0.000725907	0.00761207
SN9746	BS00066212_51.1	1A	551.051	[A/C]	100	96	IWB9746	1A	113.77	0.3945	0.000467746	0.002988	2.299	0.11371	0.0323306	1.8237	0.0574675	0.0242977	0.8682	0.014575	0.00926266	1.1552	0.000725907	0.0135633
SN1403	BobWhite_c20553_568.1	1A	551.321	[A/G]	100	100	IWB1403	1A	115.39	0.0269	0.000467746	2.43654e-05	1.9055	0.0940571	0.0257513	1.0975	0.00337272	0.0126716	0.1771	0.00807984	0.000781968	0.5416	0.000725907	0.00469615
SN37296	JD_c285_1438.1	1A	551.484	[T/C]	87.1	100	IWB37296	1A	115.39	0.4058	0.000467746	0.00312251	0.0943	0.00393266	0.000254721	0.4145	8.0568e-05	0.00313278	0.0479	0.00166643	7.18536e-05	0.066	0.000725907	0.000131031
SN77017	wsnp_Ex_c19353_28290651.1	1A	551.532	[A/G]	100	100	IWA2405	1A	115.39	0.0406	0.000467746	5.42035e-05	0.5354	0.00393266	0.00467483	0.6059	8.0568e-05	0.00558407	0.0836	0.00571543	0.00020593	0.0842	0.000725907	0.000207826
SN74445	tplb0031l06_747.1	1A	551.532	[A/G]	100	100	IWB74445	1A	115.39	0.0406	0.000467746	5.42035e-05	0.5354	0.00393266	0.00467483	0.6059	8.0568e-05	0.00558407	0.0836	0.00571543	0.00020593	0.0842	0.000725907	0.000207826
SN77016	wsnp_Ex_c19353_28290393.1	1A	551.532	[A/C]	100	100	IWA2404	1A	115.39	0.0406	0.000467746	5.42035e-05	0.5354	0.00393266	0.00467483	0.6059	8.0568e-05	0.00558407	0.0836	0.00571543	0.00020593	0.0842	0.000725907	0.000207826
SN45733	Kukri_c47131_569.1	1A	551.532	[A/C]	100	100	IWB45733	1A	115.39	0.0406	0.000467746	5.42035e-05	0.5354	0.00393266	0.00467483	0.6059	8.0568e-05	0.00558407	0.0836	0.00571543	0.00020593	0.0842	0.000725907	0.000207826
SN66919	Tdurum_contig11077_122.1	1A	551.982	[T/C]	100	100	IWB66919	1B	107.15	0.1917	0.000467746	0.000934705	0.3385	0.00393266	0.00232953	0.131	8.0568e-05	0.00046695	0.1507	0.00582689	0.000600588	0.0077	0.000352012	2.05619e-06
SN58168	RAC875_c45678_1083.1	1A	552.474	[A/G]	100	100	IWB58168	1B	83.61	0.1813	0.000467746	0.000835193	0.1713	0.00393266	0.000737976	0.5433	8.0568e-05	0.00471783	0.0676	0.00309352	0.000137759	0.2748	0.000725907	0.00162944
SN42216	Kukri_c1984_1024.1	1A	553.541	[T/G]	82.2	100	IWB42216	1A	111.55	0.2661	0.000467746	0.00161982	0.0943	0.00393266	0.000259044	0.1355	8.0568e-05	0.000495683	0.2238	0.0101249	0.00118388	0.0003	9.86049e-05	3.04517e-09
SN42217	Kukri_c1984_1555.1	1A	553.542	[T/G]	100	99	IWB42217	1A	111.55	0.2261	0.000467746	0.001253	0.1279	0.00393266	0.00045732	0.1176	8.0568e-05	0.000391611	0.2984	0.0101249	0.00193607	0.0076	0.000336382	2.04812e-06
SN41894	Kukri_c18109_331.1	1A	553.706	[T/C]	100	99	IWB41894	1B	110.16	0.5247	0.000467746	0.00463324	1.6892	0.0898484	0.0222754	2.2492	0.112469	0.0314928	3.5149	0.113474	0.0531911	1.909	0.0847886	0.0258103
SN62134	RAC875_rep_c112241_279.1	1A	553.707	[T/C]	100	100	IWB62134	1A	111.55	0.9738	0.000467746	0.011162	0.0879	0.00393266	0.00022489	0.2518	8.0568e-05	0.00141729	0.1014	0.00582689	0.000292443	0.3951	0.000725907	0.00292047
SN36750	Jagger_c7553_185.1	1A	554.528	[A/G]	100	100	IWB36750	1B	110.93	0.2428	0.000467746	0.00137444	0.9312	0.0170485	0.0102397	0.9994	8.0568e-05	0.0112232	1.9778	0.014575	0.0270646	0.905	0.000725907	0.00980633
SN62674	RAC875_rep_c70332_961.1	1A	554.53	[T/G]	80.2	98.8	IWB62674	1B	110.93	0.2736	0.000467746	0.00168068	0.9895	0.0264724	0.011166	0.9742	8.0568e-05	0.0108888	1.9666	0.014575	0.0269892	0.8867	0.000725907	0.00957593
SN30984	Excalibur_rep_c68706_1084.1	1A	554.531	[A/G]	97	99	IWB30984	1B	110.93	0.2736	0.000467746	0.00168068	0.9895	0.0264724	0.011166	0.9742	8.0568e-05	0.0108888	1.9666	0.014575	0.0269892	0.8867	0.000725907	0.00957593
SN13006	CAP11_c6406_71.1	1A	554.89	[A/G]	84.2	98.8	IWB13006	1B	110.93	0.1172	0.000467746	0.000391085	0.532	0.00393266	0.00462989	0.1111	8.0568e-05	0.000344978	0.4886	0.0101249	0.00407666	0.0809	0.000725907	0.000193189
SN31486	Excalibur_s103715_85.1	1A	556.3	[A/C]	98	100	IWB31486	1B	112.07	0.2516	0.000467746	0.00147108	0.1157	0.00393266	0.000373809	0.3338	8.0568e-05	0.00225909	0.126	0.00582689	0.000435661	0.3334	0.000725907	0.00225396
SN1372	BobWhite_c2027_255.1	1A	556.793	[T/C]	100	99	\N	\N	\N	0.5843	0.000467746	0.00538666	0.0265	0.00358217	2.28447e-05	0.0923	8.0568e-05	0.00024301	0.5549	0.0101249	0.00486787	0.6813	0.000725907	0.00653423
SN1371	BobWhite_c2027_215.1	1A	556.793	[A/G]	100	99	IWB1371	1B	114.13	0.3988	0.000467746	0.00302629	0.5486	0.00393266	0.0047858	0.3878	8.0568e-05	0.00281362	0.1961	0.0100629	0.00092751	0.6798	0.000725907	0.00651302
SN79416	wsnp_Ex_rep_c68171_66944702.1	1A	556.939	[A/G]	100	100	IWA5505	1A	118.27	0.1813	0.000467746	0.000831866	1.8852	0.0940571	0.0253109	1.1509	0.0096454	0.0134399	0.2262	0.0101249	0.00118022	1.391	0.025592	0.0172028
SN45453	Kukri_c4453_1248.1	1A	556.941	[T/C]	93.1	100	\N	\N	\N	0.0132	0.000467746	6.22768e-06	0.4732	0.00393266	0.00396767	0.4456	8.0568e-05	0.0036054	0.0604	0.00225209	0.000114756	0.0562	0.000725907	0.000100015
SN54422	RAC875_c17188_1696.1	1A	556.942	[T/C]	100	100	\N	\N	\N	0.1276	0.000467746	0.000454977	0.3666	0.00393266	0.00262026	0.3142	8.0568e-05	0.00204193	0.1478	0.00582689	0.000575639	0.041	0.000725907	5.3727e-05
SN75663	wsnp_BF474340A_Ta_2_1.1	1A	556.942	[T/C]	100	100	IWA475	1A	118.83	0.1529	0.000467746	0.0006295	1.9346	0.0940571	0.0265624	0.9544	8.0568e-05	0.010633	0.826	0.014575	0.00875463	1.5816	0.0646632	0.0205951
SN65541	TA002362-0785.1	1A	556.942		100	100	IWB65541	1A	118.83	0.0321	0.000467746	3.45574e-05	1.7193	0.0940571	0.0228659	0.7821	8.0568e-05	0.00804466	0.6633	0.0101249	0.0063934	1.2948	0.0136989	0.0158778
SN54118	RAC875_c15593_1421.1	1A	556.942	[A/G]	100	100	\N	\N	\N	0.1116	0.000467746	0.000357816	0.3019	0.00393266	0.00192221	0.2887	8.0568e-05	0.00178128	0.153	0.00582689	0.000611413	0.042	0.000725907	5.6103e-05
SN35108	IAAV5863.1	1A	557.954	[A/G]	100	98	IWB35108	1B	114.58	0.4158	0.000467746	0.00325545	0.2963	0.00393266	0.00185786	0.124	8.0568e-05	0.000418195	0.0343	0.000839519	3.80755e-05	0.2541	0.000725907	0.00143896
SN3536	BobWhite_c46857_82.1	1A	558.185	[T/C]	100	99	IWB3536	1A	115.39	0.4832	0.000467746	0.00409537	0.4775	0.00393266	0.00392168	0.1235	8.0568e-05	0.000415155	0.127	0.00582689	0.000438375	0.0441	0.000725907	6.13871e-05
SN73464	Tdurum_contig80278_250.1	1A	558.185	[A/G]	100	99	IWB73464	1A	115.39	0.5825	0.000467746	0.00538481	0.332	0.00393266	0.00222094	0.0161	8.0568e-05	8.6424e-06	0.2247	0.0101249	0.00117255	0.0188	0.000725907	1.16758e-05
SN47411	Kukri_c67703_174.1	1A	558.261	[A/G]	100	99	IWB47411	1A	113.81	0.0836	0.000467746	0.000209487	0.3358	0.00393266	0.00226082	0.4272	8.0568e-05	0.00328196	0.0634	0.00251444	0.00012229	0.2103	0.000725907	0.00104412
SN55224	RAC875_c21673_641.1	1A	558.262	[T/C]	100	99	IWB55224	1A	113.81	0.3717	0.000467746	0.00273465	0.4902	0.00393266	0.00407893	0.7104	8.0568e-05	0.00699338	0.1005	0.00582689	0.000287283	0.4761	0.000725907	0.00388778
SN77827	wsnp_Ex_c34594_42877119.1	1A	558.507	[A/G]	100	100	IWA3485	1A	113.19	0.2811	0.000467746	0.00173435	0.4437	0.00393266	0.00347741	0.1735	8.0568e-05	0.000748484	0.131	0.00582689	0.00045945	0.0843	0.000725907	0.000205866
SN6213	BS00010392_51.1	1A	558.508	[T/C]	86.1	98.9	IWB6213	1B	115.88	0.125	0.000467746	0.000438686	0.0574	0.00393266	0.00010219	0.0123	8.0568e-05	5.16514e-06	0.0348	0.000839519	3.93128e-05	0.1945	0.000725907	0.000922105
SN76404	wsnp_Ex_c12399_19776420.1	1A	558.516	[A/C]	100	99.5	IWA1618	1A	113.81	0.3098	0.000467746	0.00203017	0.2992	0.00393266	0.0018713	0.1639	8.0568e-05	0.00067802	0.1285	0.00582689	0.000444073	0.0362	0.000725907	4.17606e-05
SN81145	wsnp_Ra_c4184_7637695.1	1A	558.539	[T/C]	100	99.5	IWA7924	1A	113.77	0.3808	0.000467746	0.00281659	0.4555	0.00393266	0.00361992	0.1339	8.0568e-05	0.000475386	0.1025	0.00582689	0.000295695	0.0144	0.000725907	6.92177e-06
SN9856	BS00066659_51.1	1A	558.541	[A/G]	100	99	IWB9856	1A	113.81	0.0489	0.000467746	7.74702e-05	0.2771	0.00393266	0.0016725	0.1962	8.0568e-05	0.000936294	0.1451	0.00582689	0.000557028	0.0942	0.000725907	0.000255568
SN76003	wsnp_CAP12_rep_c8598_3608465.1	1A	558.591	[A/G]	83.1	98	IWA1015	1A	115.39	0.5457	0.000467746	0.004891	0.2809	0.00393266	0.00169629	0.0482	8.0568e-05	7.24962e-05	0.1502	0.00582689	0.000587112	0.0603	0.000725907	0.000110828
SN76063	wsnp_CAP7_rep_c5385_2417464.1	1A	558.592	[T/C]	100	99.5	IWA1118	1A	113.77	0.5069	0.000467746	0.00440096	0.2417	0.00393266	0.00133015	0.0701	8.0568e-05	0.000147495	0.1399	0.00582689	0.000520313	0.0441	0.000725907	6.1332e-05
SN14091	CAP7_c4277_191.1	1A	558.979	[A/G]	100	100	IWB14091	1A	113.77	0.3679	0.000467746	0.00266842	0.2887	0.00393266	0.00176639	0.1136	8.0568e-05	0.000354456	0.0979	0.00582689	0.00027207	0.0221	0.000725907	1.60695e-05
SN70079	Tdurum_contig30664_181.1	1A	560.178	[T/G]	100	100	IWB70079	1B	117.81	0.7175	0.000467746	0.00727485	0.2917	0.00393266	0.00180308	0.566	8.0568e-05	0.00501185	0.5452	0.0101249	0.00476245	0.2836	0.000725907	0.00171597
SN8695	BS00056547_51.1	1A	560.464	[A/G]	100	100	IWB8695	1A	113.45	0.4811	0.000467746	0.00406819	0.3169	0.00393266	0.00206951	0.0767	8.0568e-05	0.000174143	0.1158	0.00582689	0.000371587	0.0277	0.000725907	2.51462e-05
SN46397	Kukri_c5407_192.1	1A	562.319	[A/G]	90.1	98.9	IWB46397	1B	120.35	0.9396	0.000467746	0.0105416	0.3911	0.00393266	0.00286231	0.4622	8.0568e-05	0.00368556	0.0371	0.000839519	4.39155e-05	0.3308	0.000725907	0.00218964
SN35856	IACX2413.1	1A	563.184	[T/G]	100	100	IWB35856	1A	113.77	0.1144	0.000467746	0.000369698	0.6023	0.00393266	0.00549017	0.7382	8.0568e-05	0.00732441	0.056	0.00198022	9.64627e-05	0.4112	0.000725907	0.00308166
SN67997	Tdurum_contig13516_251.1	1A	563.685	[A/G]	100	100	IWB67997	1B	121.71	0.0161	0.000467746	9.06207e-06	0.6301	0.00393266	0.00596196	0.5767	8.0568e-05	0.00521712	0.3705	0.0101249	0.00267506	0.5142	0.000725907	0.00440123
SN35065	IAAV565.1	1A	563.685	[T/C]	100	99.4	IWB35065	1B	122.52	0.7967	0.000467746	0.00839512	1.2468	0.0432539	0.014992	0.5913	8.0568e-05	0.00532254	0.7907	0.014575	0.00810128	1.1383	0.000725907	0.0132465
SN45186	Kukri_c42043_440.1	1A	563.755	[A/G]	100	99	IWB45186.2	6B	109.86	0.6471	0.000467746	0.00627466	1.6979	0.0940571	0.0223263	0.8402	8.0568e-05	0.00881518	0.8973	0.014575	0.00969322	1.1164	0.000725907	0.0129634
SN8874	BS00062631_51.1	1A	563.781	[T/G]	94.1	98.9	IWB8874	1D	163.86	0.0552	0.000467746	9.60158e-05	0.3513	0.00393266	0.00241944	0.0693	8.0568e-05	0.000143124	0.1457	0.00582689	0.000554171	0.0367	0.000725907	4.2889e-05
SN36704	Jagger_c6772_80.1	1A	564.393	[A/G]	100	99	IWB36704	1A	128.74	0.2358	0.000467746	0.00130389	0.0612	0.00393266	0.000114273	0.1908	8.0568e-05	0.000885347	0.1764	0.00793297	0.000776592	0.0015	0.000170206	7.36105e-08
SN35818	IACX195.1	1A	564.394	[A/G]	100	100	\N	\N	\N	0.0864	0.000467746	0.00022294	0.2718	0.00393266	0.00160753	0.0161	8.0568e-05	8.60971e-06	0.1793	0.00848533	0.000798905	0.0048	0.000207865	7.89371e-07
SN44402	Kukri_c35030_266.1	1A	564.761	[T/G]	100	99	IWB44402	1A	113.45	0.1884	0.000467746	0.000888635	0.068	0.00393266	0.000138771	0.0169	8.0568e-05	9.49247e-06	0.0018	0.000273247	1.08099e-07	0.0096	0.000368007	3.12008e-06
SN71664	Tdurum_contig46030_580.1	1A	565.274	[A/G]	100	99	IWB71664	3B	99.69	1.1066	0.000467746	0.0131928	0.5585	0.00393266	0.0049342	0.7879	8.0568e-05	0.00806008	0.7316	0.0101249	0.00729159	1.6587	0.0702652	0.021594
SN25100	Excalibur_c31405_159.1	1A	565.275	[T/C]	100	99	IWB25100	7B	152.77	0.7673	0.000467746	0.00817256	0.8344	0.00393266	0.00895412	1.3329	0.0254555	0.0166941	0.8612	0.014575	0.00935491	1.3916	0.025592	0.0176477
SN10157	BS00067814_51.1	1A	565.276	[A/G]	96	99	\N	\N	\N	0.5884	0.000467746	0.0055123	0.6294	0.00393266	0.00592686	1.1753	0.0110683	0.0139901	0.5541	0.0101249	0.00491848	1.0856	0.000725907	0.0125939
SN72162	Tdurum_contig51167_810.1	1A	566.011	[T/C]	88.1	100	IWB72162	1A	130.09	0.1096	0.000467746	0.000354096	0.0149	0.0028142	7.73412e-06	0.0143	8.0568e-05	7.07348e-06	0.34	0.0101249	0.00237575	0.1356	0.000725907	0.000502755
SN72163	Tdurum_contig51167_915.1	1A	566.011	[A/G]	100	99	IWB72163	1A	127.73	0.087	0.000467746	0.000228593	0.0352	0.00393266	4.04137e-05	0.0026	8.0568e-05	2.39022e-07	0.3886	0.0101249	0.00288241	0.1122	0.000725907	0.000352598
SN1256	BobWhite_c19182_280.1	1A	566.48	[A/G]	100	100	IWB1256	1A	130.09	0.1359	0.000467746	0.000515959	0.4606	0.00393266	0.00377555	0.0128	8.0568e-05	5.61186e-06	0.5877	0.0101249	0.00543163	0.0023	0.000170206	1.85537e-07
SN75940	wsnp_CAP11_rep_c7847_3468669.1	1A	566.565	[T/G]	100	98.2	\N	\N	\N	0.0515	0.000467746	8.45948e-05	0.3698	0.00393266	0.00263367	0.0333	8.0568e-05	3.56975e-05	0.257	0.0101249	0.00146636	0.0595	0.000725907	0.000107963
SN69407	Tdurum_contig28008_292.1	1A	566.602	[A/G]	100	100	IWB69407	1B	117.81	0.1121	0.000467746	0.000356296	0.4819	0.00393266	0.00394257	0.76	8.0568e-05	0.00763162	0.0905	0.00582689	0.000235604	0.6474	0.000725907	0.00607179
SN69408	Tdurum_contig28008_54.1	1A	566.603	[T/C]	100	99	\N	\N	\N	0.0286	0.000467746	2.74221e-05	0.477	0.00393266	0.00391535	0.7544	8.0568e-05	0.00761566	0.0227	0.000273247	1.7175e-05	0.5778	0.000725907	0.00518829
SN24001	Excalibur_c23598_1632.1	1A	567.976	[A/G]	100	99	IWB24001	1A	115.39	0.162	0.000467746	0.000686994	1.0422	0.0382253	0.011875	0.677	8.0568e-05	0.00650129	0.0653	0.00255687	0.000129059	0.4823	0.000725907	0.00394791
SN48721	Kukri_rep_c102102_273.1	1A	567.978	[A/G]	91.1	100	IWB48721	1B	130.19	0.6924	0.000467746	0.00694421	0.9666	0.0198611	0.0107733	0.5436	8.0568e-05	0.00474085	0.4406	0.0101249	0.0034693	0.4033	0.000725907	0.00301498
SN62751	RAC875_rep_c71093_1070.1	1A	568.013	[A/G]	82.2	100	IWB62751	1A	130.94	0.2956	0.000467746	0.00192288	0.538	0.00393266	0.00474771	0.3198	8.0568e-05	0.00211806	0.2977	0.0101249	0.00189579	0.0788	0.000725907	0.000185554
SN59427	RAC875_c59190_384.1	1A	568.111	[T/C]	85.1	98.8	IWB59427	1A	130.09	0.0782	0.000467746	0.000187918	0.4857	0.00393266	0.00405673	0.067	8.0568e-05	0.000136782	1.094	0.014575	0.0128309	0.326	0.000725907	0.0021754
SN23486	Excalibur_c20462_128.1	1A	568.112	[T/C]	100	99	\N	\N	\N	0.0623	0.000467746	0.000122239	0.2424	0.00393266	0.00134207	0.1867	8.0568e-05	0.000859875	0.2121	0.0101249	0.00107322	0.2012	0.000725907	0.000976829
SN46190	Kukri_c51781_199.1	1A	568.548	[T/G]	100	100	IWB46190	1A	115.72	0.2469	0.000467746	0.0014068	0.9646	0.0198611	0.0106988	1.041	8.0568e-05	0.0118076	0.2023	0.0101249	0.000981818	0.6884	0.000725907	0.00665966
SN74390	tplb0030a05_2386.1	1A	569.45	[A/G]	97	100	\N	\N	\N	1.881	0.103768	0.0260991	0.9127	0.0127515	0.00996255	0.3706	8.0568e-05	0.002642	0.1943	0.00994407	0.000920218	0.3403	0.000725907	0.00231005
SN37841	JD_c825_1450.1	1A	569.451	[T/C]	100	99	IWB37841	5D	187.46	1.8737	0.101768	0.0260843	0.914	0.0128626	0.0100248	0.3709	8.0568e-05	0.00265726	0.1911	0.00994407	0.000898908	0.3318	0.000725907	0.00222772
SN73690	Tdurum_contig85466_170.1	1A	569.466	[A/G]	100	100	IWB73690	1A	131.5	0.0109	0.000467746	4.14021e-06	0.0065	0.00157844	1.4618e-06	0.5093	8.0568e-05	0.00426682	0.2676	0.0101249	0.00156055	0.1367	0.000725907	0.000493378
SN13551	CAP12_c8163_118.1	1A	569.466	[T/C]	100	99	IWB13551	1A	131.5	0.1056	0.000467746	0.000324227	0.0727	0.00393266	0.000159172	0.2894	8.0568e-05	0.00178827	0.1246	0.00582689	0.000425068	0.0633	0.000725907	0.000122345
SN65396	TA001430-0733.1	1A	570.273		100	98.1	IWB65396	1A	130.09	1.2054	0.000467746	0.0150256	0.1519	0.00393266	0.000609065	0.3436	8.0568e-05	0.00237551	0.2566	0.0101249	0.00148679	0.2012	0.000725907	0.000985312
SN79558	wsnp_Ex_rep_c70571_69488416.1	1A	570.366	[T/C]	100	99.5	IWA5697	2B	80.77	0.7157	0.000467746	0.00728044	0.9375	0.0177756	0.0103339	0.3465	8.0568e-05	0.00237641	0.5144	0.0101249	0.00438595	0.509	0.000725907	0.00429844
SN35359	IAAV7537.1	1A	570.367	[T/G]	99	98.5	IWB35359	2B	79.49	0.1204	0.000467746	0.000406976	0.0599	0.00393266	0.000109711	0.2523	8.0568e-05	0.00141603	0.1454	0.00582689	0.000554839	0.0136	0.000725907	6.17856e-06
SN38794	Ku_c21663_1390.1	1A	570.367	[T/G]	100	97	IWB38794	2B	79.49	0.1233	0.000467746	0.000423021	0.0685	0.00393266	0.000140443	0.2688	8.0568e-05	0.00156556	0.142	0.00582689	0.000529751	0.0038	0.000207865	4.97203e-07
SN80986	wsnp_Ra_c19637_28840370.1	1A	570.449	[A/G]	91.5	99.5	IWA7707	1A	127.73	0.1233	0.000467746	0.000424374	0.5196	0.00393266	0.00443366	0.1965	8.0568e-05	0.000930865	0.4014	0.0101249	0.00299287	0.2907	0.000725907	0.00178581
SN78064	wsnp_Ex_c41553_48351921.1	1A	570.861	[T/C]	100	100	IWA3783	1B	132.13	1.1367	0.000467746	0.0139683	0.1467	0.00393266	0.000575023	0.3379	8.0568e-05	0.00232212	0.2197	0.0101249	0.00115259	0.2191	0.000725907	0.00114307
SN80697	wsnp_Ku_c816_1684613.1	1A	571.291	[A/C]	100	99.5	IWA7316	1A	130.09	0.8193	0.000467746	0.00888054	0.6209	0.00393266	0.00583572	0.0181	8.0568e-05	1.10545e-05	0.028	0.000565347	2.59001e-05	0.0943	0.000725907	0.000256996
SN77770	wsnp_Ex_c3264_6017750.1	1A	571.58	[T/C]	100	100	IWA3409	1A	131.42	0.1783	0.000467746	0.00081848	0.4894	0.00393266	0.00408719	0.1605	8.0568e-05	0.000661913	0.9154	0.014575	0.0100448	0.3684	0.000725907	0.00262836
SN4244	BobWhite_c6820_199.1	1A	571.58	[T/C]	100	100	IWB4244	1A	131.42	0.1684	0.000467746	0.000738495	0.5625	0.00393266	0.00500763	0.1614	8.0568e-05	0.000665596	0.9034	0.014575	0.0098244	0.3952	0.000725907	0.00292192
SN2902	BobWhite_c37358_208.1	1A	571.788	[T/C]	100	99	IWB2902	1A	115.72	0.0048	0.000292091	8.07848e-07	0.065	0.00393266	0.000128689	0.371	8.0568e-05	0.00264712	0.0235	0.000273247	1.83556e-05	0.0211	0.000725907	1.48133e-05
SN69144	Tdurum_contig25612_195.1	1A	571.788	[T/G]	100	99	IWB69144	1B	134.21	0.4546	0.000467746	0.00371701	0.1224	0.00393266	0.000408277	0.1373	8.0568e-05	0.000499287	0.0018	0.000273247	1.18189e-07	0.4302	0.000725907	0.00331678
SN10473	BS00070560_51.1	1A	571.789	[T/C]	100	99	\N	\N	\N	0.3818	0.000467746	0.00283987	0.2276	0.00393266	0.00119829	0.767	8.0568e-05	0.00776251	0.1676	0.00680197	0.000710564	0.2585	0.000725907	0.00147404
SN28418	Excalibur_c66_147.1	1A	572.351	[T/C]	100	100	IWB28418	1A	115.39	0.145	0.000467746	0.000570928	0.6586	0.00393266	0.00632878	0.071	8.0568e-05	0.000151486	0.5592	0.0101249	0.00498603	0.2034	0.000725907	0.000995503
SN75809	wsnp_CAP11_c146_160903.1	1A	572.351	[A/G]	100	99	IWA672	1A	115.39	0.2089	0.000467746	0.0010776	0.4892	0.00393266	0.00410115	0.0396	8.0568e-05	5.03227e-05	0.3245	0.0101249	0.0021687	0.129	0.000725907	0.000452722
SN73482	Tdurum_contig81011_244.1	1A	572.351	[A/G]	100	99	IWB73482	1A	115.39	0.2089	0.000467746	0.0010776	0.4892	0.00393266	0.00410115	0.0396	8.0568e-05	5.03227e-05	0.3245	0.0101249	0.0021687	0.129	0.000725907	0.000452722
SN14279	CAP7_c821_239.1	1A	573.233	[T/C]	100	100	IWB14279	1A	130.09	0.0955	0.000467746	0.000271256	0.4154	0.00393266	0.00319663	0.0279	8.0568e-05	2.56527e-05	1.2429	0.014575	0.0151806	0.4994	0.000725907	0.00421302
SN51467	Ra_c2227_825.1	1A	573.313	[A/G]	100	99	IWB51467	1A	130.09	0.0096	0.000467746	3.18879e-06	0.4711	0.00393266	0.00381046	0.1164	8.0568e-05	0.000370101	1.4332	0.014575	0.0179493	0.6014	0.000725907	0.00545561
SN81121	wsnp_Ra_c36089_44508724.1	1A	573.333	[T/C]	100	99.5	\N	\N	\N	1.0466	0.000467746	0.0125133	1.565	0.0593809	0.0205806	1.2091	0.0179204	0.0147049	2.7836	0.113474	0.0413692	1.7056	0.0702652	0.0228288
SN4791	BobWhite_rep_c49542_460.1	1A	574.337	[T/C]	86.1	100	\N	\N	\N	0.3978	0.000467746	0.00313401	0.0146	0.0028142	7.3767e-06	0.0646	8.0568e-05	0.000130241	0.0319	0.000715645	3.41544e-05	0.1245	0.000725907	0.000433631
SN64453	RFL_Contig3683_1784.1	1A	574.338	[A/C]	100	100	IWB64453	1A	133.15	0.5958	0.000467746	0.00576205	2.3378	0.11371	0.0341026	1.1531	0.0096454	0.0139917	3.2204	0.113474	0.0495693	1.966	0.0960162	0.0275516
SN64455	RFL_Contig3683_668.1	1A	574.34	[T/C]	100	99	\N	\N	\N	0.4233	0.000467746	0.00333295	0.7153	0.00393266	0.00706294	1.1526	0.0096454	0.0135229	1.2368	0.014575	0.0148969	0.3984	0.000725907	0.00294614
SN29230	Excalibur_c88292_114.1	1A	574.473	[T/C]	100	98	\N	\N	\N	0.9047	0.000467746	0.0100101	0.8437	0.00393266	0.00886722	1.2817	0.0200809	0.0154764	1.1161	0.014575	0.0129578	0.5863	0.000725907	0.0052571
SN29231	Excalibur_c88292_81.1	1A	574.473	[T/C]	100	98	\N	\N	\N	0.1231	0.000467746	0.000421566	0.5465	0.00393266	0.00475962	0.7069	8.0568e-05	0.00688714	1.0056	0.014575	0.0112706	0.254	0.000725907	0.00142632
SN31676	GENE-0115_375.1	1A	574.831	[T/G]	100	100	IWB31676	1B	137	0.0063	0.000398641	1.41936e-06	0.4614	0.00393266	0.0037226	0.1335	8.0568e-05	0.000476785	1.4929	0.014575	0.019064	0.5076	0.000725907	0.00428155
SN4214	BobWhite_c6664_644.1	1A	574.936	[T/C]	100	99	IWB4214	1A	134.55	0.0864	0.000467746	0.000222757	0.3299	0.00393266	0.00219848	0.2903	8.0568e-05	0.00178164	0.4828	0.0101249	0.00397103	0.137	0.000725907	0.000497322
SN34929	IAAV4820.1	1A	575.216	[A/G]	100	99.5	IWB34929	1A	134.25	0.2118	0.000467746	0.00110727	1.654	0.0772166	0.0219696	0.6371	8.0568e-05	0.00605765	0.894	0.014575	0.00980692	0.9865	0.000725907	0.0111682
SN22955	Excalibur_c17320_833.1	1A	575.229	[T/C]	100	100	IWB22955	1A	134.25	1.1927	0.000467746	0.0145657	0.1777	0.00393266	0.000786728	0.8141	8.0568e-05	0.00843814	1.5532	0.014575	0.019963	1.0562	0.000725907	0.0120394
SN28197	Excalibur_c63353_216.1	1A	576.244	[T/C]	100	98	\N	\N	\N	0.2455	0.000467746	0.00143092	0.0527	0.00393266	8.88463e-05	0.2135	8.0568e-05	0.00110318	0.2885	0.0101249	0.0018246	0.4909	0.000725907	0.00417583
SN65512	TA002215-1444.1	1A	576.615		100	100	IWB65512	1B	141.82	0.5732	0.000467746	0.00523663	0.3221	0.00393266	0.00210728	0.0279	8.0568e-05	2.52849e-05	0.4493	0.0101249	0.00354503	0.1923	0.000725907	0.000893221
SN47986	Kukri_c8395_1352.1	1A	576.615	[T/C]	89.1	98.9	IWB47986	1B	141.82	0.7387	0.000467746	0.00758119	0.411	0.00393266	0.00310456	0.0903	8.0568e-05	0.000234664	0.578	0.0101249	0.00519122	0.2711	0.000725907	0.00159337
SN22618	Excalibur_c15389_501.1	1A	576.615	[T/C]	87.1	100	IWB22618	1B	141.82	0.5732	0.000467746	0.00523663	0.3221	0.00393266	0.00210728	0.0279	8.0568e-05	2.52849e-05	0.4493	0.0101249	0.00354503	0.1923	0.000725907	0.000893221
SN76953	wsnp_Ex_c18499_27344859.1	1A	576.897	[A/G]	91.5	99.5	IWA2317	1A	137.12	0.058	0.000467746	0.000105414	0.3764	0.00393266	0.00269655	0.2385	8.0568e-05	0.00128447	0.0647	0.00251444	0.00012645	0.1258	0.000725907	0.000425531
SN7430	BS00023114_51.1	1A	577.079	[T/C]	100	97	IWB7430	1A	137.2	0.0897	0.000467746	0.000238747	0.3489	0.00393266	0.00240281	0.2012	8.0568e-05	0.000968507	0.2208	0.0101249	0.00113812	0.1062	0.000725907	0.000314921
SN12293	BS00106641_51.1	1A	577.079	[T/C]	100	98	IWB12293	1A	137.12	0.053	0.000467746	8.93258e-05	0.2853	0.00393266	0.00174	0.2053	8.0568e-05	0.00100279	0.0528	0.00166643	8.64189e-05	0.1448	0.000725907	0.000548263
SN78937	wsnp_Ex_c9343_15514687.1	1A	577.841	[T/G]	100	100	IWA4898	1A	137.2	0.0706	0.000467746	0.000154547	0.2736	0.00393266	0.00163846	0.3534	8.0568e-05	0.00246248	0.7194	0.0101249	0.00717977	0.119	0.000725907	0.000390127
SN10050	BS00067436_51.1	1A	578.204	[A/G]	94.1	100	IWB10050	1B	97.71	0.3945	0.000467746	0.00298883	0.2271	0.00393266	0.00119387	0.3708	8.0568e-05	0.0026343	0.0907	0.00582689	0.000237575	0.3228	0.000725907	0.0021143
SN78995	wsnp_Ex_c9918_16332583.1	1A	578.522	[A/C]	100	99	\N	\N	\N	0.3809	0.000467746	0.00281687	1.003	0.0273408	0.0112313	0.3552	8.0568e-05	0.00245147	0.0011	0.000262212	3.99021e-08	0.9621	0.000725907	0.0105726
SN80110	wsnp_Ku_c14496_22838796.1	1A	578.563	[A/C]	100	99.5	IWA6530	1A	137.2	0.088	0.000467746	0.000242666	0.0129	0.00269546	5.94823e-06	0.0758	8.0568e-05	0.000178506	0.3054	0.0101249	0.00204424	0.1379	0.000725907	0.00052939
SN46060	Kukri_c50351_53.1	1A	579.297	[A/G]	91.1	98.9	\N	\N	\N	0.919	0.000467746	0.0102283	0.5606	0.00393266	0.00494191	0.4676	8.0568e-05	0.00375105	0.0509	0.00166643	8.05454e-05	0.4112	0.000725907	0.00308085
SN20487	Ex_c3201_1046.1	1A	579.299	[T/C]	82.2	98.8	IWB20487	1A	139.74	0.1464	0.000467746	0.000573449	0.1629	0.00393266	0.000673836	0.3183	8.0568e-05	0.00205906	0.2821	0.0101249	0.00170103	0.075	0.000725907	0.000165888
SN77747	wsnp_Ex_c3201_5910642.1	1A	579.299	[A/G]	100	99.5	IWA3377	1A	137.12	0.4937	0.000467746	0.00426661	0.4039	0.00393266	0.00306013	0.4575	8.0568e-05	0.00369023	0.3657	0.0101249	0.00262033	0.0152	0.000725907	7.80324e-06
SN77748	wsnp_Ex_c3201_5910659.1	1A	579.299	[A/G]	100	100	\N	\N	\N	0.0433	0.000467746	6.06036e-05	0.0011	0.000563604	4.0438e-08	0.0956	8.0568e-05	0.000258998	0.052	0.00166643	8.37413e-05	0.3076	0.000725907	0.00194891
SN34652	IAAV3040.1	1A	579.83	[T/C]	90.2	97.4	\N	\N	\N	1.0162	0.000467746	0.0118229	0.8155	0.00393266	0.00852826	0.979	8.0568e-05	0.0109147	0.2338	0.0101249	0.00125796	0.752	0.000725907	0.00758117
SN6426	BS00011521_51.1	1A	579.831	[T/C]	100	99	IWB6426	1A	139.74	0.1755	0.000467746	0.000799825	0.1863	0.00393266	0.000864243	0.2795	8.0568e-05	0.00169658	0.4936	0.0101249	0.00415728	0.0256	0.000725907	2.1627e-05
SN11303	BS00083500_51.1	1A	579.865	[A/G]	100	99	IWB11303	1B	148.4	0.232	0.000467746	0.00126861	0.4515	0.00393266	0.00358647	0.1465	8.0568e-05	0.00055989	0.0584	0.00224945	0.000104657	0.2542	0.000725907	0.00143326
SN73866	Tdurum_contig93330_656.1	1A	579.865	[A/G]	100	99	IWB73866	1B	148.4	0.2968	0.000467746	0.00192731	0.4789	0.00393266	0.00397186	0.1434	8.0568e-05	0.000546	0.0441	0.00166643	6.21911e-05	0.2391	0.000725907	0.00131199
SN43929	Kukri_c310_1953.1	1A	580.425	[T/C]	100	100	IWB43929	1A	139.74	0.1814	0.000467746	0.00083981	0.1471	0.00393266	0.000568731	0.1835	8.0568e-05	0.000831643	0.0056	0.000273247	1.08448e-06	0.0801	0.000725907	0.000188684
SN58886	RAC875_c52947_84.1	1A	580.496	[A/G]	100	99	IWB58886	1A	139.93	0.1429	0.000467746	0.00055674	0.4528	0.00393266	0.00363221	1.0167	8.0568e-05	0.0115339	1.2419	0.014575	0.0151015	0.9601	0.000725907	0.0106745
SN47248	Kukri_c65610_572.1	1A	580.497	[T/C]	100	99	IWB47248	1A	139.93	0.1383	0.000467746	0.000522727	0.4395	0.00393266	0.00345676	0.9593	8.0568e-05	0.010619	1.1913	0.014575	0.0142407	0.9072	0.000725907	0.00983942
SN73664	Tdurum_contig84252_155.1	1A	580.497	[T/C]	100	98	IWB73664	1A	139.93	0.117	0.000467746	0.000389676	0.486	0.00393266	0.00404371	0.9318	8.0568e-05	0.0102491	1.1819	0.014575	0.014153	0.8873	0.000725907	0.0095843
SN38744	Ku_c20664_262.1	1A	580.942	[T/C]	100	100	IWB38744	1A	140.93	0.108	0.000467746	0.000341657	0.2583	0.00393266	0.00150934	0.9294	8.0568e-05	0.0103418	0.6728	0.0101249	0.00660828	0.649	0.000725907	0.00624805
SN36325	IACX882.1	1A	581.438	[T/C]	100	99.2	IWB36325	1A	140.93	0.1404	0.000467746	0.000537012	0.1289	0.00393266	0.000450201	0.3119	8.0568e-05	0.00200945	1.4094	0.014575	0.0177133	0.4954	0.000725907	0.00412752
SN337	BobWhite_c12305_959.1	1A	581.439	[A/G]	100	99	IWB337	1A	140.93	0.181	0.000467746	0.000836222	0.2872	0.00393266	0.00176572	0.7338	8.0568e-05	0.00732286	1.4522	0.014575	0.018405	0.9492	0.000725907	0.010467
SN45470	Kukri_c44604_203.1	1A	581.572	[T/C]	91.1	100	\N	\N	\N	0.0463	0.000467746	6.98874e-05	0.0614	0.00393266	0.000116011	0.3945	8.0568e-05	0.00292599	0.0323	0.000715645	3.4005e-05	0.0102	0.000499111	3.54101e-06
SN63373	RAC875_rep_c99027_551.1	1A	581.573	[A/G]	100	100	IWB63373	1D	165.01	0.1468	0.000467746	0.00058321	0.1788	0.00393266	0.000801341	0.052	8.0568e-05	8.44223e-05	0.2997	0.0101249	0.00189996	0.0385	0.000725907	4.75527e-05
SN81233	wsnp_Ra_c6891_11974621.1	1A	581.586	[T/C]	100	100	\N	\N	\N	0.7619	0.000467746	0.00798721	0.2013	0.00393266	0.000981778	0.5095	8.0568e-05	0.00432347	0.0616	0.00251444	0.000116757	0.4937	0.000725907	0.00412389
SN76357	wsnp_Ex_c11939_19147790.1	1A	581.586	[T/C]	100	99.5	IWA1560	1A	139.74	0.2391	0.000467746	0.00133417	0.3293	0.00393266	0.00219153	0.8364	8.0568e-05	0.00876107	1.449	0.014575	0.0182778	1.0118	0.000725907	0.0113653
SN53622	RAC875_c1295_1603.1	1A	581.829	[T/C]	100	99	IWB53622	1A	140.93	0.0545	0.000467746	9.42237e-05	0.0143	0.00278805	6.85857e-06	0.4798	8.0568e-05	0.00391731	1.0003	0.014575	0.0112378	0.4408	0.000725907	0.00344289
SN38851	Ku_c23222_204.1	1A	581.83	[A/G]	94.1	96.8	\N	\N	\N	0.0197	0.000467746	1.3334e-05	0.096	0.00393266	0.000264533	0.4441	8.0568e-05	0.00349754	0.4104	0.0101249	0.00311029	0.2282	0.000725907	0.00120283
SN51036	Ra_c1295_635.1	1A	581.83	[A/G]	94.1	98.9	\N	\N	\N	0.0197	0.000467746	1.3334e-05	0.096	0.00393266	0.000264533	0.4441	8.0568e-05	0.00349754	0.4104	0.0101249	0.00311029	0.2282	0.000725907	0.00120283
SN9613	BS00065694_51.1	1A	582.223	[A/G]	98	100	IWB9613	1B	145.8	0.4679	0.000467746	0.00393453	0.2127	0.00393266	0.00108218	0.2715	8.0568e-05	0.00161751	0.5697	0.0101249	0.00514603	0.0176	0.000725907	1.04934e-05
SN1097	BobWhite_c1783_550.1	1A	582.418	[T/C]	100	99	IWB1097	1D	164.08	0.2181	0.000467746	0.00113873	0.1589	0.00393266	0.000645256	0.1189	8.0568e-05	0.000384667	0.3608	0.0101249	0.00252311	0.0884	0.000725907	0.000224725
SN58088	RAC875_c44888_403.1	1A	582.426	[A/G]	89.1	98.9	IWB58088	1D	163.86	0.1427	0.000467746	0.000552875	0.1782	0.00393266	0.000793925	0.0456	8.0568e-05	6.55177e-05	0.2939	0.0101249	0.00183279	0.0362	0.000725907	4.21858e-05
SN27806	Excalibur_c5838_110.1	1A	582.71	[T/C]	83.2	100	IWB27806	1D	170.8	0.249	0.000467746	0.0014211	0.006	0.00157844	1.22575e-06	0.374	8.0568e-05	0.00265837	0.4304	0.0101249	0.0033199	0.2328	0.000725907	0.00123395
SN9474	BS00065170_51.1	1A	582.749	[T/C]	100	100	IWB9474	1A	141.56	0.0512	0.000467746	8.49555e-05	0.1879	0.00393266	0.000876716	0.0293	8.0568e-05	2.81925e-05	0.1853	0.00924127	0.000856058	0.001	0.000170206	3.62281e-08
SN53956	RAC875_c14613_68.1	1A	582.865	[T/C]	96	97.9	IWB53956	1D	160.85	0.2231	0.000467746	0.00118834	0.1599	0.00393266	0.000654844	0.1269	8.0568e-05	0.000433913	0.3674	0.0101249	0.00260672	0.0911	0.000725907	0.000238398
SN6488	BS00011892_51.1	1A	582.866	[A/G]	100	99	IWB6488	1B	160.24	0.2261	0.000467746	0.00124745	0.783	0.00393266	0.00822876	0.1542	8.0568e-05	0.00062778	0.148	0.00582689	0.000586731	0.0645	0.000725907	0.000128709
SN4165	BobWhite_c6433_417.1	1A	582.867	[T/C]	100	97	IWB4165	1D	164.08	0.1734	0.000467746	0.000776952	0.2109	0.00393266	0.00105817	0.0704	8.0568e-05	0.000148567	0.3103	0.0101249	0.00200123	0.0527	0.000725907	8.62205e-05
SN62426	RAC875_rep_c117660_128.1	1A	582.867	[T/C]	100	97	IWB62426	1D	163.86	0.1698	0.000467746	0.000745763	0.2103	0.00393266	0.00104903	0.0643	8.0568e-05	0.000125068	0.3049	0.0101249	0.00193695	0.0507	0.000725907	7.96994e-05
SN34851	IAAV4238.1	1A	582.867	[A/G]	100	99.5	IWB34851	1A	144.94	0.1958	0.000467746	0.000948413	0.2535	0.00393266	0.00142759	0.5499	8.0568e-05	0.00478311	1.1648	0.014575	0.0137108	0.019	0.000725907	1.19526e-05
SN49521	Kukri_rep_c111710_80.1	1A	582.867	[T/G]	100	100	IWB49521	1D	164.08	0.0473	0.000467746	7.29194e-05	0.365	0.00393266	0.00261305	0.0739	8.0568e-05	0.000163924	0.1417	0.00582689	0.000536485	0.0516	0.000725907	8.34965e-05
SN48271	Kukri_c9163_799.1	1A	582.868	[A/C]	100	99	IWB48271	1D	163.86	0.0791	0.000467746	0.000195004	0.1499	0.00393266	0.000602936	0.0633	8.0568e-05	0.000124936	0.3472	0.0101249	0.00245643	0.0352	0.000725907	4.08774e-05
SN55626	RAC875_c24317_1015.1	1A	582.87	[T/C]	100	100	IWB55626	1D	166.32	0.1635	0.000467746	0.000701702	0.2101	0.00393266	0.00105095	0.0618	8.0568e-05	0.000116286	0.3191	0.0101249	0.00209338	0.053	0.000725907	8.70353e-05
SN45411	Kukri_c44201_497.1	1A	583.291	[T/C]	100	99	IWB45411	1A	142.31	0.1909	0.000467746	0.000912684	0.6366	0.00393266	0.00597526	0.0556	8.0568e-05	9.48946e-05	0.2592	0.0101249	0.00148624	0.021	0.000725907	1.46049e-05
SN41758	Kukri_c17412_1249.1	1A	583.66	[A/G]	98	99	IWB41758	1A	143.15	0.1438	0.000467746	0.000585784	0.2927	0.00393266	0.00190021	0.2426	8.0568e-05	0.00139025	0.2981	0.0101249	0.00195791	0.0258	0.000725907	2.2884e-05
SN258	BobWhite_c11756_79.1	1A	583.661	[A/C]	100	99	IWB258	1B	160.24	0.085	0.000467746	0.000218028	0.1386	0.00393266	0.00051394	0.1792	8.0568e-05	0.000801063	0.0007	0.000233455	1.61018e-08	0.139	0.000725907	0.000514081
SN1147	BobWhite_c1824_1380.1	1A	583.894	[A/C]	100	100	IWB1147	1D	163.86	0.1767	0.000467746	0.000802146	0.1766	0.00393266	0.000781172	0.0984	8.0568e-05	0.000275697	0.3367	0.0101249	0.00228062	0.0564	0.000725907	9.78839e-05
SN57894	RAC875_c43002_382.1	1A	584.469	[T/C]	100	99	IWB57894	1A	142.31	0.7763	0.000467746	0.00827235	0.4167	0.00393266	0.00322509	0.6397	8.0568e-05	0.00609315	0.2706	0.0101249	0.00162284	0.4465	0.000725907	0.00357023
SN13624	CAP12_rep_c5332_341.1	1A	584.51	[A/G]	100	99	\N	\N	\N	0.0916	0.000467746	0.00025323	0.1425	0.00393266	0.000546629	0.2115	8.0568e-05	0.00107684	0.1238	0.00582689	0.000425572	0.0065	0.00025274	1.45817e-06
SN1341	BobWhite_c20073_382.1	1A	584.674	[A/C]	100	99	IWB1341	1B	160.9	0.2543	0.000467746	0.00147791	0.0023	0.000932862	1.77289e-07	0.0537	8.0568e-05	8.91125e-05	0.4302	0.0101249	0.00333118	0.1152	0.000725907	0.000364725
SN7523	BS00024107_51.1	1A	584.674	[A/G]	100	100	IWB7523	1B	158.59	0.3892	0.000467746	0.00295124	0.1116	0.00393266	0.000349207	0.144	8.0568e-05	0.000547821	0.3715	0.0101249	0.00267545	0.2782	0.000725907	0.00167616
SN1342	BobWhite_c20073_443.1	1A	584.674	[A/G]	100	97	IWB1342.2	1D	163.86	0.1698	0.000467746	0.000745763	0.2103	0.00393266	0.00104903	0.0643	8.0568e-05	0.000125068	0.3049	0.0101249	0.00193695	0.0507	0.000725907	7.96994e-05
SN13057	CAP11_c7969_315.1	1A	584.676	[T/C]	100	99	IWB13057	1B	158.59	0.5616	0.000467746	0.00512417	0.3354	0.00393266	0.0022663	0.0183	8.0568e-05	1.11664e-05	0.3543	0.0101249	0.00247219	0.0815	0.000725907	0.000195139
SN8918	BS00062759_51.1	1A	585.822	[T/C]	82.2	100	IWB8918	1A	144.41	0.7027	0.000467746	0.0070928	1.0027	0.0273408	0.0113213	1.0829	0.00337272	0.0124991	0.6933	0.0101249	0.0067829	0.7246	0.000725907	0.00719355
SN29616	Excalibur_c98273_114.1	1A	585.984	[T/G]	86.1	100	IWB29616	1D	164.85	0.1861	0.000467746	0.000877013	0.3144	0.00393266	0.0020436	0.0994	8.0568e-05	0.000280425	0.3209	0.0101249	0.00211228	0.0031	0.000170206	3.40409e-07
SN21725	Excalibur_c10736_1051.1	1A	586.346	[T/C]	100	100	IWB21725	1A	148.52	0.0816	0.000467746	0.000201282	0.6824	0.00393266	0.00663075	0.662	8.0568e-05	0.00632211	0.1927	0.00994407	0.000908081	0.1624	0.000725907	0.000673166
SN10518	BS00070991_51.1	1A	586.914	[T/C]	100	100	IWB10518	1A	149.82	1.6688	0.0501577	0.0225944	0.5035	0.00393266	0.00426548	0.4354	8.0568e-05	0.00340728	0.5742	0.0101249	0.00518384	0.2474	0.000725907	0.00138202
SN10491	BS00070695_51.1	1A	586.914	[T/C]	100	100	IWB10491	1A	149.82	1.7016	0.0519253	0.0228586	0.5257	0.00393266	0.00449252	0.5206	8.0568e-05	0.00440886	0.5469	0.0101249	0.00476372	0.2669	0.000725907	0.00154752
SN7128	BS00022514_51.1	1A	586.952	[T/C]	100	99	IWB7128	1A	149.82	2.1452	0.182793	0.0307594	0.7923	0.00393266	0.00822632	0.0013	8.0568e-05	6.32558e-08	0.5247	0.0101249	0.00453609	0.1429	0.000725907	0.000540369
SN45449	Kukri_c44500_315.1	1A	586.952	[A/G]	100	99	IWB45449	1A	148.99	3.0704	0.257282	0.0471299	0.3008	0.00393266	0.00191964	0.3026	8.0568e-05	0.00193017	1.1592	0.014575	0.0138542	0.0613	0.000725907	0.000115597
SN6500	BS00011947_51.1	1A	586.953	[A/C]	100	100	IWB6500	1D	165.01	0.1388	0.000467746	0.000531118	0.3588	0.00393266	0.00254377	0.044	8.0568e-05	6.15953e-05	0.2644	0.0101249	0.00155554	0.0365	0.000725907	4.30392e-05
SN34513	IAAV2162.1	1A	586.953	[A/T]	100	98.5	IWB34513	1A	148.66	2.617	0.206968	0.0391423	0.1794	0.00393266	0.000809362	0.6072	8.0568e-05	0.00562564	1.1754	0.014575	0.0141097	0.4924	0.000725907	0.00412478
SN46800	Kukri_c59535_186.1	1A	586.953	[T/C]	100	100	IWB46800	1B	160.9	0.0454	0.000467746	6.65578e-05	0.6048	0.00393266	0.00554606	0.3799	8.0568e-05	0.00273608	0.2494	0.0101249	0.0013952	0.3759	0.000725907	0.00269137
SN46799	Kukri_c59535_127.1	1A	586.953	[T/C]	100	99	IWB46799	1D	165.01	0.1408	0.000467746	0.000539595	0.3567	0.00393266	0.00249879	0.0438	8.0568e-05	6.05965e-05	0.2646	0.0101249	0.00154467	0.0315	0.000725907	3.22057e-05
SN75022	tplb0053c24_1496.1	1A	586.954	[T/C]	100	99	IWB75022	1D	167.11	0.1159	0.000467746	0.000383479	0.3216	0.00393266	0.00212807	0.0273	8.0568e-05	2.44466e-05	0.2538	0.0101249	0.00144807	0.0456	0.000725907	6.56808e-05
SN38	BobWhite_c1027_1127.1	1A	586.994	[T/C]	100	99	IWB38	1A	149.82	0.4213	0.000467746	0.00332287	0.8958	0.00821872	0.00971111	0.4854	8.0568e-05	0.00400228	0.37	0.0101249	0.00264643	0.6818	0.000725907	0.00659534
SN8006	BS00035273_51.1	1A	587.361	[T/C]	94.1	100	IWB8006	1A	149.82	0.6786	0.000467746	0.00677656	0.9519	0.0183539	0.0105957	0.259	8.0568e-05	0.00149076	0.1976	0.0101249	0.000951646	0.4757	0.000725907	0.00389825
SN5319	BobWhite_rep_c62955_567.1	1A	587.674	[T/G]	100	99	IWB5319	1B	171.31	0.2791	0.000467746	0.00172175	0.3641	0.00393266	0.00256994	0.1162	8.0568e-05	0.000370734	0.1674	0.00680197	0.000709264	0.3	0.000725907	0.00187951
SN35476	IAAV8446.1	1A	587.84	[T/C]	100	99.5	IWB35476	1A	151.22	0.3496	0.000467746	0.00248274	0.4706	0.00393266	0.00383627	0.0724	8.0568e-05	0.000156627	0.3523	0.0101249	0.0024505	0.38	0.000725907	0.00274861
SN54782	RAC875_c19144_117.1	1A	588.158	[T/C]	100	99	IWB54782	2A	101.97	0.0327	0.000467746	3.54561e-05	0.1045	0.00393266	0.000307197	0.0717	8.0568e-05	0.000153283	0.2913	0.0101249	0.00179896	0.0066	0.00025274	1.49127e-06
SN62142	RAC875_rep_c112310_481.1	1A	588.299	[T/C]	100	99	IWB62142	1D	164.08	0.2447	0.000467746	0.00139279	0.4615	0.00393266	0.00372392	0.207	8.0568e-05	0.00102099	0.0152	0.000273247	7.75117e-06	0.294	0.000725907	0.00182702
SN62784	RAC875_rep_c71408_412.1	1A	588.299	[A/G]	100	99	IWB62784	1D	167.11	0.1993	0.000467746	0.00099884	0.2352	0.00393266	0.00128715	0.1042	8.0568e-05	0.000309557	0.34	0.0101249	0.00234567	0.0386	0.000725907	4.83281e-05
SN29934	Excalibur_rep_c103373_763.1	1A	588.299	[T/C]	100	100	IWB29934	1D	165.39	0.1394	0.000467746	0.00053295	0.3613	0.00393266	0.0025601	0.0411	8.0568e-05	5.40282e-05	0.2652	0.0101249	0.00155623	0.0338	0.000725907	3.71158e-05
SN81530	wsnp_RFL_Contig3881_4265086.1	1A	588.299	[A/G]	100	99	IWA8528	1A	154.06	0.9994	0.000467746	0.0115099	1.2876	0.0471309	0.0156987	1.1849	0.0130448	0.0140238	0.3027	0.0101249	0.00191432	0.9295	0.000725907	0.0101298
SN60791	RAC875_c8503_644.1	1A	588.301	[A/G]	100	99	IWB60791	1D	167.11	0.1159	0.000467746	0.000383479	0.3216	0.00393266	0.00212807	0.0273	8.0568e-05	2.44466e-05	0.2538	0.0101249	0.00144807	0.0456	0.000725907	6.56808e-05
SN6421	BS00011508_51.1	1A	588.301	[A/G]	100	100	IWB6421	1D	167.11	0.1579	0.000467746	0.000657256	0.2632	0.00393266	0.00152498	0.069	8.0568e-05	0.000142649	0.3221	0.0101249	0.00211606	0.0127	0.000725907	5.40972e-06
SN41348	Kukri_c15231_166.1	1A	588.302	[T/C]	100	100	IWB41348	1D	165.39	0.1074	0.000467746	0.000332548	0.3268	0.00393266	0.00217471	0.0148	8.0568e-05	7.39321e-06	0.2645	0.0101249	0.00154336	0.0525	0.000725907	8.56614e-05
SN28322	Excalibur_c6476_521.1	1A	588.768	[T/C]	100	100	IWB28322	1D	172.41	0.1782	0.000467746	0.000813835	0.2064	0.00393266	0.00102041	0.0762	8.0568e-05	0.000172355	0.2953	0.0101249	0.00184772	0.0568	0.000725907	9.9296e-05
SN28321	Excalibur_c6476_163.1	1A	588.768	[T/C]	100	99	\N	\N	\N	1.9099	0.104963	0.0265925	0.47	0.00393266	0.00384436	0.1138	8.0568e-05	0.000359748	0.4222	0.0101249	0.00326336	0.1248	0.000725907	0.00042473
SN2612	BobWhite_c33208_98.1	1A	588.903	[T/G]	100	100	IWB2612	1D	170.55	0.1767	0.000467746	0.000823994	0.3273	0.00393266	0.0022359	0.0687	8.0568e-05	0.000145748	0.307	0.0101249	0.00201739	0.0105	0.000499111	3.82259e-06
SN61460	RAC875_rep_c105487_241.1	1A	589.024	[A/G]	100	100	IWB61460	1D	163.86	0.1698	0.000467746	0.000745763	0.2103	0.00393266	0.00104903	0.0643	8.0568e-05	0.000125068	0.3049	0.0101249	0.00193695	0.0507	0.000725907	7.96994e-05
SN55509	RAC875_c2345_1873.1	1A	589.032	[T/C]	99	100	IWB55509	1D	161.39	0.2051	0.000467746	0.00104912	0.0008	0.000430625	2.40021e-08	0.3177	8.0568e-05	0.0020958	0.3941	0.0101249	0.00295859	0.1971	0.000725907	0.000951142
SN69918	Tdurum_contig29915_167.1	1A	589.041	[T/G]	88.1	100	IWB69918	1D	179.54	0.1381	0.000467746	0.000523857	0.3587	0.00393266	0.00253104	0.0419	8.0568e-05	5.60765e-05	0.2625	0.0101249	0.00153078	0.0369	0.000725907	4.38681e-05
SN55372	RAC875_c2258_1526.1	1A	589.043	[T/G]	99	99	IWB55372	1D	164.08	0.1628	0.000467746	0.000696078	0.1976	0.00393266	0.000947236	0.0693	8.0568e-05	0.000144373	0.3233	0.0101249	0.00213768	0.0549	0.000725907	9.32665e-05
SN36094	IACX6022.1	1A	589.056	[A/G]	100	100	IWB36094	1A	155.63	0.3991	0.000467746	0.00305541	0.3818	0.00393266	0.00278077	0.2875	8.0568e-05	0.00176165	0.8041	0.014575	0.00836309	0.27	0.000725907	0.0015897
SN76158	wsnp_Ex_c102566_87702963.1	1A	589.444	[A/G]	100	97.5	\N	\N	\N	2.6461	0.217937	0.0389902	0.3239	0.00393266	0.00212544	0.5478	8.0568e-05	0.00475647	0.3735	0.0101249	0.00266356	0.4388	0.000725907	0.00340528
SN8643	BS00054271_51.1	1A	589.445	[T/C]	100	100	IWB8643	1A	154.55	0.2573	0.000467746	0.00149963	0.2578	0.00393266	0.00146761	0.1129	8.0568e-05	0.000350635	0.637	0.0101249	0.00595606	0.1582	0.000725907	0.000637489
SN7490	BS00023419_51.1	1A	589.475	[T/C]	97	99	IWB7490	1A	154.55	0.3364	0.000467746	0.00232555	0.2734	0.00393266	0.00162229	0.2725	8.0568e-05	0.00160716	0.6012	0.0101249	0.00549888	0.209	0.000725907	0.00103337
SN7489	BS00023417_51.1	1A	589.475	[T/C]	100	99	IWB7489	1A	155.63	0.316	0.000467746	0.00210505	0.269	0.00393266	0.00158048	0.2223	8.0568e-05	0.00114634	0.6565	0.0101249	0.00624731	0.1979	0.000725907	0.00094225
SN5347	BobWhite_rep_c63205_143.1	1A	589.476	[A/G]	80.2	98.8	IWB5347	1D	164.08	0.1427	0.000467746	0.000552875	0.1782	0.00393266	0.000793925	0.0456	8.0568e-05	6.55177e-05	0.2939	0.0101249	0.00183279	0.0362	0.000725907	4.21858e-05
SN8770	BS00059313_51.1	1A	589.628	[T/C]	100	100	IWB8770	1D	164.35	0.1698	0.000467746	0.000745763	0.2103	0.00393266	0.00104903	0.0643	8.0568e-05	0.000125068	0.3049	0.0101249	0.00193695	0.0507	0.000725907	7.96994e-05
SN10056	BS00067458_51.1	1A	589.871	[T/G]	100	100	\N	\N	\N	0.187	0.000467746	0.000888	0.3726	0.00393266	0.00268742	0.1802	8.0568e-05	0.000809377	0.5642	0.0101249	0.00505127	0.58	0.000725907	0.00523951
SN34353	IAAV1301.1	1A	589.874	[A/C]	100	100	IWB34353	1A	152.68	0.0662	0.000467746	0.000138295	0.005	0.00155047	8.63436e-07	0.4925	8.0568e-05	0.00414264	0.1936	0.00994407	0.000926377	0.225	0.000725907	0.00119005
SN8606	BS00051843_51.1	1A	590.002	[A/G]	100	99	\N	\N	\N	0.2378	0.000467746	0.00132199	0.2741	0.00393266	0.00162908	0.1577	8.0568e-05	0.000636801	0.5226	0.0101249	0.00447094	0.5353	0.000725907	0.00461469
SN22117	Excalibur_c1255_293.1	1A	590.003	[T/C]	100	100	IWB22117	1A	139.74	0.0477	0.000467746	7.41026e-05	0.3247	0.00393266	0.00217015	0.8425	8.0568e-05	0.00896084	0.1183	0.00582689	0.000389153	0.2709	0.000725907	0.00161197
SN10132	BS00067741_51.1	1A	590.003	[T/C]	100	99	IWB10132	1A	139.74	0.0502	0.000467746	8.13694e-05	0.3599	0.00393266	0.00254462	0.8424	8.0568e-05	0.00892128	0.1174	0.00582689	0.000382146	0.2819	0.000725907	0.00171329
SN6483	BS00011855_51.1	1A	590.25	[T/G]	100	100	IWB6483	1D	164.08	0.0314	0.000467746	3.30861e-05	0.3534	0.00393266	0.00247262	0.0862	8.0568e-05	0.000217321	0.1273	0.00582689	0.000441751	0.0717	0.000725907	0.000154321
SN24446	Excalibur_c26495_567.1	1A	590.344	[T/G]	80.2	100	IWB24446	1D	164.08	0.1132	0.000467746	0.000368949	0.3412	0.00393266	0.0023489	0.0272	8.0568e-05	2.44883e-05	0.2546	0.0101249	0.00146186	0.0522	0.000725907	8.54076e-05
SN65962	TA005335-0665.1	1A	590.551		100	100	IWB65962	1D	163.86	0.1698	0.000467746	0.000745763	0.2103	0.00393266	0.00104903	0.0643	8.0568e-05	0.000125068	0.3049	0.0101249	0.00193695	0.0507	0.000725907	7.96994e-05
SN65843	TA004464-0886.1	1A	591.09		100	98.1	IWB65843	1D	163.86	0.0527	0.000467746	9.09126e-05	0.1115	0.00393266	0.000354522	0.1577	8.0568e-05	0.000653218	0.2451	0.0101249	0.0013899	0.1774	0.000725907	0.000800988
SN56272	RAC875_c29059_648.1	1A	591.09	[A/G]	82.2	98.8	IWB56272	1A	155.8	0.8107	0.000467746	0.00871272	0.2846	0.00393266	0.00174674	0.0042	8.0568e-05	6.14893e-07	0.7421	0.0101249	0.00750266	0.294	0.000725907	0.0018337
SN61544	RAC875_rep_c106093_670.1	1A	591.092	[A/G]	100	100	IWB61544	1D	163.86	0.1427	0.000467746	0.000552875	0.1782	0.00393266	0.000793925	0.0456	8.0568e-05	6.55177e-05	0.2939	0.0101249	0.00183279	0.0362	0.000725907	4.21858e-05
SN78326	wsnp_Ex_c52086_55807402.1	1A	591.093	[A/C]	100	100	IWA4119	1D	163.86	0.1427	0.000467746	0.000552875	0.1782	0.00393266	0.000793925	0.0456	8.0568e-05	6.55177e-05	0.2939	0.0101249	0.00183279	0.0362	0.000725907	4.21858e-05
SN79341	wsnp_Ex_rep_c67474_66076379.1	1A	591.093	[T/C]	100	99.5	IWA5405	1A	155.8	0.3362	0.000467746	0.00233347	0.1811	0.00393266	0.000816343	0.221	8.0568e-05	0.00114055	0.0667	0.00288808	0.000135068	0.2135	0.000725907	0.00107598
SN47266	Kukri_c65800_762.1	1A	591.093	[A/G]	100	99	IWB47266	1D	165.01	0.1415	0.000467746	0.000546771	0.3569	0.00393266	0.00251148	0.0458	8.0568e-05	6.63026e-05	0.2665	0.0101249	0.00156942	0.0311	0.000725907	3.14947e-05
SN58708	RAC875_c50996_1179.1	1A	591.094	[A/G]	100	100	IWB58708	1D	163.86	0.1427	0.000467746	0.000552875	0.1782	0.00393266	0.000793925	0.0456	8.0568e-05	6.55177e-05	0.2939	0.0101249	0.00183279	0.0362	0.000725907	4.21858e-05
SN57932	RAC875_c43389_105.1	1A	591.096	[A/G]	100	100	IWB57932	1A	155.8	1.2298	0.000467746	0.0153583	0.4024	0.00393266	0.00304277	0.2252	8.0568e-05	0.00118676	1.0129	0.014575	0.0115726	0.4999	0.000725907	0.00421867
SN11979	BS00096930_51.1	1A	591.147	[A/G]	100	99	IWB11979	1A	155.8	1.1483	0.000467746	0.0139147	1.0656	0.0382253	0.0122855	0.0511	8.0568e-05	8.1225e-05	0.1845	0.00915669	0.000842642	0.2749	0.000725907	0.00163701
SN60808	RAC875_c85550_52.1	1A	591.147	[A/G]	100	98	IWB60808	1A	154.06	0.8734	0.000467746	0.00966081	0.1249	0.00393266	0.000427255	0.0374	8.0568e-05	4.496e-05	0.6822	0.0101249	0.00665617	0.2677	0.000725907	0.00157409
SN60809	RAC875_c85550_73.1	1A	591.147	[A/G]	100	98	IWB60809	1A	155.8	0.4119	0.000467746	0.00323693	0.2803	0.00393266	0.00171118	0.3094	8.0568e-05	0.00199973	0.0367	0.000839519	4.36878e-05	0.1954	0.000725907	0.000933309
SN64145	RFL_Contig2961_1493.1	1A	591.614	[T/C]	100	100	IWB64145	1D	164.08	0.1385	0.000467746	0.000528918	0.3769	0.00393266	0.00274817	0.0454	8.0568e-05	6.55674e-05	0.2671	0.0101249	0.00158148	0.0373	0.000725907	4.50159e-05
SN64144	RFL_Contig2961_1117.1	1A	591.614	[A/C]	100	100	IWB64144	1D	164.08	0.1377	0.000467746	0.000523258	0.3839	0.00393266	0.00282798	0.0407	8.0568e-05	5.30421e-05	0.2592	0.0101249	0.00150597	0.0377	0.000725907	4.59687e-05
SN28461	Excalibur_c6704_191.1	1A	591.928	[T/C]	100	100	IWB28461	1D	163.86	0.1427	0.000467746	0.000552875	0.1782	0.00393266	0.000793925	0.0456	8.0568e-05	6.55177e-05	0.2939	0.0101249	0.00183279	0.0362	0.000725907	4.21858e-05
SN28463	Excalibur_c6704_782.1	1A	591.929	[T/G]	100	100	IWB28463	1D	165.01	0.1278	0.000467746	0.000460645	0.3578	0.00393266	0.00254244	0.042	8.0568e-05	5.66853e-05	0.2637	0.0101249	0.00155584	0.035	0.000725907	3.98364e-05
SN29029	Excalibur_c8235_241.1	1A	591.949	[A/G]	100	100	IWB29029	1D	165.01	0.1415	0.000467746	0.000546771	0.3569	0.00393266	0.00251148	0.0458	8.0568e-05	6.63026e-05	0.2665	0.0101249	0.00156942	0.0311	0.000725907	3.14947e-05
SN6759	BS00021780_51.1	1A	591.95	[T/C]	100	99	IWB6759	1A	155.8	0.421	0.000467746	0.00333353	0.2953	0.00393266	0.00185525	0.2596	8.0568e-05	0.0014963	0.052	0.00166643	8.48217e-05	0.1998	0.000725907	0.000965234
SN78213	wsnp_Ex_c46670_52108070.1	1A	592.313	[T/C]	100	99.5	IWA3977	1A	155.8	0.2789	0.000467746	0.00172638	0.4785	0.00393266	0.00393378	0.4002	8.0568e-05	0.0029796	0.0355	0.000839519	4.0732e-05	0.2619	0.000725907	0.00151273
SN48905	Kukri_rep_c103666_397.1	1A	592.313	[T/C]	100	99	IWB48905	1D	164.08	0.1214	0.000467746	0.000416314	0.1907	0.00393266	0.000895356	0.0333	8.0568e-05	3.59073e-05	0.2773	0.0101249	0.00167457	0.0163	0.000725907	8.90078e-06
SN4202	BobWhite_c66315_621.1	1A	592.313	[T/C]	100	100	IWB4202	1D	148.98	0.1887	0.000467746	0.000917951	0.1601	0.00393266	0.000673675	0.1125	8.0568e-05	0.00035879	0.2983	0.0101249	0.00191774	0.0494	0.000725907	7.78461e-05
SN54456	RAC875_c17367_549.1	1A	592.314	[T/C]	98	100	IWB54456	1D	160.85	0.1421	0.000467746	0.000548677	0.2785	0.00393266	0.00167946	0.0619	8.0568e-05	0.000116826	0.028	0.000565347	2.56531e-05	0.1161	0.000725907	0.000371799
SN2924	BobWhite_c37766_677.1	1A	592.314	[T/C]	83.2	97.6	IWB2924	1D	163.86	0.1427	0.000467746	0.000552875	0.1782	0.00393266	0.000793925	0.0456	8.0568e-05	6.55177e-05	0.2939	0.0101249	0.00183279	0.0362	0.000725907	4.21858e-05
SN7910	BS00032855_51.1	1A	593.287	[A/C]	100	100	\N	\N	\N	0.148	0.000467746	0.000621561	0.4746	0.00393266	0.00409053	0.1482	8.0568e-05	0.000603489	0.3393	0.0101249	0.00243045	0.4115	0.000725907	0.00327395
SN63464	RAC875_s117301_141.1	1A	593.299	[T/C]	100	98	IWB63464	1D	163.86	0.1214	0.000467746	0.000416314	0.1907	0.00393266	0.000895356	0.0333	8.0568e-05	3.59073e-05	0.2773	0.0101249	0.00167457	0.0163	0.000725907	8.90078e-06
SN78072	wsnp_Ex_c4186_7560575.1	1A	593.299	[T/C]	100	100	IWA3799	1A	155.8	0.8905	0.000467746	0.00983742	0.0448	0.00393266	6.33094e-05	0.4078	8.0568e-05	0.00305488	0.2937	0.0101249	0.00182398	0.0439	0.000725907	6.0748e-05
SN63140	RAC875_rep_c78831_168.1	1A	593.398	[A/G]	92.1	98.9	\N	\N	\N	0.3556	0.000467746	0.00262986	1.4049	0.0471313	0.0181699	0.1198	8.0568e-05	0.00040488	0.2773	0.0101249	0.00171781	0.763	0.000725907	0.00796915
SN29387	Excalibur_c92298_213.1	1A	593.405	[T/C]	100	95.9	IWB29387	1D	171.34	0.1803	0.000467746	0.000827556	0.5364	0.00393266	0.00464863	0.016	8.0568e-05	8.52429e-06	0.1972	0.0101249	0.000940477	0.015	0.000725907	7.51857e-06
SN71743	Tdurum_contig47006_1105.1	1A	593.549	[T/C]	100	100	IWB71743	1D	164.73	0.3586	0.000467746	0.00262941	1.5143	0.0593809	0.0197395	0.2092	8.0568e-05	0.00105684	0.3024	0.0101249	0.00195216	0.8399	0.000725907	0.00899782
SN75215	tplb0059i08_441.1	1A	593.549	[A/G]	87.1	100	IWB75215	1A	155.8	0.2445	0.000467746	0.00140215	1.5485	0.0593809	0.0201361	0.3607	8.0568e-05	0.00255348	0.2642	0.0101249	0.00155408	0.8331	0.000725907	0.00882271
SN71745	Tdurum_contig47006_2711.1	1A	593.551	[A/G]	100	99	IWB71745	1A	155.8	0.8862	0.000467746	0.00985684	0.4141	0.00393266	0.00316764	0.1599	8.0568e-05	0.000658074	0.5463	0.0101249	0.00481587	0.0451	0.000725907	6.43239e-05
SN11788	BS00093078_51.1	1B	1.20397	[T/C]	100	100	IWB11788	1B	8.36	0.8838	0.000467746	0.00977729	1.0335	0.0377598	0.0117918	2.2101	0.112469	0.0308357	1.1493	0.014575	0.0135833	2.8081	0.204258	0.0409407
SN23711	Excalibur_c21898_1423.1	1B	1.42116	[A/G]	100	99	IWB23711	1B	8.36	0.7131	0.000467746	0.00718129	0.0434	0.00393266	5.92574e-05	0.1702	8.0568e-05	0.000723865	0.7866	0.014575	0.00804223	0.201	0.000725907	0.000963446
SN8589	BS00050522_51.1	1B	1.43369	[A/G]	100	100	IWB8589	1B	5.27	0.3394	0.000467746	0.00237962	0.5249	0.00393266	0.00453822	1.1168	0.00412088	0.0130776	0.1033	0.00582689	0.000302065	1.0913	0.000725907	0.0126822
SN58459	RAC875_c48669_292.1	1B	1.52394	[A/G]	92.1	100	\N	\N	\N	0.6806	0.000467746	0.00677626	0.8607	0.00461219	0.00919034	0.4579	8.0568e-05	0.00366422	0.5194	0.0101249	0.00443079	0.6228	0.000725907	0.00578828
SN10529	BS00071161_51.1	1B	1.53347	[A/G]	100	99	IWB10529	1B	43.86	1.298	0.000467746	0.0161994	1.9148	0.0940571	0.0257989	1.7791	0.0433465	0.0234676	0.7359	0.0101249	0.00732159	2.4928	0.142182	0.0353084
SN10856	BS00076192_51.1	1B	1.7798	[A/G]	100	100	IWB10856	1B	60.62	0.9627	0.000467746	0.0111798	1.3844	0.0471313	0.0176041	1.3002	0.0254555	0.0161657	0.6495	0.0101249	0.00625499	2.003	0.0960162	0.0278307
SN36572	Jagger_c3858_183.1	1B	3.17492	[T/C]	100	99	\N	\N	\N	0.4159	0.000467746	0.00324298	0.5262	0.00393266	0.00451741	0.4328	8.0568e-05	0.00334844	0.1185	0.00582689	0.000385491	0.3387	0.000725907	0.002283
SN25589	Excalibur_c35316_137.1	1B	3.65788	[A/G]	100	98	IWB25589	1D	3.4	0.3344	0.000467746	0.0023034	1.0445	0.0382253	0.0119102	0.8556	8.0568e-05	0.00904034	<.0001	3.91628e-05	2.46564e-10	2.1833	0.111388	0.0302621
SN47800	Kukri_c79308_278.1	1B	4.32074	[A/G]	100	99	IWB47800	1B	9.68	0.3249	0.000467746	0.00220986	0.0871	0.00393266	0.000221229	0.228	8.0568e-05	0.00120106	0.1935	0.00994407	0.000913832	0.6663	0.000725907	0.00638171
SN7122	BS00022504_51.1	1B	4.34556	[A/G]	100	100	IWB7122	1B	8.36	0.5021	0.000467746	0.00431996	1.0731	0.0382253	0.012349	0.5933	8.0568e-05	0.00537147	0.3137	0.0101249	0.00202831	0.647	0.000725907	0.00609161
SN7123	BS00022505_51.1	1B	4.34707	[A/C]	100	100	IWB7123	1B	9.68	0.4296	0.000467746	0.00340872	0.1303	0.00393266	0.000456838	0.2088	8.0568e-05	0.00103151	0.338	0.0101249	0.00228458	0.394	0.000725907	0.0028963
SN49209	Kukri_rep_c106834_139.1	1B	4.34917	[T/C]	83.2	98.8	IWB49209	1B	9.68	0.0104	0.000467746	3.81821e-06	0.1406	0.00393266	0.000527045	0.2382	8.0568e-05	0.00129789	0.7835	0.014575	0.00809901	0.2292	0.000725907	0.00121719
SN6605	BS00014831_51.1	1B	4.47885	[A/C]	100	99	\N	\N	\N	0.164	0.000467746	0.000699076	0.3702	0.00393266	0.00262694	0.1603	8.0568e-05	0.000652345	0.6855	0.0101249	0.00661941	0.2008	0.000725907	0.000961871
SN55606	RAC875_c24163_155.1	1B	4.5186	[T/C]	87.1	100	IWB55606	1B	8.36	0.5254	0.000467746	0.00460368	1.2744	0.0465752	0.0154261	0.8068	8.0568e-05	0.00829756	0.3609	0.0101249	0.00252459	0.7652	0.000725907	0.00770487
SN11262	BS00082565_51.1	1B	5.17585	[A/G]	100	99	IWB11262	1B	9.68	1.312	0.000467746	0.0164958	0.1814	0.00393266	0.000815336	0.2644	8.0568e-05	0.00152993	0.6691	0.0101249	0.00642023	0.8325	0.000725907	0.00870328
SN7109	BS00022482_51.1	1B	5.17609	[A/G]	100	99	IWB7109	1B	9.68	0.4094	0.000467746	0.00319224	0.0612	0.00393266	0.000115157	0.7593	8.0568e-05	0.0077172	0.0037	0.000273247	4.87175e-07	0.2073	0.000725907	0.00102782
SN65421	TA001594-0748.1	1B	5.58443		100	100	IWB65421	1B	9.68	0.3962	0.000467746	0.00300891	0.2055	0.00393266	0.00100834	0.5331	8.0568e-05	0.00458734	0.4262	0.0101249	0.00328308	0.2694	0.000725907	0.00157719
SN12632	BS00111170_51.1	1B	5.6947	[T/C]	89.1	98.9	IWB12632	1B	9.68	0.4317	0.000467746	0.00346453	0.2084	0.00393266	0.00104153	0.5101	8.0568e-05	0.00433014	0.4519	0.0101249	0.00362169	0.2716	0.000725907	0.00161184
SN47981	Kukri_c8390_441.1	1B	7.99375	[T/C]	100	99	IWB47981	1B	21.05	0.2659	0.000467746	0.00161108	0.6986	0.00393266	0.0069159	0.8618	8.0568e-05	0.00924625	0.8002	0.014575	0.00837645	0.8022	0.000725907	0.00836969
SN11663	BS00090490_51.1	1B	7.99515	[T/G]	100	98	\N	\N	\N	0.3861	0.000467746	0.00288924	0.0785	0.00393266	0.000181908	0.2276	8.0568e-05	0.00119301	0.1289	0.00582689	0.000448278	0.0078	0.000352012	2.0722e-06
SN26466	Excalibur_c43567_850.1	1B	7.9955	[A/G]	100	99	IWB26466	1B	53.35	0.632	0.000467746	0.00603871	0.4363	0.00393266	0.00338959	0.5824	8.0568e-05	0.00520533	0.3727	0.0101249	0.00265495	0.0299	0.000725907	2.89261e-05
SN32242	GENE-1118_1049.1	1B	8.22252	[T/C]	100	100	IWB32242	1B	62.58	0.1562	0.000467746	0.000662272	0.0918	0.00393266	0.000248822	0.0632	8.0568e-05	0.000124227	0.9759	0.014575	0.0111467	0.0928	0.000725907	0.000252768
SN57448	RAC875_c38756_141.1	1B	8.27267	[T/C]	100	100	IWB57448	1A	21.55	0.1312	0.000467746	0.000482391	0.2532	0.00393266	0.00145452	0.0932	8.0568e-05	0.000252602	0.634	0.0101249	0.00604005	0.1231	0.000725907	0.000418092
SN9566	BS00065487_51.1	1B	8.55935	[T/C]	100	100	IWB9566	1B	30.34	2.1344	0.179105	0.0309683	0.7255	0.00393266	0.00735892	0.9806	8.0568e-05	0.0111239	0.0408	0.00115853	5.41471e-05	1.9473	0.0942436	0.0268881
SN7076	BS00022429_51.1	1B	8.5597	[T/C]	100	99	IWB7076	1B	30.34	2.4301	0.200623	0.0360171	0.7981	0.00393266	0.00838083	1.0824	0.00329637	0.0126494	0.089	0.00582689	0.000233108	2.2609	0.111388	0.0320853
SN75373	wsnp_BE405749B_Ta_2_1.1	1B	9.07822	[A/G]	100	99.2	IWA61	1B	29.67	0.2433	0.000467746	0.00136719	0.4358	0.00393266	0.00338409	0.2055	8.0568e-05	0.000999976	0.0044	0.000273247	6.76275e-07	0.0551	0.000725907	9.31614e-05
SN38627	Ku_c17846_363.1	1B	9.54818	[T/C]	100	100	IWB38627	1B	24.55	0.5821	0.000467746	0.00569598	0.3688	0.00393266	0.00277236	0.0525	8.0568e-05	9.00147e-05	0.0892	0.00582689	0.000243449	0.3533	0.000725907	0.00257946
SN44529	Kukri_c36151_170.1	1B	9.55575	[T/C]	100	100	IWB44529	1B	24.55	0.4413	0.000467746	0.0035984	1.4133	0.0471313	0.0179252	0.7659	8.0568e-05	0.00784366	0.3276	0.0101249	0.00220167	0.0303	0.000725907	3.01013e-05
SN39279	Ku_c36151_691.1	1B	9.55627	[A/C]	100	98	IWB39279	1B	24.55	0.8519	0.000467746	0.00933441	1.3088	0.0471313	0.016168	0.5025	8.0568e-05	0.00423393	0.2659	0.0101249	0.00155739	1.1829	0.000725907	0.0141101
SN57219	RAC875_c3692_2287.1	1B	9.55669	[T/C]	100	99	IWB57219	1B	24.55	0.2574	0.000467746	0.00151419	0.5746	0.00393266	0.00516724	0.6532	8.0568e-05	0.00620159	0.4299	0.0101249	0.00334099	0.1684	0.000725907	0.000716719
SN71754	Tdurum_contig47083_278.1	1B	10.1039	[T/C]	100	99	IWB71754	1B	41.21	0.2061	0.000467746	0.00104846	0.9867	0.0264724	0.0111246	0.7691	8.0568e-05	0.00785676	0.306	0.0101249	0.00196508	0.7759	0.000725907	0.00795443
SN29507	Excalibur_c95327_126.1	1B	10.1043	[A/G]	100	99	IWB29507	1B	43.86	0.2645	0.000467746	0.00157614	0.3164	0.00393266	0.00205655	0.1879	8.0568e-05	0.000862224	0.0265	0.000565347	2.3037e-05	0.0126	0.000725907	5.37599e-06
SN60536	RAC875_c78751_587.1	1B	10.2048	[T/C]	100	98	\N	\N	\N	0.2842	0.000467746	0.0018116	0.3253	0.00393266	0.00219551	0.2152	8.0568e-05	0.00110868	0.0085	0.000273247	2.49436e-06	0.0089	0.000368007	2.77565e-06
SN75613	wsnp_BE637971B_Ta_1_20.1	1B	10.2049	[A/G]	100	99.2	IWA406	1B	41.21	0.5164	0.000467746	0.00450494	0.0253	0.00358217	2.10946e-05	0.0038	8.0568e-05	4.98655e-07	0.2179	0.0101249	0.00111335	0.1539	0.000725907	0.0006101
SN12208	BS00103677_51.1	1B	10.3595	[A/C]	100	100	IWB12208	1B	41.47	0.7101	0.000467746	0.00732462	0.085	0.00393266	0.000215346	0.2191	8.0568e-05	0.00114295	0.3573	0.0101249	0.00254841	0.3322	0.000725907	0.00226096
SN12603	BS00110900_51.1	1B	10.3611	[A/G]	100	100	IWB12603	1B	43.86	1.0185	0.000467746	0.0120129	1.0624	0.0382253	0.0123909	1.1082	0.00337272	0.0130519	0.8272	0.014575	0.00880918	0.9662	0.000725907	0.0108579
SN12602	BS00110896_51.1	1B	10.3611	[T/G]	100	99	IWB12602	1B	41.21	0.2747	0.000467746	0.00169928	1.2996	0.0471313	0.0160891	1.015	8.0568e-05	0.0115561	0.4468	0.0101249	0.00357401	0.6752	0.000725907	0.00655928
SN10312	BS00068429_51.1	1B	10.3674	[A/G]	100	99	IWB10312	1B	41.21	0.6142	0.000467746	0.00633116	2.2561	0.0940571	0.0342852	2.3583	0.112469	0.0359873	1.3761	0.014575	0.0185674	1.3985	0.0256184	0.0188722
SN7884	BS00032266_51.1	1B	11.1815	[T/C]	100	98	IWB7884	1B	41.21	0.9058	0.000467746	0.0102899	1.5449	0.0593809	0.0202463	1.2467	0.0182979	0.0153056	0.5426	0.0101249	0.00482872	0.9976	0.000725907	0.0113856
SN7156	BS00022564_51.1	1B	11.1822	[T/C]	100	99	IWB7156	1B	41.21	0.2547	0.000467746	0.00159056	0.0673	0.00393266	0.000146583	0.0405	8.0568e-05	5.58285e-05	0.1339	0.00582689	0.000513803	0.0739	0.000725907	0.000173529
SN59785	RAC875_c63624_753.1	1B	11.8595	[A/G]	97	100	IWB59785	1B	41.21	0.6661	0.000467746	0.00662694	0.038	0.00393266	4.67235e-05	0.238	8.0568e-05	0.00130171	0.0932	0.00582689	0.000252871	0.2667	0.000725907	0.00157134
SN59784	RAC875_c63624_1040.1	1B	11.8599	[T/C]	100	97	IWB59784	1B	43.86	0.0794	0.000467746	0.000189673	0.3526	0.00393266	0.00243271	0.2272	8.0568e-05	0.00118409	0.2154	0.0101249	0.00108749	0.1339	0.000725907	0.000475558
SN10589	BS00072113_51.1	1B	12.8157	[A/C]	100	99	IWB10589	1B	31.04	1.0977	0.000467746	0.0129975	1.6263	0.0703376	0.0210665	1.4343	0.0254555	0.0178927	0.5319	0.0101249	0.00457134	1.1181	0.000725907	0.0129349
SN47674	Kukri_c76307_182.1	1B	14.099	[A/G]	100	99	IWB47674	1B	41.21	0.0465	0.000467746	6.96337e-05	0.3837	0.00393266	0.00279062	0.8888	8.0568e-05	0.00952689	0.2828	0.0101249	0.00171478	0.6132	0.000725907	0.00563618
SN47675	Kukri_c76307_259.1	1B	14.0991	[T/G]	100	99	IWB47675	1A	29.68	0.0498	0.000467746	8.04506e-05	0.5058	0.00393266	0.00431278	0.4941	8.0568e-05	0.00414571	0.6575	0.0101249	0.00633956	0.3413	0.000725907	0.00233995
SN38400	Ku_c13622_482.1	1B	15.098	[T/C]	100	99	IWB38400	1D	29.18	0.2355	0.000467746	0.0013592	0.057	0.00393266	0.000104401	0.0492	8.0568e-05	7.85258e-05	0.3406	0.0101249	0.00241363	0.2147	0.000725907	0.00112802
SN73359	Tdurum_contig76266_221.1	1B	15.1662	[A/G]	100	100	\N	\N	\N	0.0473	0.000467746	7.32247e-05	0.3702	0.00393266	0.00268239	0.3632	8.0568e-05	0.00259201	0.4201	0.0101249	0.00326563	0.3702	0.000725907	0.00267198
SN21104	Ex_c67198_1838.1	1B	15.1681	[T/C]	93.1	97.9	IWB21104	1D	29.18	0.3557	0.000467746	0.00254111	0.2754	0.00393266	0.0016423	0.0903	8.0568e-05	0.000234314	0.6423	0.0101249	0.00605252	0.4381	0.000725907	0.0034108
SN62598	RAC875_rep_c69640_88.1	1B	15.1681	[A/C]	99	99	IWB62598	1B	43.86	0.1146	0.000467746	0.000372483	0.5725	0.00393266	0.00511796	0.4756	8.0568e-05	0.00386464	0.6101	0.0101249	0.00561757	0.1972	0.000725907	0.000936313
SN71509	Tdurum_contig44219_318.1	1B	15.1696	[A/C]	100	100	IWB71509	1B	31.04	0.0049	0.000301616	8.38137e-07	0.4767	0.00393266	0.00389509	0.5127	8.0568e-05	0.00432735	0.5839	0.0101249	0.00526843	0.1692	0.000725907	0.000719354
SN30718	Excalibur_rep_c116725_184.1	1B	15.1709	[A/G]	87.1	97.7	IWB30718	1B	43.86	0.1328	0.000467746	0.00048481	0.572	0.00393266	0.00511135	0.5472	8.0568e-05	0.00476797	0.6314	0.0101249	0.00590479	0.1695	0.000725907	0.000722185
SN12258	BS00105846_51.1	1B	15.2845	[T/C]	100	100	IWB12258	1B	28.76	0.0302	0.000467746	3.03871e-05	0.0314	0.00358795	3.19248e-05	0.2101	8.0568e-05	0.00103803	0.6268	0.0101249	0.00581865	0.1531	0.000725907	0.000602008
SN11616	BS00089524_51.1	1B	15.4481	[A/C]	100	100	IWB11616	1B	43.86	0.3184	0.000467746	0.00212985	0.5126	0.00393266	0.00434454	0.08	8.0568e-05	0.000187484	0.4427	0.0101249	0.00348022	0.6306	0.000725907	0.00586904
SN6457	BS00011695_51.1	1B	15.7453	[T/C]	100	99	IWB6457	1B	41.06	0.0356	0.000467746	4.18319e-05	0.1855	0.00393266	0.000846802	0.0151	8.0568e-05	7.62254e-06	0.5069	0.0101249	0.00427213	0.1395	0.000725907	0.000513455
SN23779	Excalibur_c22240_938.1	1B	15.8782	[T/C]	100	98	\N	\N	\N	0.4688	0.000467746	0.00396311	0.0835	0.00393266	0.000207384	0.0659	8.0568e-05	0.000133196	0.225	0.0101249	0.00119472	0.1051	0.000725907	0.000314515
SN29850	Excalibur_rep_c102627_598.1	1B	15.879	[T/G]	100	100	IWB29850	1B	62.56	0.6803	0.000467746	0.00671413	0.1686	0.00393266	0.000715129	0.014	8.0568e-05	6.50684e-06	0.6586	0.0101249	0.00624962	0.0345	0.000725907	3.80309e-05
SN65160	RFL_Contig5906_985.1	1B	16.2175	[A/G]	100	99	IWB65160	1B	31.04	0.1237	0.000467746	0.000425149	0.6005	0.00393266	0.00546606	0.5265	8.0568e-05	0.00448399	0.6179	0.0101249	0.00569903	0.1757	0.000725907	0.00076493
SN21944	Excalibur_c11666_134.1	1B	16.8502	[A/G]	100	99	IWB21944	1B	31.04	0.2933	0.000467746	0.00185798	0.0424	0.00393266	5.67529e-05	0.2824	8.0568e-05	0.00169682	0.4892	0.0101249	0.00403309	0.2036	0.000725907	0.000984539
SN387	BobWhite_c1265_607.1	1B	17.3821	[T/C]	100	100	IWB387	1A	35.23	0.2636	0.000467746	0.00157413	0.3511	0.00393266	0.00243731	0.0221	8.0568e-05	1.61524e-05	0.3311	0.0101249	0.00222044	0.1867	0.000725907	0.000856627
SN22868	Excalibur_c16851_835.1	1B	17.3837	[A/G]	100	100	IWB22868	1B	31.04	0.0707	0.000467746	0.0001544	0.0957	0.00393266	0.000262754	0.3274	8.0568e-05	0.00217162	0.2812	0.0101249	0.00170631	0.0677	0.000725907	0.000138313
SN59865	RAC875_c64371_209.1	1B	17.7325	[T/C]	100	100	IWB59865.2	1B	43.86	1.0783	0.000467746	0.0129108	0.608	0.00393266	0.00566071	0.9317	8.0568e-05	0.0102904	0.4509	0.0101249	0.00362494	1.307	0.0166434	0.0161402
SN36330	IACX8860.1	1B	17.8922	[A/C]	84.1	99.1	IWB36330	1B	31.09	0.3003	0.000467746	0.00197245	0.7825	0.00393266	0.00815189	0.294	8.0568e-05	0.00184976	0.2185	0.0101249	0.00113765	0.2978	0.000725907	0.0018881
SN14519	CAP8_c1356_450.1	1B	18.3859	[T/C]	100	99	\N	\N	\N	1.0569	0.000467746	0.0124093	0.3838	0.00393266	0.00279108	1.1753	0.0110683	0.0138751	0.7751	0.014575	0.00790995	0.9352	0.000725907	0.0102142
SN14518	CAP8_c1356_189.1	1B	18.3861	[A/G]	100	99	IWB14518	1A	20.22	0.4103	0.000467746	0.00316299	1.7593	0.0940571	0.0232395	3.012	0.112469	0.044046	1.0761	0.014575	0.012344	0.0445	0.000725907	6.21013e-05
SN73447	Tdurum_contig78972_316.1	1B	18.4197	[A/G]	100	98	\N	\N	\N	0.1807	0.000467746	0.00082656	0.0111	0.00231216	4.12772e-06	0.1697	8.0568e-05	0.000720735	0.5725	0.0101249	0.00509661	0.1929	0.000725907	0.000897786
SN30286	Excalibur_rep_c107678_98.1	1B	19.0288	[A/G]	100	99	\N	\N	\N	0.799	0.000467746	0.00853879	0.3557	0.00393266	0.00249841	1.1624	0.0096454	0.0137888	0.8066	0.014575	0.00843429	0.874	0.000725907	0.00938724
SN64585	RFL_Contig4104_3352.1	1B	20.1773	[A/G]	100	99	IWB64585	1B	43.86	0.0854	0.000467746	0.00021822	0.3715	0.00393266	0.00265254	0.6682	8.0568e-05	0.00638128	0.0414	0.00130692	5.45422e-05	0.6406	0.000725907	0.00600509
SN72107	Tdurum_contig50667_306.1	1B	20.588	[A/G]	100	100	IWB72107	1B	43.86	0.2051	0.000467746	0.00103557	0.4603	0.00393266	0.00370916	0.9488	8.0568e-05	0.0104611	0.0263	0.000565347	2.27686e-05	1.0023	0.000725907	0.0112686
SN11671	BS00090770_51.1	1B	20.5891	[A/G]	100	100	\N	\N	\N	0.1065	0.000467746	0.000326102	0.089	0.00393266	0.000229208	0.0173	8.0568e-05	9.95495e-06	0.0803	0.00481706	0.0001896	0.2921	0.000725907	0.0018003
SN69805	Tdurum_contig29484_628.1	1B	20.5893	[A/G]	95	99	IWB69805	1A	43.28	0.1646	0.000467746	0.000719206	0.2003	0.00393266	0.000982063	0.2487	8.0568e-05	0.00140615	0.2406	0.0101249	0.00133611	0.1067	0.000725907	0.000323014
SN58697	RAC875_c50835_124.1	1B	20.5893	[A/G]	100	97	\N	\N	\N	0.5001	0.000467746	0.00438739	0.5302	0.00393266	0.00466568	0.7821	8.0568e-05	0.00814615	0.5071	0.0101249	0.00436593	0.168	0.000725907	0.000725666
SN6520	BS00012052_51.1	1B	20.5912	[T/C]	82.2	100	IWB6520	1A	43.47	0.1646	0.000467746	0.000719206	0.2003	0.00393266	0.000982063	0.2487	8.0568e-05	0.00140615	0.2406	0.0101249	0.00133611	0.1067	0.000725907	0.000323014
SN8104	BS00037387_51.1	1B	21.8432	[T/C]	100	99	IWB8104	1B	40.45	0.5773	0.000467746	0.00531398	0.605	0.00393266	0.00554947	0.8407	8.0568e-05	0.0088238	0.9004	0.014575	0.00973847	0.6046	0.000725907	0.00552117
SN11975	BS00096770_51.1	1B	22.0742	[A/G]	100	100	IWB11975	1B	5.34	0.1044	0.000467746	0.00031441	0.2315	0.00393266	0.00123213	0.178	8.0568e-05	0.000785809	0.9644	0.014575	0.0106956	0.3904	0.000725907	0.00285444
SN11974	BS00096769_51.1	1B	22.0743	[A/G]	100	99	\N	\N	\N	0.1044	0.000467746	0.00031441	0.2315	0.00393266	0.00123213	0.178	8.0568e-05	0.000785809	0.9644	0.014575	0.0106956	0.3904	0.000725907	0.00285444
SN26242	Excalibur_c415_844.1	1B	22.7022	[T/C]	100	100	IWB26242	1B	14.17	0.912	0.000467746	0.010165	2.3754	0.119467	0.033617	3.3598	0.112469	0.0501265	2.7318	0.113474	0.0396445	2.2875	0.111388	0.0320056
SN26464	Excalibur_c43567_633.1	1B	22.7071	[T/C]	100	97	IWB26464	1B	21.05	0.2251	0.000467746	0.00122176	0.7415	0.00393266	0.00752631	1.2111	0.0179204	0.0146141	0.9879	0.014575	0.0111889	1.075	0.000725907	0.0124822
SN7727	BS00029416_51.1	1B	24.1521	[A/G]	100	98	IWB7727	1A	42.66	0.4955	0.000467746	0.00438477	0.7639	0.00393266	0.00801706	1.7308	0.0426142	0.023546	1.2949	0.014575	0.0163559	0.0069	0.00025274	1.68659e-06
SN25237	Excalibur_c3270_1566.1	1B	24.1613	[T/G]	100	100	\N	\N	\N	0.9853	0.000467746	0.0112433	1.0521	0.0382253	0.0119767	2.1444	0.105419	0.0294929	1.3094	0.014575	0.0159781	0.2408	0.000725907	0.0013055
SN46395	Kukri_c54054_511.1	1B	24.1626	[A/G]	100	99	\N	\N	\N	0.3635	0.000467746	0.002652	0.2613	0.00393266	0.00151952	0.6644	8.0568e-05	0.00638167	0.342	0.0101249	0.00234806	0.3867	0.000725907	0.00283598
SN14511	CAP8_c1305_148.1	1B	25.814	[A/G]	100	98	IWB14511	1D	44.69	0.2891	0.000467746	0.00183914	0.0146	0.0028142	7.27218e-06	0.0071	8.0568e-05	1.73099e-06	0.2059	0.0101249	0.00102051	0.1013	0.000725907	0.000291488
SN80296	wsnp_Ku_c2620_4980121.1	1B	26.1855	[T/C]	100	100	IWA6787	1B	46.15	0.2745	0.000467746	0.00177443	0.0559	0.00393266	0.000101767	0.0587	8.0568e-05	0.000111309	0.4121	0.0101249	0.00329582	0.4169	0.000725907	0.00334127
SN71555	Tdurum_contig44861_237.1	1B	26.1855	[A/G]	100	100	IWB71555	1B	46.15	0.6053	0.000467746	0.0056717	0.1778	0.00393266	0.000784053	0.1113	8.0568e-05	0.000341618	0.2449	0.0101249	0.00134768	0.5513	0.000725907	0.0048015
SN81542	wsnp_RFL_Contig4025_4499792.1	1B	26.1858	[A/C]	100	99	IWA8551	1D	50.58	0.0059	0.000310778	1.23086e-06	0.0937	0.00393266	0.000252867	0.0687	8.0568e-05	0.000141797	0.3063	0.0101249	0.00195979	0.0134	0.000725907	6.0905e-06
SN9933	BS00067012_51.1	1B	26.6218	[T/C]	100	100	\N	\N	\N	0.9345	0.000467746	0.0104639	0.7706	0.00393266	0.00781364	1.5603	0.0294273	0.0199135	0.9868	0.014575	0.0109878	0.132	0.000725907	0.000463601
SN42059	Kukri_c18968_163.1	1B	26.9688	[A/G]	97	99	IWB42059.2	7A	156.23	0.0899	0.000467746	0.000241624	0.0528	0.00393266	8.71204e-05	0.1139	8.0568e-05	0.000360405	0.1719	0.00729979	0.000748937	0.1214	0.000725907	0.00040429
SN25046	Excalibur_c30974_65.1	1B	26.9707	[T/C]	100	97	IWB25046	1A	115.39	0.4797	0.000467746	0.00401596	0.5297	0.00393266	0.00454325	0.1883	8.0568e-05	0.000861934	0.1181	0.00582689	0.000381691	0.0553	0.000725907	9.37146e-05
SN72782	Tdurum_contig61324_473.1	1B	28.562	[T/C]	100	100	\N	\N	\N	0.4002	0.000467746	0.00305567	0.4927	0.00393266	0.00409374	0.3157	8.0568e-05	0.0020401	0.0499	0.00166643	7.76685e-05	0.2486	0.000725907	0.0013822
SN35360	IAAV7541.1	1B	28.5638	[A/G]	100	99.4	IWB35360	1B	53.37	0.0024	0.000125755	2.07011e-07	0.1065	0.00393266	0.000317983	0.0026	8.0568e-05	2.29202e-07	0.0579	0.00224054	0.000102962	0.1462	0.000725907	0.000557889
SN75374	wsnp_BE405834B_Ta_2_2.1	1B	28.7655	[T/C]	100	99.2	IWA63	1B	62.58	0.3476	0.000467746	0.00248227	0.8306	0.00393266	0.00882248	0.4804	8.0568e-05	0.00397318	0.0754	0.004094	0.000170999	0.3742	0.000725907	0.00270518
SN45976	Kukri_c49348_408.1	1B	28.7657	[T/G]	100	99	\N	\N	\N	0.3731	0.000467746	0.0027395	0.8529	0.00415475	0.0090379	0.7965	8.0568e-05	0.00818366	0.237	0.0101249	0.00128125	0.4503	0.000725907	0.003557
SN38342	Ku_c12689_1094.1	1B	28.822	[A/G]	100	100	IWB38342	1B	60.62	0.2365	0.000467746	0.00131603	0.823	0.00393266	0.0086378	0.5971	8.0568e-05	0.00544332	0.6595	0.0101249	0.00631403	0.2589	0.000725907	0.00148421
SN53834	RAC875_c140_872.1	1B	30.7307	[T/C]	100	97	IWB53834.2	1D	3.5	0.134	0.000467746	0.000501232	0.0467	0.00393266	6.96143e-05	0.0511	8.0568e-05	8.24879e-05	0.2184	0.0101249	0.00113709	0.2384	0.000725907	0.00131107
SN53833	RAC875_c140_650.1	1B	30.7309	[T/C]	100	98	IWB53833	1B	43.66	0.0752	0.000467746	0.000176703	0.1515	0.00393266	0.000611634	0.1282	8.0568e-05	0.000453271	0.1868	0.00994407	0.000878795	0.3328	0.000725907	0.00227613
SN74050	Tdurum_contig9874_547.1	1B	32.7665	[T/C]	100	98	IWB74050	1B	62.58	0.2144	0.000467746	0.00110677	0.0402	0.00393266	5.12433e-05	0.0037	8.0568e-05	4.78959e-07	0.5764	0.0101249	0.00514759	0.1554	0.000725907	0.00061813
SN8865	BS00062578_51.1	1B	32.8517	[A/G]	100	99	IWB8865.2	1B	55.35	0.4423	0.000467746	0.00361111	0.1275	0.00393266	0.000444727	0.3031	8.0568e-05	0.00193521	0.0529	0.00166643	8.80236e-05	0.0155	0.000725907	8.10869e-06
SN42629	Kukri_c22313_166.1	1B	33.9769	[A/G]	100	99	IWB42629	1D	61.36	0.0338	0.000467746	3.79582e-05	0.2753	0.00393266	0.00164817	0.109	8.0568e-05	0.000331613	0.0603	0.00225209	0.000111676	0.1343	0.000725907	0.000482228
SN23832	Excalibur_c22642_90.1	1B	33.9771	[A/G]	100	99	IWB23832	1A	48.45	0.5834	0.000467746	0.00541986	0.0885	0.00393266	0.000227802	0.3809	8.0568e-05	0.00275883	0.2133	0.0101249	0.00107871	0.1186	0.000725907	0.000386215
SN26042	Excalibur_c3941_537.1	1B	36.2687	[A/G]	98	100	IWB26042	1A	48.95	0.9942	0.000467746	0.0115772	0.3592	0.00393266	0.00254821	0.3083	8.0568e-05	0.00198909	0.7543	0.0101249	0.00771026	0.4389	0.000725907	0.00346372
SN73612	Tdurum_contig83093_443.1	1B	37.7998	[A/G]	100	99	IWB73612	1B	43.66	0.0348	0.000467746	4.00987e-05	0.2204	0.00393266	0.00113989	0.2002	8.0568e-05	0.000964617	0.2175	0.0101249	0.00111471	0.0434	0.000725907	5.96326e-05
SN45477	Kukri_c44709_96.1	1B	38.5977	[T/C]	100	97.9	\N	\N	\N	0.8488	0.000467746	0.00916855	1.3039	0.0471313	0.0158916	1.1747	0.0110495	0.0138082	0.2997	0.0101249	0.00187683	0.9316	0.000725907	0.0101193
SN7922	BS00033332_51.1	1B	38.9105	[T/C]	100	100	IWB7922	1B	64.89	0.1499	0.000467746	0.000597762	0.2108	0.00393266	0.00104835	0.3702	8.0568e-05	0.00261599	0.0394	0.000976692	4.94151e-05	0.0095	0.000368007	3.04342e-06
SN7923	BS00033333_51.1	1B	38.9106	[T/G]	100	100	IWB7923	1B	56.65	0.1751	0.000467746	0.000786181	0.1838	0.00393266	0.000833729	0.3076	8.0568e-05	0.00195651	0.0741	0.00394297	0.000163406	0.0441	0.000725907	6.11401e-05
SN45758	Kukri_c47342_73.1	1B	39.3829	[A/G]	100	100	IWB45758	1B	56.65	0.4925	0.000467746	0.00417844	0.4223	0.00393266	0.00322344	0.8335	8.0568e-05	0.00868299	0.2688	0.0101249	0.00157147	0.3666	0.000725907	0.00257636
SN9932	BS00067003_51.1	1B	39.5454	[T/C]	100	99	IWB9932	1B	56.65	1.0578	0.000467746	0.0124239	0.4306	0.00393266	0.00333516	0.9373	8.0568e-05	0.0102463	0.1456	0.00582689	0.00055606	0.5106	0.000725907	0.00430049
SN54638	RAC875_c1825_188.1	1B	39.8496	[A/G]	100	100	IWB54638	1A	51.94	0.087	0.000467746	0.000225613	0.1814	0.00393266	0.000815066	0.0729	8.0568e-05	0.000157988	0.3716	0.0101249	0.00265327	0.4174	0.000725907	0.00316601
SN48577	Kukri_rep_c100936_449.1	1B	40.1996	[T/C]	96	95	IWB48577	1B	56.88	0.2883	0.000467746	0.00184607	0.4032	0.00393266	0.00306512	0.6026	8.0568e-05	0.00558769	0.1143	0.00582689	0.000367667	0.2962	0.000725907	0.00187164
SN10080	BS00067567_51.1	1B	40.8787	[A/G]	100	99	IWB10080	1B	62.58	0.4531	0.000467746	0.00371443	0.3118	0.00393266	0.00202565	0.3344	8.0568e-05	0.00225599	0.6975	0.0101249	0.00687121	0.7104	0.000725907	0.0070228
SN72466	Tdurum_contig55639_241.1	1B	41.6423	[A/G]	100	97	IWB72466	1B	56.88	0.6847	0.000467746	0.00677656	0.8647	0.005045	0.0091728	1.2615	0.0182979	0.0151603	1.5757	0.014575	0.0202453	0.7785	0.000725907	0.00789351
SN34618	IAAV2838.1	1B	41.6424	[T/C]	100	99.5	IWB34618	1A	50.54	0.4948	0.000467746	0.00420755	0.6824	0.00393266	0.00657632	1.0951	0.00337272	0.012583	1.3427	0.014575	0.0165051	0.5914	0.000725907	0.00532388
SN9425	BS00065005_51.1	1B	42.0144	[A/G]	100	99	IWB9425	1A	55.18	1.1351	0.000467746	0.0136467	0.6011	0.00393266	0.00549687	0.2021	8.0568e-05	0.000976502	0.0214	0.000273247	1.51503e-05	0.1077	0.000725907	0.000323443
SN74006	Tdurum_contig9762_314.1	1B	42.3509	[T/C]	100	99	\N	\N	\N	0.23	0.000467746	0.00126116	0.2784	0.00393266	0.00168599	0.9376	8.0568e-05	0.0103353	0.9872	0.014575	0.0111314	0.1189	0.000725907	0.000389662
SN74039	Tdurum_contig98378_452.1	1B	44.0674	[A/G]	100	99	IWB74039	1A	53.62	0.3915	0.000467746	0.00296547	0.38	0.00393266	0.00275942	1.1149	0.00412088	0.0129934	1.1817	0.014575	0.0140904	0.0239	0.000725907	1.8808e-05
SN9873	BS00066719_51.1	1B	44.3622	[A/G]	100	98	IWB9873	2B	115.86	0.4172	0.000467746	0.00324549	0.8318	0.00393266	0.00869391	0.265	8.0568e-05	0.00152894	0.2798	0.0101249	0.00167809	0.6462	0.000725907	0.00605519
SN29515	Excalibur_c95656_129.1	1B	44.9336	[T/C]	100	99	IWB29515	1B	51.1	0.0686	0.000467746	0.00014703	1.2199	0.0432539	0.0148147	0.2173	8.0568e-05	0.00111756	0.0192	0.000273247	1.24113e-05	0.4543	0.000725907	0.00365135
SN72487	Tdurum_contig56148_382.1	1B	45.4439	[T/G]	100	99	IWB72487	1B	56.73	0.7319	0.000467746	0.00751564	1.0993	0.0407118	0.0128051	0.1979	8.0568e-05	0.000946117	0.7709	0.014575	0.00788262	0.6145	0.000725907	0.0056773
SN48819	Kukri_rep_c102900_1715.1	1B	45.7375	[T/C]	100	98	IWB48819	1A	54.38	0.326	0.000467746	0.00221209	0.9262	0.015306	0.0101227	1.2152	0.0179204	0.0144974	0.3547	0.0101249	0.00246649	1.61	0.0691758	0.0208017
SN68105	Tdurum_contig13937_2280.1	1B	45.7376	[A/G]	100	98	IWB68105	1A	55.18	0.4292	0.000467746	0.00344805	0.1903	0.00393266	0.000895745	0.3482	8.0568e-05	0.00241513	0.0478	0.00166643	7.26014e-05	0.0708	0.000725907	0.00015135
SN80984	wsnp_Ra_c19335_28504388.1	1B	46.8286	[T/G]	100	99.5	IWA7703	1B	51.1	0.7719	0.000467746	0.00806602	1.1469	0.0416782	0.0134893	0.1323	8.0568e-05	0.000467404	0.1511	0.00582689	0.00059345	0.7701	0.000725907	0.00780632
SN9421	BS00064975_51.1	1B	47.1756	[T/C]	100	100	IWB9421	1B	51.1	0.3078	0.000467746	0.00202628	0.4908	0.00393266	0.00408755	0.0233	8.0568e-05	1.79938e-05	0.1011	0.00582689	0.000290462	0.6734	0.000725907	0.00647938
SN9420	BS00064974_51.1	1B	47.1756	[A/G]	100	99	IWB9420	1B	51.1	0.2036	0.000467746	0.00101365	0.2975	0.00393266	0.00185462	0.0616	8.0568e-05	0.0001147	0.1268	0.00582689	0.000433478	0.4185	0.000725907	0.00316633
SN60993	RAC875_c90169_393.1	1B	47.5093	[A/G]	100	98	IWB60993	1B	56.88	0.8038	0.000467746	0.00850058	1.1557	0.0432539	0.0135707	0.1387	8.0568e-05	0.000506288	0.1525	0.00582689	0.000600608	0.7983	0.000725907	0.00817583
SN9942	BS00067043_51.1	1B	47.6248	[T/C]	100	100	IWB9942	1B	51.1	1.0152	0.000467746	0.0117571	1.4495	0.0471713	0.0182846	0.1941	8.0568e-05	0.000911377	0.1999	0.0101249	0.000962591	1.0662	0.000725907	0.0121924
SN33538	GENE-3653_580.1	1B	47.6361	[T/C]	100	100	IWB33538	1B	56.41	0.1486	0.000467746	0.000590808	0.131	0.00393266	0.000461133	0.5694	8.0568e-05	0.00505591	0.1881	0.00994407	0.000866958	0.1255	0.000725907	0.000425217
SN73942	Tdurum_contig95654_237.1	1B	48.113	[T/C]	100	99	IWB73942.2	3B	14.1	0.2943	0.000467746	0.0018843	0.6017	0.00393266	0.00552885	0.1655	8.0568e-05	0.000695318	1.5414	0.014575	0.0198529	0.5799	0.000725907	0.00521573
SN8781	BS00059502_51.1	1B	48.3471	[A/G]	100	99	IWB8781	1B	51.1	0.9292	0.000467746	0.0106081	1.3072	0.0471313	0.0162785	0.1717	8.0568e-05	0.000750531	0.155	0.00582689	0.000631212	0.9574	0.000725907	0.0107238
SN61685	RAC875_rep_c107325_644.1	1B	49.8816	[A/G]	100	100	IWB61685	1A	55.18	0.1633	0.000467746	0.000699696	0.2362	0.00393266	0.00127939	0.0305	8.0568e-05	3.01998e-05	0.1831	0.00904052	0.000831794	0.2199	0.000725907	0.00113044
SN48031	Kukri_c8533_1398.1	1B	49.8864	[T/C]	93.1	100	IWB48031	1B	57.31	0.8318	0.000467746	0.0090305	0.7153	0.00393266	0.00712181	0.7183	8.0568e-05	0.00713432	0.2324	0.0101249	0.00125097	0.7338	0.000725907	0.00735358
SN69962	Tdurum_contig30113_214.1	1B	50.1837	[A/G]	100	98	IWB69962	1B	60.62	0.5218	0.000467746	0.00457617	0.1809	0.00393266	0.000810755	0.1222	8.0568e-05	0.000405715	0.0374	0.000839519	4.48553e-05	0.5814	0.000725907	0.00521444
SN35982	IACX502.1	1B	50.1844	[T/C]	100	100	IWB35982	1B	57.6	0.2784	0.000467746	0.0017142	0.6969	0.00393266	0.00680486	0.1593	8.0568e-05	0.000647853	1.3594	0.014575	0.0168403	0.6321	0.000725907	0.00589042
SN11525	BS00087784_51.1	1B	50.7779	[A/G]	100	99	\N	\N	\N	0.0585	0.000467746	0.00010812	0.4046	0.00393266	0.00304296	0.0058	8.0568e-05	1.15217e-06	0.192	0.00994407	0.000902268	0.0227	0.000725907	1.70751e-05
SN24506	Excalibur_c26936_636.1	1B	50.7786	[T/C]	90.1	98.9	IWB24506	1B	57.6	0.2209	0.000467746	0.00116365	0.7586	0.00393266	0.0076434	0.0147	8.0568e-05	7.17189e-06	1.3575	0.014575	0.0167401	0.5971	0.000725907	0.00539953
SN51241	Ra_c16879_977.1	1B	52.405	[A/C]	100	98	IWB51241	1B	57.5	0.472	0.000467746	0.00391869	1.1705	0.0432539	0.0138	0.0356	8.0568e-05	4.05129e-05	1.6211	0.014575	0.0209813	0.9454	0.000725907	0.0103246
SN50944	Ra_c11488_297.1	1B	52.8998	[T/C]	100	99	IWB50944	1B	57.31	0.5494	0.000467746	0.00491867	0.1861	0.00393266	0.000847764	0.3321	8.0568e-05	0.00220282	0.2134	0.0101249	0.00107063	0.7199	0.000725907	0.00706808
SN76671	wsnp_Ex_c14832_22953512.1	1B	53.0523	[T/G]	82.6	99.4	\N	\N	\N	0.1473	0.000467746	0.000605587	0.2032	0.00393266	0.00102833	0.0478	8.0568e-05	7.42374e-05	0.843	0.014575	0.00923831	0.1151	0.000725907	0.000378494
SN35884	IACX2935.1	1B	53.0523	[T/G]	100	99.2	IWB35884	1B	57.6	0.1796	0.000467746	0.000839316	0.1225	0.00393266	0.000417733	0.0406	8.0568e-05	5.32784e-05	0.9913	0.014575	0.0113374	0.1013	0.000725907	0.000295279
SN56393	RAC875_c29906_275.1	1B	53.2483	[A/G]	100	99	IWB56393	1B	57.6	0.2209	0.000467746	0.00116365	0.7586	0.00393266	0.0076434	0.0147	8.0568e-05	7.17189e-06	1.3575	0.014575	0.0167401	0.5971	0.000725907	0.00539953
SN73550	Tdurum_contig82187_189.1	1B	53.2488	[T/G]	100	100	IWB73550	1B	57.6	0.5451	0.000467746	0.00490381	1.1903	0.0432539	0.0142254	0.1437	8.0568e-05	0.000543359	1.9246	0.014575	0.0261771	1.0495	0.000725907	0.0119875
SN26821	Excalibur_c46902_92.1	1B	53.2512	[A/G]	100	99	IWB26821	1B	43.66	0.1951	0.000467746	0.000963848	0.0946	0.00393266	0.000260754	0.0574	8.0568e-05	0.00010268	1.0375	0.014575	0.0120035	0.056	0.000725907	9.80706e-05
SN27167	Excalibur_c5065_566.1	1B	54.877	[A/G]	100	98	IWB27167	1B	57.31	0.5494	0.000467746	0.00491867	0.1861	0.00393266	0.000847764	0.3321	8.0568e-05	0.00220282	0.2134	0.0101249	0.00107063	0.7199	0.000725907	0.00706808
SN77795	wsnp_Ex_c33654_42106735.1	1B	54.88	[A/G]	100	100	IWA3443	1B	56.88	0.626	0.000467746	0.00600728	0.228	0.00393266	0.00120628	0.2359	8.0568e-05	0.00127148	0.1772	0.00807984	0.000785732	0.8262	0.000725907	0.00864796
SN10065	BS00067507_51.1	1B	55.0013	[T/C]	100	99	IWB10065	1B	56.88	0.0863	0.000467746	0.000232036	0.4696	0.00393266	0.0039732	0.2403	8.0568e-05	0.00136275	0.1265	0.00582689	0.000452169	0.2833	0.000725907	0.00178704
SN24659	Excalibur_c28016_132.1	1B	56.312	[A/G]	100	100	IWB24659	1B	57.6	0.6306	0.000467746	0.00615036	0.9006	0.00868115	0.00990631	0.0299	8.0568e-05	2.95272e-05	0.0638	0.00251444	0.000125832	0.7597	0.000725907	0.00778717
SN80045	wsnp_Ku_c11987_19473636.1	1B	56.3129	[T/C]	100	99.5	IWA6450	1B	57.6	0.4004	0.000467746	0.0030842	0.6675	0.00393266	0.00645202	0.0419	8.0568e-05	5.58382e-05	0.0298	0.000696859	2.92396e-05	0.5426	0.000725907	0.00474878
SN35406	IAAV7915.1	1B	56.3136	[A/G]	99	99.5	IWB35406	1B	56.88	0.6394	0.000467746	0.00616806	0.8686	0.005045	0.009269	0.0723	8.0568e-05	0.000155599	0.0928	0.00582689	0.000247573	0.7198	0.000725907	0.0070965
SN28269	Excalibur_c6417_938.1	1B	56.3143	[A/G]	100	100	IWB28269	1B	57.6	0.5762	0.000467746	0.00536799	0.8372	0.00393266	0.00892008	0.0119	8.0568e-05	4.81284e-06	0.0355	0.000839519	4.10157e-05	0.6387	0.000725907	0.0060547
SN78616	wsnp_Ex_c6417_11155739.1	1B	56.3147	[A/G]	82.1	99.4	\N	\N	\N	0.6011	0.000467746	0.00566225	0.8949	0.00821872	0.00969709	0.0252	8.0568e-05	2.08306e-05	0.0564	0.00198022	9.82938e-05	0.7015	0.000725907	0.00686885
SN42781	Kukri_c23300_267.1	1B	56.8796	[T/C]	100	100	IWB42781	1B	60.62	0.1023	0.000467746	0.000304636	0.4107	0.00393266	0.00311358	0.2955	8.0568e-05	0.00184201	0.3505	0.0101249	0.00243064	0.0672	0.000725907	0.000136359
SN28622	Excalibur_c7237_1084.1	1B	57.0023	[T/C]	99	100	IWB28622	1A	59.7	1.1847	0.000467746	0.0144378	0.5646	0.00393266	0.00501499	0.9542	8.0568e-05	0.0104988	1.4463	0.014575	0.0182335	0.821	0.000725907	0.00853681
SN6992	BS00022255_51.1	1B	57.0854	[A/G]	100	99	IWB6992	1B	57.35	0.0636	0.000467746	0.000125582	0.2175	0.00393266	0.00110501	0.1213	8.0568e-05	0.000398669	0.1735	0.00729979	0.000751631	0.1884	0.000725907	0.000862479
SN7023	BS00022319_51.1	1B	57.4306	[T/C]	100	99	IWB7023	1B	57.6	0.1831	0.000467746	0.000864279	0.0204	0.00314116	1.39941e-05	0.3896	8.0568e-05	0.00289334	0.0312	0.000715645	3.20862e-05	0.3278	0.000725907	0.00220352
SN47034	Kukri_c6300_347.1	1B	57.7131	[T/C]	100	100	\N	\N	\N	0.6076	0.000467746	0.00575152	0.1998	0.00393266	0.000965734	1.1641	0.0096454	0.0137579	0.7291	0.0101249	0.00728633	0.3297	0.000725907	0.00219577
SN61032	RAC875_c91464_170.1	1B	58.025	[T/C]	100	98	IWB61032	5A	67.64	0.1551	0.000467746	0.000634418	0.0486	0.00393266	7.37319e-05	0.057	8.0568e-05	9.91357e-05	0.4242	0.0101249	0.00324678	0.1749	0.000725907	0.000759313
SN61882	RAC875_rep_c109416_191.1	1B	58.3242	[T/C]	100	100	IWB61882	1B	57.31	0.2355	0.000467746	0.00129554	0.2161	0.00393266	0.00109339	0.2006	8.0568e-05	0.000959777	0.1113	0.00582689	0.00034305	0.4092	0.000725907	0.00305805
SN15085	CAP8_rep_c9642_82.1	1B	58.3245	[A/G]	100	99	IWB15085	1B	57.6	0.3398	0.000467746	0.00236329	0.41	0.00393266	0.00309257	0.2081	8.0568e-05	0.00102598	0.1549	0.00582689	0.000619793	0.5456	0.000725907	0.00474686
SN22930	Excalibur_c17202_1833.1	1B	58.325	[A/G]	100	99	IWB22930	1B	57.6	0.3725	0.000467746	0.00272057	0.3581	0.00393266	0.00249317	0.1804	8.0568e-05	0.000800315	0.1655	0.00680197	0.000692387	0.5665	0.000725907	0.00499761
SN45038	Kukri_c40439_366.1	1B	59.1969	[A/C]	100	100	IWB45038	1B	57.31	1.058	0.000467746	0.012374	0.8829	0.00700687	0.00944014	0.7861	8.0568e-05	0.00800203	1.0443	0.014575	0.0118575	0.8182	0.000725907	0.00846152
SN55370	RAC875_c2257_728.1	1B	59.5089	[A/C]	100	98	IWB55370	1B	57.6	1.313	0.000467746	0.0167254	1.3085	0.0471313	0.0162323	0.6378	8.0568e-05	0.00604201	1.008	0.014575	0.0114978	0.802	0.000725907	0.00836696
SN9695	BS00066014_51.1	1B	59.5146	[A/G]	100	99	IWB9695	1B	57.6	1.3041	0.000467746	0.0164364	1.1756	0.0432539	0.0139953	0.5827	8.0568e-05	0.00525271	0.9038	0.014575	0.00982987	0.7781	0.000725907	0.00795362
SN77572	wsnp_Ex_c28495_37622019.1	1B	59.6001	[A/G]	100	100	IWA3169	1B	57.6	0.9504	0.000467746	0.0107532	0.2689	0.00393266	0.00157878	0.1343	8.0568e-05	0.000480195	0.6122	0.0101249	0.00564585	0.3003	0.000725907	0.00188229
SN45950	Kukri_c4911_515.1	1B	59.6001	[T/C]	100	100	IWB45950	1B	56.65	1.1791	0.000467746	0.0145346	0.3577	0.00393266	0.00253113	0.2311	8.0568e-05	0.0012393	0.7199	0.0101249	0.00721783	0.413	0.000725907	0.00315399
SN80554	wsnp_Ku_c4911_8795151.1	1B	59.6012	[T/C]	100	99.5	IWA7117	1B	57.6	1.1398	0.000467746	0.0138382	0.4527	0.00393266	0.00363185	0.2374	8.0568e-05	0.00129085	0.5751	0.0101249	0.00519522	0.437	0.000725907	0.00342685
SN12097	BS00099829_51.1	1B	59.6013	[T/G]	100	100	IWB12097	1B	57.6	1.1279	0.000467746	0.0137658	0.3499	0.00393266	0.00245513	0.2206	8.0568e-05	0.00115085	0.7081	0.0101249	0.00707938	0.3433	0.000725907	0.0023714
SN77150	wsnp_Ex_c2111_3963161.1	1B	59.6018	[T/C]	100	100	IWA2577	1B	57.6	1.1791	0.000467746	0.0145346	0.3577	0.00393266	0.00253113	0.2311	8.0568e-05	0.0012393	0.7199	0.0101249	0.00721783	0.413	0.000725907	0.00315399
SN77151	wsnp_Ex_c2111_3963339.1	1B	59.602	[A/G]	97.3	100	IWA2578	1B	57.6	0.9698	0.000467746	0.0110052	0.2761	0.00393266	0.0016419	0.1268	8.0568e-05	0.00043146	0.6643	0.0101249	0.00632787	0.3043	0.000725907	0.00191492
SN77450	wsnp_Ex_c25782_35041189.1	1B	63.054	[A/G]	100	99	IWA2998	1B	60.62	0.3428	0.000467746	0.0023862	0.0731	0.00393266	0.00015873	0.181	8.0568e-05	0.000805435	0.0198	0.000273247	1.29846e-05	0.0221	0.000725907	1.59766e-05
SN24303	Excalibur_c25368_372.1	1B	65.3693	[T/C]	100	100	IWB24303.2	5B	71.37	0.5582	0.000467746	0.00505665	0.5042	0.00393266	0.00423769	0.5452	8.0568e-05	0.00474272	0.1651	0.00678825	0.00069232	0.4911	0.000725907	0.00405739
SN22143	Excalibur_c12710_740.1	1B	65.5475	[A/G]	99	97	IWB22143	1B	60.62	0.3532	0.000467746	0.00251312	0.0695	0.00393266	0.0001449	0.1709	8.0568e-05	0.000732041	0.0067	0.000273247	1.51649e-06	0.0613	0.000725907	0.000114334
SN57310	RAC875_c3762_710.1	1B	65.5477	[A/G]	100	99	IWB57310	1D	67.72	0.4396	0.000467746	0.0035778	0.5126	0.00393266	0.0043992	0.4226	8.0568e-05	0.00326827	0.6172	0.0101249	0.00578468	0.3232	0.000725907	0.00214525
SN43981	Kukri_c3150_1519.1	1B	67.6808	[A/G]	89.1	100	IWB43981	1D	3.5	0.232	0.000467746	0.00126333	0.0261	0.00358217	2.22059e-05	0.251	8.0568e-05	0.00139828	0.0803	0.00481706	0.0001891	0.0243	0.000725907	1.92453e-05
SN49291	Kukri_rep_c107771_588.1	1B	68.2501	[T/G]	100	99	IWB49291	1A	65.44	0.2632	0.000467746	0.00155757	0.309	0.00393266	0.00197131	0.3554	8.0568e-05	0.00245363	0.5651	0.0101249	0.00500038	0.5589	0.000725907	0.00489894
SN46756	Kukri_c5861_360.1	1B	70.3279	[A/G]	100	99	IWB46756	1B	59.47	0.4076	0.000467746	0.00319889	0.5886	0.00393266	0.00542148	0.7899	8.0568e-05	0.00822523	0.1361	0.00582689	0.000501693	0.595	0.000725907	0.00548445
SN21539	Excalibur_c100965_80.1	1B	72.0765	[T/C]	100	99	IWB21539	7D	184.52	0.4687	0.000467746	0.00387699	1.027	0.0368091	0.0115958	0.4287	8.0568e-05	0.00328517	0.1807	0.00858105	0.000806425	0.352	0.000725907	0.00241619
SN7004	BS00022281_51.1	1B	77.7211	[T/C]	100	99	IWB7004	1B	60.62	0.7214	0.000467746	0.00739359	0.959	0.0184435	0.0107032	0.8483	8.0568e-05	0.00900868	0.2226	0.0101249	0.00116411	0.8352	0.000725907	0.00881648
SN8726	BS00057730_51.1	1B	82.3108	[T/C]	100	99	\N	\N	\N	0.8742	0.000467746	0.00988508	0.7928	0.00393266	0.00840912	1.0369	8.0568e-05	0.012095	0.3003	0.0101249	0.00194737	0.9974	0.000725907	0.0114793
SN9548	BS00065443_51.1	1B	82.6732	[A/G]	100	100	IWB9548.2	3A	15.05	1.8158	0.0761515	0.0249882	0.1734	0.00393266	0.000757317	0.1237	8.0568e-05	0.000416426	0.0758	0.00419847	0.000171276	0.2698	0.000725907	0.00158783
SN8866	BS00062605_51.1	1B	84.9628	[A/C]	100	99	IWB8866	1B	60.62	1.0753	0.000467746	0.0126449	0.5497	0.00393266	0.00480099	1.6158	0.0412929	0.02081	0.7354	0.0101249	0.00731446	0.8021	0.000725907	0.00822994
SN9108	BS00063677_51.1	1B	84.9636	[T/C]	100	100	\N	\N	\N	0.3619	0.000467746	0.00265619	0.7226	0.00393266	0.00728655	0.5172	8.0568e-05	0.00445899	0.591	0.0101249	0.00545391	0.3503	0.000725907	0.00244831
SN10007	BS00067287_51.1	1B	84.9637	[A/C]	98	99	\N	\N	\N	0.413	0.000467746	0.00320843	0.8453	0.00393266	0.00892706	0.8007	8.0568e-05	0.0082443	0.6651	0.0101249	0.00636441	0.4763	0.000725907	0.00387361
SN7298	BS00022865_51.1	1B	84.9649	[A/G]	100	99	\N	\N	\N	0.4482	0.000467746	0.00368443	0.7861	0.00393266	0.00816993	0.6577	8.0568e-05	0.00631615	0.6497	0.0101249	0.0062311	0.4195	0.000725907	0.00323132
SN11797	BS00093231_51.1	1B	86.8084	[T/C]	100	99	IWB11797	1B	60.62	0.2509	0.000467746	0.001458	0.1112	0.00393266	0.000346631	0.2884	8.0568e-05	0.00177787	0.0764	0.00419847	0.000174617	0.2419	0.000725907	0.00133161
SN64963	RFL_Contig529_963.1	1B	86.8086	[A/G]	100	100	IWB64963	1B	60.62	0.0586	0.000467746	0.000107683	0.0006	0.000401514	1.42162e-08	0.1836	8.0568e-05	0.000825279	0.0126	0.000273247	5.33423e-06	0.0766	0.000725907	0.000172591
SN65786	TA004123-0331.1	1B	87.733		100	98.1	IWB65786	1B	60.62	0.3164	0.000467746	0.00211755	0.5102	0.00393266	0.00433236	0.7153	8.0568e-05	0.00706246	0.2045	0.0101249	0.00100403	0.5985	0.000725907	0.0054628
SN7321	BS00022916_51.1	1B	87.7332	[A/G]	86.1	98.9	IWB7321	1B	60.62	0.3665	0.000467746	0.00266398	0.4093	0.00393266	0.00308497	0.7556	8.0568e-05	0.00760115	0.2196	0.0101249	0.00112791	0.6258	0.000725907	0.00580453
SN60722	RAC875_c82888_83.1	1B	87.9711	[T/C]	100	100	IWB60722	1D	67.72	0.0072	0.000467746	1.84105e-06	0.0287	0.00358217	2.68998e-05	0.1001	8.0568e-05	0.000283207	0.0895	0.00582689	0.000231513	0.1572	0.000725907	0.000633271
SN10664	BS00073403_51.1	1B	89.957	[A/G]	100	100	IWB10664	1B	60.62	0.1101	0.000467746	0.0003495	0.0012	0.000664609	5.37763e-08	0.1827	8.0568e-05	0.000828469	0.008	0.000273247	2.20661e-06	0.1589	0.000725907	0.000650561
SN67767	Tdurum_contig12889_168.1	1B	90.9433	[T/C]	93.1	98.9	\N	\N	\N	0.1327	0.000467746	0.000488163	0.423	0.00393266	0.0032735	0.3561	8.0568e-05	0.00249258	0.0018	0.000273247	1.16091e-07	0.5518	0.000725907	0.00486802
SN65404	TA001473-0980.1	1B	90.9933		100	100	IWB65404	1B	62.42	0.0132	0.000467746	6.0318e-06	0.3351	0.00393266	0.00225352	0.2223	8.0568e-05	0.00114682	0.162	0.0059815	0.000670432	0.3032	0.000725907	0.0019116
SN8631	BS00053588_51.1	1B	92.3099	[T/G]	97	98	IWB8631.2	6A	140.7	0.0177	0.000467746	1.10986e-05	0.0856	0.00393266	0.000219661	0.081	8.0568e-05	0.000197683	0.1117	0.00582689	0.000357207	0.1427	0.000725907	0.000550072
SN35599	IAAV9176.1	1B	93.9149	[T/G]	80.6	100	\N	\N	\N	0.4776	0.000467746	0.00402389	1.2581	0.0432539	0.015296	0.7736	8.0568e-05	0.00788869	0.0503	0.00166643	7.93976e-05	0.6397	0.000725907	0.00601706
SN28336	Excalibur_c64975_90.1	1B	94.1664	[A/G]	100	99	IWB28336	1B	11.03	0.305	0.000467746	0.00198767	0.3811	0.00393266	0.00276023	0.1829	8.0568e-05	0.000823341	0.9174	0.014575	0.00999142	0.2739	0.000725907	0.00162041
SN23525	Excalibur_c20610_251.1	1B	94.2268	[T/C]	100	100	IWB23525	1B	62.54	0.191	0.000467746	0.00091282	0.7446	0.00393266	0.00747513	0.5635	8.0568e-05	0.00497898	0.0541	0.00167551	9.07764e-05	0.4144	0.000725907	0.00313192
SN77520	wsnp_Ex_c27136_36355033.1	1B	94.8321	[A/G]	100	100	IWA3092	1B	62.54	0.0564	0.000467746	0.000100459	0.3862	0.00393266	0.00281921	0.2022	8.0568e-05	0.000977283	0.2534	0.0101249	0.00143191	0.1694	0.000725907	0.000721035
SN53143	RAC875_c10659_570.1	1B	94.8322	[A/G]	100	100	IWB53143	1B	62.64	0.0526	0.000467746	8.92473e-05	0.7718	0.00393266	0.00796204	0.278	8.0568e-05	0.00168132	0.0138	0.000273247	6.46004e-06	0.3662	0.000725907	0.00261574
SN36013	IACX5756.1	1B	94.8325	[C/G]	92.5	100	IWB36013	1B	60.62	0.0544	0.000467746	9.41694e-05	0.39	0.00393266	0.00287363	0.2031	8.0568e-05	0.00098886	0.2336	0.0101249	0.00125601	0.1842	0.000725907	0.000837084
SN7402	BS00023058_51.1	1B	95.2348	[T/C]	100	100	IWB7402	1B	62.58	0.0568	0.000467746	0.000102492	0.3863	0.00393266	0.00283128	0.2016	8.0568e-05	0.000976436	0.2541	0.0101249	0.00144502	0.1692	0.000725907	0.000722679
SN34753	IAAV3666.1	1B	95.6679	[T/G]	100	100	IWB34753	1B	62.58	0.0287	0.000467746	2.75896e-05	0.5181	0.00393266	0.00441449	0.3551	8.0568e-05	0.00246057	0.3062	0.0101249	0.00195032	0.2015	0.000725907	0.000971114
SN65684	TA003421-0429.1	1B	96.5929		100	100	IWB65684	1B	62.58	0.1856	0.000467746	0.000869354	0.3	0.00393266	0.00188701	0.2126	8.0568e-05	0.00106384	0.5341	0.0101249	0.00461901	0.0059	0.00025274	1.19106e-06
SN35204	IAAV6464.1	1B	96.593	[A/G]	100	99.4	IWB35204	1B	62.58	0.0261	0.000467746	2.29891e-05	0.52	0.00393266	0.00445758	0.3537	8.0568e-05	0.00245533	0.3065	0.0101249	0.00196173	0.1989	0.000725907	0.00095435
SN34533	IAAV2324.1	1B	97.3785	[A/G]	100	99.3	IWB34533	1B	62.58	0.0271	0.000467746	2.48893e-05	0.5188	0.00393266	0.00446033	0.3506	8.0568e-05	0.00243187	0.3041	0.0101249	0.00194479	0.2011	0.000725907	0.000976276
SN75635	wsnp_BF291549B_Ta_1_1.1	1B	98.7234	[T/C]	100	99.2	IWA435	1B	62.64	0.1442	0.000467746	0.0005727	0.6259	0.00393266	0.0059541	0.192	8.0568e-05	0.000913655	0.0989	0.00582689	0.000284033	0.2269	0.000725907	0.00121165
SN75674	wsnp_BF478737A_Ta_2_1.1	1A	99.0175	[T/G]	98.9	97.7	IWA492	1A	70.1	0.513	0.000467746	0.00449965	0.3739	0.00393266	0.00270248	0.431	8.0568e-05	0.00335449	0.1557	0.00582689	0.000630765	0.4752	0.000725907	0.00389234
SN27603	Excalibur_c55800_202.1	1B	100.992	[T/C]	80.2	98.8	IWB27603	6B	43.58	0.0847	0.000467746	0.000214678	0.0625	0.00393266	0.000118869	0.1066	8.0568e-05	0.000317434	0.2036	0.0101249	0.000992957	0.1889	0.000725907	0.000869746
SN28802	Excalibur_c766_705.1	1B	100.992	[A/G]	82.2	98.8	IWB28802	3B	139.62	0.0105	0.000467746	3.85527e-06	0.1428	0.00393266	0.000539484	0.2886	8.0568e-05	0.00177266	0.4821	0.0101249	0.00397799	0.3289	0.000725907	0.002188
SN38667	Ku_c18680_777.1	1B	102.157	[T/G]	100	99	\N	\N	\N	0.1833	0.000467746	0.000850819	0.2948	0.00393266	0.00183477	0.2088	8.0568e-05	0.00103156	0.53	0.0101249	0.00456669	0.0017	0.000170206	1.01952e-07
SN42309	Kukri_c20401_674.1	1B	103.273	[A/G]	100	99	IWB42309	1B	60.62	0.2148	0.000467746	0.00111445	0.1562	0.00393266	0.00062851	0.0812	8.0568e-05	0.000192662	0.4522	0.0101249	0.00359478	0.0441	0.000725907	6.12436e-05
SN35366	IAAV7575.1	1B	104.469	[T/C]	91	100	IWB35366	1B	62.58	0.0322	0.000467746	3.49562e-05	0.511	0.00393266	0.00437856	0.3484	8.0568e-05	0.0024173	0.3189	0.0101249	0.00210831	0.1896	0.000725907	0.00088684
SN38801	Ku_c2189_853.1	1B	104.772	[A/G]	97	99	IWB38801	1B	62.58	0.0954	0.000467746	0.000271963	0.5464	0.00393266	0.00485804	0.5393	8.0568e-05	0.00474535	0.1168	0.00582689	0.000382236	0.2921	0.000725907	0.00183025
SN52449	Ra_c69176_1308.1	1B	107.137	[T/G]	100	100	IWB52449	1B	62.58	0.0971	0.000467746	0.000279416	0.1561	0.00393266	0.000636452	0.5897	8.0568e-05	0.005391	0.3819	0.0101249	0.002805	0.0931	0.000725907	0.000251173
SN8572	BS00049927_51.1	1B	108.837	[T/G]	100	99	IWB8572	1B	62.84	0.1953	0.000467746	0.000961175	0.192	0.00393266	0.000909757	0.3768	8.0568e-05	0.00273509	0.4572	0.0101249	0.00370223	0.1042	0.000725907	0.000308172
SN76361	wsnp_Ex_c11976_19193550.1	1B	109.73	[A/G]	100	99.5	IWA1566	1B	62.58	0.0797	0.000467746	0.00019287	0.5389	0.00393266	0.0047008	0.0646	8.0568e-05	0.000126513	1.2409	0.014575	0.015023	0.3336	0.000725907	0.00223735
SN78304	wsnp_Ex_c51156_55193734.1	1B	112.203	[A/G]	100	99.5	IWA4093	1B	62.84	0.4013	0.000467746	0.00309516	0.0715	0.00393266	0.000154419	0.2853	8.0568e-05	0.0017466	0.1894	0.00994407	0.000885	0.0818	0.000725907	0.000197354
SN39683	Ku_c5960_496.1	1B	112.203	[T/C]	100	100	IWB39683	1B	62.84	0.4205	0.000467746	0.00329861	0.0852	0.00393266	0.0002115	0.3235	8.0568e-05	0.00212126	0.1786	0.00831716	0.000793471	0.102	0.000725907	0.000292858
SN6102	BS00009715_51.1	1B	112.369	[T/C]	100	100	IWB6102	1B	43.86	0.3117	0.000467746	0.00209433	0.1601	0.00393266	0.000667995	0.8997	8.0568e-05	0.0098515	0.0716	0.00377703	0.000155895	0.278	0.000725907	0.00168875
SN68889	Tdurum_contig20702_229.1	1B	113.821	[T/G]	100	98	IWB68889	1B	63.8	0.6242	0.000467746	0.00595606	0.0062	0.00157844	1.32249e-06	0.0432	8.0568e-05	5.87858e-05	0.1487	0.00582689	0.000577187	0.0179	0.000725907	1.06401e-05
SN41774	Kukri_c17540_394.1	1B	115.279	[A/G]	100	100	IWB41774	1B	62.54	0.0536	0.000467746	9.26249e-05	0.2601	0.00393266	0.00151405	0.4501	8.0568e-05	0.00359948	0.2332	0.0101249	0.00126362	0.1507	0.000725907	0.000595861
SN7392	BS00023044_51.1	1B	115.279	[T/C]	100	100	IWB7392	1B	62.54	0.2283	0.000467746	0.00124581	0.4262	0.00393266	0.00331069	0.5858	8.0568e-05	0.00531548	0.0857	0.00582689	0.000215779	0.3364	0.000725907	0.00227705
SN21790	Excalibur_c11055_2629.1	1B	115.827	[A/C]	100	100	\N	\N	\N	0.3102	0.000467746	0.00207833	0.708	0.00393266	0.0070782	0.768	8.0568e-05	0.00790785	0.0899	0.00582689	0.000237735	0.4641	0.000725907	0.0037874
SN52125	Ra_c455_283.1	1B	117.18	[T/C]	100	100	IWB52125	1B	62.58	0.0544	0.000467746	9.55213e-05	0.2595	0.00393266	0.00151472	0.4557	8.0568e-05	0.00368328	0.2291	0.0101249	0.00123179	0.1512	0.000725907	0.000601232
SN20653	Ex_c40520_1484.1	1B	119.048	[T/C]	93.1	98.9	IWB20653	1B	62.58	0.3946	0.000467746	0.00302824	0.5542	0.00393266	0.0049408	0.7944	8.0568e-05	0.00825603	0.0959	0.00582689	0.000266397	0.5476	0.000725907	0.00483338
SN38258	Ku_c11706_149.1	1B	119.049	[T/C]	100	99	IWB38258	1B	62.58	0.7125	0.000467746	0.00726525	0.8415	0.00393266	0.00894595	1.434	0.0254555	0.0181109	0.5126	0.0101249	0.00438103	0.9165	0.000725907	0.0100199
SN27173	Excalibur_c50785_525.1	1B	119.628	[A/G]	100	99	IWB27173	1B	120.35	0.7541	0.000467746	0.00783906	0.2145	0.00393266	0.00108876	0.1514	8.0568e-05	0.000595257	0.2482	0.0101249	0.00139008	0.1197	0.000725907	0.00039257
SN29275	Excalibur_c89515_95.1	1B	119.683	[T/G]	100	99	IWB29275	1B	62.54	0.085	0.000467746	0.000216001	0.365	0.00393266	0.00257998	0.2888	8.0568e-05	0.00176734	0.2044	0.0101249	0.000999493	0.1443	0.000725907	0.000545277
SN4598	BobWhite_c9316_300.1	1B	122.345	[A/G]	100	100	IWB4598	1B	62.58	0.035	0.000467746	4.10189e-05	0.018	0.00294867	1.09635e-05	0.1349	8.0568e-05	0.000489723	0.0203	0.000273247	1.3804e-05	0.0392	0.000725907	4.95219e-05
SN6324	BS00010992_51.1	1B	122.356	[T/C]	100	100	IWB6324	1B	62.54	0.0364	0.000467746	4.41215e-05	0.0128	0.00269546	5.6139e-06	0.1314	8.0568e-05	0.000465522	0.0219	0.000273247	1.6028e-05	0.0422	0.000725907	5.66524e-05
SN60932	RAC875_c8849_134.1	1B	123.965	[T/C]	100	100	IWB60932	1B	62.84	0.5191	0.000467746	0.00455968	0.1054	0.00393266	0.000313211	0.17	8.0568e-05	0.00072857	0.1204	0.00582689	0.000398199	0.2963	0.000725907	0.00184981
SN46929	Kukri_c6135_150.1	1B	130.017	[T/C]	100	100	IWB46929	1B	63.73	0.4932	0.000467746	0.00424197	0.1031	0.00393266	0.000302324	0.2601	8.0568e-05	0.00150191	0.0283	0.000565347	2.63518e-05	0.308	0.000725907	0.00197691
SN51154	Ra_c15153_324.1	1B	130.02	[T/C]	100	100	IWB51154	1B	63.73	0.4932	0.000467746	0.00424197	0.1031	0.00393266	0.000302324	0.2601	8.0568e-05	0.00150191	0.0283	0.000565347	2.63518e-05	0.308	0.000725907	0.00197691
SN58317	RAC875_c47137_112.1	1B	130.348	[A/G]	100	99	IWB58317	1B	60.62	0.014	0.000467746	6.75832e-06	0.2843	0.00393266	0.00173642	0.0098	8.0568e-05	3.2965e-06	0.2848	0.0101249	0.00174205	0.1897	0.000725907	0.000880162
SN22289	Excalibur_c13573_230.1	1B	130.938	[A/C]	100	99	IWB22289	1B	64.89	0.66	0.000467746	0.00645565	0.244	0.00393266	0.00134535	0.3304	8.0568e-05	0.00219405	0.0716	0.00377703	0.000153232	0.0686	0.000725907	0.000141083
SN75344	wsnp_BE399980B_Ta_2_1.1	1B	142.523	[A/G]	100	99.2	IWA15	1B	62.58	0.2762	0.000467746	0.00169976	0.6302	0.00393266	0.00591267	0.3241	8.0568e-05	0.00213664	0.2577	0.0101249	0.00147843	0.0859	0.000725907	0.000214927
SN45251	Kukri_c42522_155.1	1B	144.122	[A/G]	100	100	IWB45251	1B	62.58	0.2608	0.000467746	0.00155341	0.2214	0.00393266	0.00115367	0.3485	8.0568e-05	0.00240893	0.0497	0.00166643	7.77519e-05	0.9867	0.000725907	0.011078
SN34043	GENE-4608_34.1	1B	144.274	[T/G]	100	98.8	\N	\N	\N	0.3863	0.000467746	0.00291654	0.0268	0.00358217	2.37347e-05	0.0458	8.0568e-05	6.63136e-05	0.0874	0.00582689	0.00022372	0.4253	0.000725907	0.00328641
SN80252	wsnp_Ku_c230_460618.1	1B	144.396	[T/C]	100	99.5	IWA6728	1B	63.78	0.1279	0.000467746	0.000461386	0.2019	0.00393266	0.000995273	0.2461	8.0568e-05	0.00138141	0.337	0.0101249	0.0023126	0.3916	0.000725907	0.00291691
SN9083	BS00063573_51.1	1B	144.879	[A/G]	100	100	IWB9083	1B	62.64	0.1019	0.000467746	0.000307881	0.0258	0.00358217	2.22922e-05	0.055	8.0568e-05	9.49608e-05	0.1888	0.00994407	0.000891483	0.5733	0.000725907	0.00521546
SN9084	BS00063574_51.1	1B	144.879	[T/C]	100	100	IWB9084	1B	62.64	0.0752	0.000467746	0.000175257	0.0647	0.00393266	0.000128979	0.0686	8.0568e-05	0.000143412	0.0727	0.00377703	0.000160576	0.6141	0.000725907	0.00574366
SN8023	BS00035690_51.1	1B	144.931	[T/C]	100	99	IWB8023	1B	62.64	0.0008	1.0231e-05	2.1328e-08	0.1368	0.00393266	0.000496182	0.0081	8.0568e-05	2.21238e-06	0.2908	0.0101249	0.0017871	0.3888	0.000725907	0.00282515
SN27479	Excalibur_c54402_444.1	1B	146.614	[T/C]	100	100	IWB27479	3B	65.55	0.33	0.000467746	0.00224586	0.9586	0.0184435	0.0105645	0.6818	8.0568e-05	0.00654164	0.6461	0.0101249	0.0060793	0.8371	0.000725907	0.00873518
SN48247	Kukri_c9105_836.1	1B	146.617	[A/G]	100	100	IWB48247.2	7B	52.68	0.1378	0.000467746	0.000517638	0.6449	0.00393266	0.00608848	0.6104	8.0568e-05	0.00559787	0.3116	0.0101249	0.00200642	0.4831	0.000725907	0.00395728
SN5835	BS00003575_51.1	1B	148.898	[T/C]	100	100	IWB5835	1B	64.1	0.0132	0.000467746	6.12039e-06	0.1437	0.00393266	0.000547941	0.0019	8.0568e-05	1.20206e-07	0.2782	0.0101249	0.00168344	0.4016	0.000725907	0.00300812
SN50647	Kukri_s112903_219.1	1B	149.602	[A/G]	100	99	\N	\N	\N	0.7505	0.000467746	0.00771968	0.567	0.00393266	0.00502545	0.6541	8.0568e-05	0.00616217	0.2792	0.0101249	0.00167276	1.6941	0.0702652	0.022081
SN2183	BobWhite_c28231_457.1	1B	152.36	[A/G]	83.2	96.4	\N	\N	\N	0.0555	0.000467746	9.80796e-05	0.25	0.00393266	0.00140675	0.0096	8.0568e-05	3.16036e-06	0.3886	0.0101249	0.00285811	0.0331	0.000725907	3.53167e-05
SN10333	BS00068512_51.1	1B	152.766	[A/C]	100	100	IWB10333	1B	64.89	0.0829	0.000467746	0.000208966	0.0582	0.00393266	0.000105223	0.0722	8.0568e-05	0.000156905	0.0741	0.00394297	0.000165348	0.6266	0.000725907	0.00588834
SN21665	Excalibur_c10528_347.1	1B	153.595	[T/C]	100	100	IWB21665	1B	60.62	0.2809	0.000467746	0.00173257	0.9788	0.0240724	0.010867	0.3077	8.0568e-05	0.00195005	0.2746	0.0101249	0.00162773	0.2796	0.000725907	0.00166968
SN50728	Ra_c10119_1794.1	1B	154.149	[T/C]	100	100	IWB50728	1B	60.62	0.0008	1.0231e-05	2.1328e-08	0.1368	0.00393266	0.000496182	0.0081	8.0568e-05	2.21238e-06	0.2908	0.0101249	0.0017871	0.3888	0.000725907	0.00282515
SN10269	BS00068246_51.1	1B	156.265	[A/G]	100	99	IWB10269	1B	64.89	0.6258	0.000467746	0.00602973	0.5067	0.00393266	0.00430605	0.5981	8.0568e-05	0.00548027	0.2337	0.0101249	0.0012623	1.5303	0.0559294	0.0196733
SN6972	BS00022218_51.1	1B	156.565	[A/G]	100	99	IWB6972	1B	64.89	0.1193	0.000467746	0.000403618	0.2012	0.00393266	0.000984926	0.0587	8.0568e-05	0.000106734	0.375	0.0101249	0.0027256	0.389	0.000725907	0.00287403
SN70813	Tdurum_contig42092_274.1	1B	159.183	[T/C]	100	99	IWB70813.3	5B	55.52	0.3144	0.000467746	0.00208791	0.2788	0.00393266	0.00167518	0.3275	8.0568e-05	0.00216352	0.0277	0.000565347	2.51683e-05	1.1143	0.000725907	0.0129307
SN70816	Tdurum_contig42092_353.1	1B	159.184	[A/G]	100	99	IWB70816.2	5B	52.4	0.4546	0.000467746	0.00376508	0.8077	0.00393266	0.00848638	0.95	8.0568e-05	0.0105665	0.1875	0.00994407	0.000873914	0.4016	0.000725907	0.00302081
SN31900	GENE-0466_416.1	1B	160.323	[A/G]	100	100	IWB31900	1B	62.58	0.341	0.000467746	0.00243944	0.2436	0.00393266	0.0013764	0.3847	8.0568e-05	0.00286071	0.0845	0.00571543	0.000213584	1.1062	0.000725907	0.0131317
SN7186	BS00022625_51.1	1B	163.097	[T/C]	100	100	IWB7186	1B	62.64	0.1039	0.000467746	0.000313392	0.1484	0.00393266	0.000577393	0.3204	8.0568e-05	0.00209768	0.2636	0.0101249	0.00153448	0.1436	0.000725907	0.000542497
SN81371	wsnp_RFL_Contig1736_858448.1	1B	163.097	[T/C]	100	100	IWA8255	1A	70.1	0.7439	0.000467746	0.00775555	0.3652	0.00393266	0.00261486	0.44	8.0568e-05	0.00347742	0.1154	0.00582689	0.000372013	0.598	0.000725907	0.00550204
SN34959	IAAV4985.1	1B	166.076	[A/C]	100	99.5	IWB34959	1B	62.64	0.0148	0.000467746	7.7269e-06	0.0789	0.00393266	0.000187639	0.1953	8.0568e-05	0.000940378	0.0974	0.00582689	0.000276368	0.3284	0.000725907	0.00221944
SN5323	BobWhite_rep_c62985_546.1	1B	168.418	[A/G]	100	99	IWB5323	1B	64.89	0.7764	0.000467746	0.00813158	0.4579	0.00393266	0.00366487	0.2863	8.0568e-05	0.00174273	0.3385	0.0101249	0.00228989	1.3417	0.025592	0.0164899
SN47235	Kukri_c65481_121.1	1B	169.658	[T/C]	100	99	IWB47235	3B	134.83	0.2745	0.000467746	0.00167563	0.319	0.00393266	0.00208285	0.2232	8.0568e-05	0.00115461	0.7949	0.014575	0.0081956	0.1537	0.000725907	0.000608679
SN46219	Kukri_c52049_277.1	1B	172.895	[A/G]	100	100	\N	\N	\N	0.7595	0.000467746	0.00791841	0.0553	0.00393266	9.4704e-05	0.0198	8.0568e-05	1.30848e-05	0.5185	0.0101249	0.00443717	0.5793	0.000725907	0.00520767
SN28294	Excalibur_c64435_389.1	1B	175.669	[T/C]	100	100	\N	\N	\N	0.0156	0.000467746	8.3999e-06	0.0675	0.00393266	0.000138374	0.2163	8.0568e-05	0.00110455	0.3829	0.0101249	0.00280482	0.2447	0.000725907	0.00135727
SN62862	RAC875_rep_c72356_51.1	1B	178.098	[T/C]	100	99	IWB62862	1B	64.46	0.0092	0.000467746	2.95783e-06	0.4861	0.00393266	0.00404569	0.5338	8.0568e-05	0.00463423	0.1158	0.00582689	0.000372902	0.2037	0.000725907	0.000997892
SN11576	BS00088672_51.1	1B	183.482	[T/G]	100	100	IWB11576	1B	64.1	0.238	0.000467746	0.00131781	0.1636	0.00393266	0.000679072	0.2124	8.0568e-05	0.00105782	0.443	0.0101249	0.00346905	0.1323	0.000725907	0.000465656
SN36356	IACX918.1	1B	186.463	[T/C]	100	100	\N	\N	\N	0.0351	0.000467746	4.06119e-05	0.017	0.00286006	9.62799e-06	0.1003	8.0568e-05	0.00028306	0.2722	0.0101249	0.00160434	0.3563	0.000725907	0.00246338
SN54028	RAC875_c14902_256.1	1B	188.457	[T/C]	100	100	IWB54028	1B	62.64	0.2218	0.000467746	0.00117649	0.1731	0.00393266	0.000751433	0.2056	8.0568e-05	0.00100477	0.4393	0.0101249	0.00343993	0.1405	0.000725907	0.000520129
SN22869	Excalibur_c16853_303.1	1B	189.87	[A/G]	100	100	\N	\N	\N	0.0351	0.000467746	4.06119e-05	0.017	0.00286006	9.62799e-06	0.1003	8.0568e-05	0.00028306	0.2722	0.0101249	0.00160434	0.3563	0.000725907	0.00246338
SN42184	Kukri_c19709_383.1	1B	191.707	[T/C]	86.1	100	IWB42184	1B	62.64	0.1355	0.000467746	0.0005	0.1598	0.00393266	0.000651966	0.0095	8.0568e-05	3.05325e-06	0.4371	0.0101249	0.00339962	0.2014	0.000725907	0.000966629
SN29218	Excalibur_c8784_869.1	1B	192.278	[A/G]	100	100	IWB29218.2	6A	94.35	0.1905	0.000467746	0.000909233	0.0423	0.00393266	5.6691e-05	0.1324	8.0568e-05	0.000467777	0.1421	0.00582689	0.000532887	0.0188	0.000725907	1.17541e-05
SN25250	Excalibur_c32726_125.1	1B	192.278	[A/G]	100	99	IWB25250	1B	62.64	0.1533	0.000467746	0.000627193	0.17	0.00393266	0.000731935	0.0013	8.0568e-05	6.06587e-08	0.4313	0.0101249	0.00335762	0.2162	0.000725907	0.0010988
SN29217	Excalibur_c8784_1435.1	1B	192.278	[T/C]	100	99	\N	\N	\N	0.3611	0.000467746	0.00259119	0.1852	0.00393266	0.000844889	0.0333	8.0568e-05	3.56085e-05	0.487	0.0101249	0.00402223	0.2568	0.000725907	0.00145822
SN2923	BobWhite_c3771_441.1	1B	196.462	[A/G]	80.2	100	IWB2923	1B	62.32	0.009	0.000467746	2.8084e-06	0.5208	0.00393266	0.00442996	0.9737	8.0568e-05	0.0107456	0.5148	0.0101249	0.00435465	0.9694	0.000725907	0.0106816
SN43446	Kukri_c27495_816.1	1B	197.752	[T/C]	100	99	IWB43446	1B	64.1	0.0911	0.000467746	0.000244619	0.6014	0.00393266	0.00547809	0.7587	8.0568e-05	0.00761339	0.8868	0.014575	0.00949829	0.4822	0.000725907	0.00393057
SN75610	wsnp_BE637864B_Ta_1_1.1	1B	199.575	[T/G]	100	100	IWA403	1B	62.32	0.1997	0.000467746	0.000985027	0.4082	0.00393266	0.00307209	0.7555	8.0568e-05	0.00759845	0.7044	0.0101249	0.00691009	0.9822	0.000725907	0.0109179
SN67351	Tdurum_contig11902_196.1	1B	211.312	[A/G]	100	100	\N	\N	\N	0.6456	0.000467746	0.00625466	0.9347	0.0174275	0.0102496	1.0159	8.0568e-05	0.0114264	0.4947	0.0101249	0.00411941	1.9766	0.0960162	0.0268224
SN35133	IAAV6025.1	1B	211.312	[T/C]	100	99.5	IWB35133	1B	43.86	0.3044	0.000467746	0.00197378	0.5761	0.00393266	0.00514428	0.7148	8.0568e-05	0.00699722	0.2523	0.0101249	0.00141611	1.3972	0.025592	0.0173023
SN41254	Kukri_c147_1620.1	1B	212.43	[A/G]	100	99	IWB41254	1B	64.64	0.3359	0.000467746	0.00231994	0.2055	0.00393266	0.00100866	0.2809	8.0568e-05	0.00168894	0.1947	0.00994407	0.000920091	0.0504	0.000725907	7.89783e-05
SN5974	BS00004399_51.1	1B	216.098	[T/C]	100	99	IWB5974	1A	70.91	0.7605	0.000467746	0.00796715	1.3584	0.0471313	0.0169646	1.8766	0.0671754	0.0253777	0.5384	0.0101249	0.00471312	1.2606	0.013262	0.0153346
SN7021	BS00022317_51.1	1B	218.442	[T/C]	100	100	IWB7021	1B	64.89	0.0154	0.000467746	8.26994e-06	0.1833	0.00393266	0.000836756	0.0247	8.0568e-05	2.01556e-05	0.1027	0.00582689	0.000300149	0.5485	0.000725907	0.00482428
SN31876	GENE-0431_573.1	1B	234.252	[A/C]	100	100	\N	\N	\N	0.3597	0.000467746	0.00261942	0.035	0.00393266	4.00389e-05	0.1596	8.0568e-05	0.000658212	0.2545	0.0101249	0.00146055	0.0666	0.000725907	0.000135116
SN31877	GENE-0431_601.1	1B	234.252	[A/G]	100	99	IWB31877	1A	70.1	0.4017	0.000467746	0.00307391	0.0473	0.00393266	7.03006e-05	0.0499	8.0568e-05	7.74383e-05	0.2207	0.0101249	0.00113768	0.0441	0.000725907	6.12748e-05
SN53153	RAC875_c10709_190.1	1B	235.396	[T/C]	100	99	\N	\N	\N	0.5419	0.000467746	0.00488189	0.4159	0.00393266	0.00318812	0.5582	8.0568e-05	0.0049517	0.1657	0.00680197	0.000702795	0.1174	0.000725907	0.000380846
SN51037	Ra_c12999_321.1	1B	256.207	[A/G]	100	100	IWB51037	1A	70.1	0.1216	0.000467746	0.000413906	0.7054	0.00393266	0.0069242	0.7008	8.0568e-05	0.00683045	0.3298	0.0101249	0.00219745	0.3492	0.000725907	0.00239611
SN55728	RAC875_c25006_490.1	1B	263.27	[A/C]	100	99	IWB55728	1B	31.04	0.068	0.000467746	0.000142388	0.9106	0.0123026	0.00984933	0.4183	8.0568e-05	0.0031643	0.2434	0.0101249	0.00133413	0.6687	0.000725907	0.00636118
SN35882	IACX292.1	1B	267.971	[T/C]	100	99.2	\N	\N	\N	0.0093	0.000467746	2.97816e-06	0.0355	0.00393266	4.04286e-05	0.1516	8.0568e-05	0.000594621	0.2634	0.0101249	0.00152686	0.3399	0.000725907	0.00229609
SN25342	Excalibur_c33494_224.1	1B	275.359	[A/C]	100	100	\N	\N	\N	0.0906	0.000467746	0.000244991	0.3569	0.00393266	0.00251116	0.5063	8.0568e-05	0.00428203	0.8196	0.014575	0.00862365	0.2651	0.000725907	0.00154885
SN43472	Kukri_c27690_411.1	1B	275.457	[A/G]	99	100	IWB43472	1B	64.89	0.0646	0.000467746	0.000129869	0.1994	0.00393266	0.000957864	0.291	8.0568e-05	0.00178902	0.5496	0.0101249	0.00481893	0.0958	0.000725907	0.000261105
SN57188	RAC875_c36442_127.1	1B	275.459	[T/G]	100	100	\N	\N	\N	0.1059	0.000467746	0.00032152	0.342	0.00393266	0.00231807	0.4687	8.0568e-05	0.00376554	0.7947	0.014575	0.00815805	0.2571	0.000725907	0.00145436
SN28335	Excalibur_c6497_535.1	1B	278.474	[A/G]	100	99	IWB28335	1B	64.86	0.0386	0.000467746	4.8945e-05	0.4153	0.00393266	0.0031683	0.3838	8.0568e-05	0.00279138	0.2824	0.0101249	0.00171853	0.0961	0.000725907	0.000264026
SN9805	BS00066443_51.1	1B	278.687	[T/C]	100	99	\N	\N	\N	0.0375	0.000467746	4.66242e-05	0.1786	0.00393266	0.000799989	0.3139	8.0568e-05	0.00203863	0.5425	0.0101249	0.00476638	0.0981	0.000725907	0.000275142
SN8473	BS00047700_51.1	1B	280.693	[T/C]	100	99	IWB8473	1B	64.89	0.1059	0.000467746	0.00032152	0.342	0.00393266	0.00231807	0.4687	8.0568e-05	0.00376554	0.7947	0.014575	0.00815805	0.2571	0.000725907	0.00145436
SN75203	tplb0059c20_2221.1	1B	281.033	[A/G]	100	99	IWB75203	1B	65.36	0.057	0.000467746	0.000103308	0.2052	0.00393266	0.0010147	0.2987	8.0568e-05	0.0018817	0.551	0.0101249	0.00487782	0.0999	0.000725907	0.000284371
SN7485	BS00023302_51.1	1B	281.037	[A/G]	100	99	IWB7485	1B	64.89	0.1008	0.000467746	0.000293797	0.1691	0.00393266	0.000718614	0.2513	8.0568e-05	0.00140132	0.4971	0.0101249	0.00413175	0.0564	0.000725907	9.71966e-05
SN9774	BS00066309_51.1	1B	282.052	[A/G]	100	100	\N	\N	\N	0.0646	0.000467746	0.000129869	0.1994	0.00393266	0.000957864	0.291	8.0568e-05	0.00178902	0.5496	0.0101249	0.00481893	0.0958	0.000725907	0.000261105
SN10923	BS00077353_51.1	1B	282.277	[T/C]	100	99	IWB10923	1B	64.89	0.0646	0.000467746	0.000129869	0.1994	0.00393266	0.000957864	0.291	8.0568e-05	0.00178902	0.5496	0.0101249	0.00481893	0.0958	0.000725907	0.000261105
SN10660	BS00073373_51.1	1B	282.277	[A/G]	100	99	IWB10660	1B	64.89	0.0666	0.000467746	0.000137938	0.1884	0.00393266	0.000873331	0.268	8.0568e-05	0.00157086	0.546	0.0101249	0.00479177	0.089	0.000725907	0.000229501
SN9464	BS00065139_51.1	1B	282.428	[A/G]	100	99	IWB9464	1B	64.89	0.0607	0.000467746	0.000116885	0.1844	0.00393266	0.000848535	0.2728	8.0568e-05	0.00163039	0.5737	0.0101249	0.00519911	0.094	0.000725907	0.000255737
SN58569	RAC875_c49601_837.1	1B	283.126	[T/C]	100	100	IWB58569	1B	62.58	0.0901	0.000467746	0.000243509	0.2007	0.00393266	0.000981162	0.2439	8.0568e-05	0.00135533	0.5215	0.0101249	0.00451329	0.0766	0.000725907	0.00017514
SN8046	BS00036333_51.1	1B	283.126	[A/C]	100	99	\N	\N	\N	0.0513	0.000467746	8.53989e-05	0.1949	0.00393266	0.000937478	0.3303	8.0568e-05	0.00223031	0.6429	0.0101249	0.00616398	0.136	0.000725907	0.00049917
SN8920	BS00062770_51.1	1B	285.336	[T/C]	100	99	IWB8920	1B	64.46	0.1104	0.000467746	0.000348273	0.1505	0.00393266	0.000589035	0.2296	8.0568e-05	0.00121038	0.4756	0.0101249	0.00388191	0.0477	0.000725907	7.09867e-05
SN8585	BS00050126_51.1	1B	285.345	[A/G]	99	99	IWB8585	1B	64.86	0.0657	0.000467746	0.000134371	0.1995	0.00393266	0.000963346	0.2926	8.0568e-05	0.00181281	0.5495	0.0101249	0.00483796	0.0964	0.000725907	0.000265232
SN25904	Excalibur_c3801_814.1	1B	285.832	[T/C]	100	100	\N	\N	\N	0.0814	0.000467746	0.000201294	0.1791	0.00393266	0.000804265	0.2518	8.0568e-05	0.00142363	0.523	0.0101249	0.00451472	0.0744	0.000725907	0.000165291
SN31842	GENE-0379_108.1	1B	286.612	[A/G]	100	99	IWB31842	1A	70.1	0.0079	0.000467746	2.21458e-06	0.6031	0.00393266	0.00559359	0.7973	8.0568e-05	0.00829919	0.6483	0.0101249	0.00621209	0.6084	0.000725907	0.00564183
SN26206	Excalibur_c41211_311.1	1B	286.71	[T/C]	100	100	\N	\N	\N	0.1059	0.000467746	0.00032152	0.342	0.00393266	0.00231807	0.4687	8.0568e-05	0.00376554	0.7947	0.014575	0.00815805	0.2571	0.000725907	0.00145436
SN8588	BS00050457_51.1	1B	288.396	[T/C]	100	100	IWB8588	1B	64.89	0.0646	0.000467746	0.000129869	0.1994	0.00393266	0.000957864	0.291	8.0568e-05	0.00178902	0.5496	0.0101249	0.00481893	0.0958	0.000725907	0.000261105
SN41047	Kukri_c13537_2069.1	1B	288.548	[T/G]	100	99	IWB41047	3B	65.72	0.0204	0.000467746	1.42647e-05	0.4176	0.00393266	0.00319532	0.2873	8.0568e-05	0.00175908	0.1885	0.00994407	0.000874076	0.3522	0.000725907	0.00243915
SN79803	wsnp_JD_c4444_5575748.1	1B	288.81	[A/G]	100	100	IWA6062	1B	62.84	0.206	0.000467746	0.00104726	0.1558	0.00393266	0.000630994	0.1456	8.0568e-05	0.000558091	0.0144	0.000273247	7.02092e-06	0.29	0.000725907	0.00179357
SN77717	wsnp_Ex_c3142_5808713.1	1B	288.81	[A/C]	100	99.5	IWA3339	1A	70.1	0.095	0.000467746	0.000266183	0.7498	0.00393266	0.0075817	0.6043	8.0568e-05	0.00553929	0.4809	0.0101249	0.00396298	0.5064	0.000725907	0.00426551
SN27669	Excalibur_c56657_282.1	1B	290.814	[T/C]	100	99	IWB27669	1B	62.84	0.1881	0.000467746	0.000901358	0.1724	0.00393266	0.000756164	0.1374	8.0568e-05	0.00050599	0.0104	0.000273247	3.70916e-06	0.2801	0.000725907	0.00170286
SN66125	TA015141-0717.1	1B	292.342		100	100	IWB66125	1B	62.84	0.1846	0.000467746	0.000872608	0.1309	0.00393266	0.000466683	0.1196	8.0568e-05	0.000395009	0.01	0.000273247	3.41843e-06	0.254	0.000725907	0.00145025
SN5596	BobWhite_rep_c66146_237.1	1B	297.115	[A/C]	100	100	IWB5596	1B	64.32	0.5681	0.000467746	0.00521236	1.0468	0.0382253	0.0119957	0.7193	8.0568e-05	0.00711805	0.4055	0.0101249	0.0030532	0.5482	0.000725907	0.00480069
SN70284	Tdurum_contig31624_230.1	1B	297.729	[T/G]	100	98	IWB70284	1B	64.1	0.0349	0.000467746	4.09146e-05	0.118	0.00393266	0.000389375	0.2561	8.0568e-05	0.00147572	0.257	0.0101249	0.00149074	0.0238	0.000725907	1.89105e-05
SN55062	RAC875_c20775_540.1	1B	298.117	[T/G]	100	100	IWB55062	1B	64.1	0.0549	0.000467746	9.64734e-05	0.0812	0.00393266	0.00019536	0.0417	8.0568e-05	5.55082e-05	0.2295	0.0101249	0.00122484	0.1454	0.000725907	0.000557176
SN9999	BS00067275_51.1	1B	299.663	[T/C]	100	100	IWB9999	3B	9.7	0.4193	0.000467746	0.00340037	0.1526	0.00393266	0.000624756	0.171	8.0568e-05	0.000758489	0.237	0.0101249	0.00132555	0.1422	0.000725907	0.000549185
SN36259	IACX7921.1	1B	299.974	[A/G]	100	100	IWB36259	1A	70.1	0.5693	0.000467746	0.00527371	1.4339	0.0471313	0.0182606	0.888	8.0568e-05	0.00963532	0.7815	0.014575	0.00810376	1.0743	0.000725907	0.012471
SN31723	GENE-0173_309.1	1B	300.575	[T/C]	91.8	100	IWB31723	1B	64.1	0.4595	0.000467746	0.00381107	0.2387	0.00393266	0.00130765	0.3016	8.0568e-05	0.00191144	0.5721	0.0101249	0.00515635	0.5767	0.000725907	0.00519463
SN31722	GENE-0173_290.1	1B	300.575	[T/C]	100	100	IWB31722	1B	64.1	0.9073	0.000467746	0.0100493	0.3984	0.00393266	0.00294634	0.6967	8.0568e-05	0.00674643	0.4596	0.0101249	0.00366946	0.913	0.000725907	0.00984345
SN31721	GENE-0173_168.1	1B	300.575	[T/C]	89.2	98.8	IWB31721	1B	64.1	0.9073	0.000467746	0.0100493	0.3984	0.00393266	0.00294634	0.6967	8.0568e-05	0.00674643	0.4596	0.0101249	0.00366946	0.913	0.000725907	0.00984345
SN72742	Tdurum_contig60547_330.1	1B	300.577	[A/G]	100	100	IWB72742	1B	64.1	0.583	0.000467746	0.00550922	0.2688	0.00393266	0.00161161	0.4586	8.0568e-05	0.00373523	0.6571	0.0101249	0.00638752	0.8043	0.000725907	0.00847142
SN72741	Tdurum_contig60547_129.1	1B	300.577	[T/C]	100	99	IWB72741	1B	64.89	0.4942	0.000467746	0.00427336	0.2187	0.00393266	0.0011343	0.387	8.0568e-05	0.00285102	0.5739	0.0101249	0.00520144	0.6512	0.000725907	0.00622677
SN52671	Ra_c7745_1438.1	1B	301.257	[A/G]	100	99	IWB52671	1B	64.1	0.007	0.000467746	1.72275e-06	0.0376	0.00393266	4.5568e-05	0.0798	8.0568e-05	0.000188459	0.3209	0.0101249	0.00212077	0.0451	0.000725907	6.42863e-05
SN69635	Tdurum_contig288_253.1	1B	301.796	[T/C]	100	99	IWB69635	1B	64.32	0.0955	0.000467746	0.000266302	0.2881	0.00393266	0.00176048	0.5829	8.0568e-05	0.00521218	0.351	0.0101249	0.0024154	0.4422	0.000725907	0.00344548
SN75530	wsnp_BE497109B_Ta_2_5.1	1B	301.796	[T/G]	89.7	100	IWA284	1B	60.41	0.1334	0.000467746	0.000490575	0.2666	0.00393266	0.00156409	0.4636	8.0568e-05	0.00373351	0.5092	0.0101249	0.00431902	0.3695	0.000725907	0.0026307
SN50985	Ra_c1195_200.1	1B	302.511	[A/C]	100	100	IWB50985	1B	64.1	0.0817	0.000467746	0.000202718	0.172	0.00393266	0.000749559	0.4475	8.0568e-05	0.00355273	0.5551	0.0101249	0.00493148	0.252	0.000725907	0.00142514
SN35515	IAAV8661.1	1B	302.777	[T/C]	100	100	IWB35515	1B	64.1	0.0716	0.000467746	0.000156781	0.0535	0.00393266	8.82989e-05	0.2623	8.0568e-05	0.00150306	0.3452	0.0101249	0.00235227	0.0989	0.000725907	0.000275818
SN34998	IAAV5269.1	1B	303.073	[T/C]	100	99	IWB34998	1B	64.1	0.0978	0.000467746	0.000284497	0.053	0.00393266	8.85068e-05	0.2767	8.0568e-05	0.00167566	0.2552	0.0101249	0.00147325	0.1133	0.000725907	0.000360336
SN67968	Tdurum_contig13391_680.1	1B	305.27	[A/G]	100	99	IWB67968	1B	64.1	0.0383	0.000467746	4.88584e-05	0.1744	0.00393266	0.000771241	0.4121	8.0568e-05	0.00314399	0.4424	0.0101249	0.00352117	0.2357	0.000725907	0.00128061
SN52679	Ra_c7855_49.1	1B	306.068	[T/C]	82.8	100	IWB52679	1B	64.1	0.0022	0.000125755	1.70684e-07	0.0315	0.00358795	3.27148e-05	0.0929	8.0568e-05	0.000251038	0.3236	0.0101249	0.00216791	0.0566	0.000725907	9.98055e-05
SN19870	Ex_c14771_392.1	1B	306.667	[T/C]	100	100	IWB19870	2B	96.99	0.0707	0.000467746	0.000152811	0.143	0.00393266	0.000536208	0.3119	8.0568e-05	0.00199323	0.593	0.0101249	0.0053672	0.379	0.000725907	0.00271394
SN74186	tplb0024i16_1177.1	1B	307.428	[T/C]	100	100	IWB74186	1B	64.1	0.241	0.000467746	0.00137528	0.2609	0.00393266	0.0015278	0.6443	8.0568e-05	0.00615762	0.2868	0.0101249	0.00178462	0.3355	0.000725907	0.00228712
SN72755	Tdurum_contig60809_255.1	1B	308.588	[T/C]	100	99	IWB72755	1B	64.1	0.0942	0.000467746	0.000266855	0.0548	0.00393266	9.49768e-05	0.2773	8.0568e-05	0.00168918	0.2552	0.0101249	0.00147967	0.1198	0.000725907	0.000399676
SN71413	Tdurum_contig43346_108.1	1B	309.491	[T/C]	100	100	IWB71413	1B	65.36	0.1804	0.000467746	0.000838835	0.244	0.00393266	0.00136221	0.5661	8.0568e-05	0.0050767	0.5911	0.0101249	0.00543126	0.4083	0.000725907	0.00309956
SN51198	Ra_c16069_1820.1	1B	310.367	[T/C]	100	99	IWB51198	1B	64.1	0.1351	0.000467746	0.00050814	0.0788	0.00393266	0.000186185	0.2119	8.0568e-05	0.00107558	0.5239	0.0101249	0.0045647	0.1591	0.000725907	0.000657827
SN71887	Tdurum_contig48396_341.1	1B	310.931	[A/G]	100	100	IWB71887	1B	64.89	0.3574	0.000467746	0.00259274	0.2658	0.00393266	0.00156951	0.3266	8.0568e-05	0.0021813	0.4697	0.0101249	0.00385648	0.4229	0.000725907	0.00327206
SN79654	wsnp_JD_c13384_13393159.1	1B	313.276	[T/C]	100	98	IWA5832	1A	102.92	0.33	0.000467746	0.00225544	0.2896	0.00393266	0.00178217	0.1309	8.0568e-05	0.000458346	0.8781	0.014575	0.00940836	0.376	0.000725907	0.00269148
SN48018	Kukri_c84940_106.1	1B	313.483	[A/G]	100	99	IWB48018	1B	64.1	0.0409	0.000467746	5.53028e-05	0.1225	0.00393266	0.000414495	0.04	8.0568e-05	5.13491e-05	0.2573	0.0101249	0.0014873	0.037	0.000725907	4.4282e-05
SN43111	Kukri_c2535_98.1	1B	314.563	[A/G]	100	99	IWB43111	1B	64.1	0.0593	0.000467746	0.00011239	0.1278	0.00393266	0.000448865	0.0817	8.0568e-05	0.000198286	0.3044	0.0101249	0.00196535	0.048	0.000725907	7.32639e-05
SN35740	IACX1339.1	1B	314.564	[T/G]	100	100	IWB35740	1B	64.1	0.4318	0.000467746	0.00346511	0.2548	0.00393266	0.00145758	0.3757	8.0568e-05	0.0027112	0.2274	0.0101249	0.00120638	0.3735	0.000725907	0.00268608
SN63613	RFL_Contig1354_484.1	1B	315.384	[A/G]	100	99	IWB63613	1B	64.89	0.0569	0.000467746	0.000104353	0.1269	0.00393266	0.000444912	0.0533	8.0568e-05	8.9478e-05	0.2584	0.0101249	0.00151106	0.0338	0.000725907	3.74631e-05
SN70190	Tdurum_contig31201_380.1	1B	315.384	[A/G]	100	99	IWB70190	1B	64.1	0.066	0.000467746	0.000135037	0.1308	0.00393266	0.000460193	0.0929	8.0568e-05	0.000246872	0.3434	0.0101249	0.00234289	0.0328	0.000725907	3.47581e-05
SN63614	RFL_Contig1354_663.1	1B	315.384	[T/G]	96	100	IWB63614	1B	64.1	0.4178	0.000467746	0.0032795	0.0452	0.00393266	6.45571e-05	0.3638	8.0568e-05	0.00256696	0.6982	0.0101249	0.00685248	0.3235	0.000725907	0.00213077
SN70189	Tdurum_contig31201_201.1	1B	315.384	[T/G]	100	100	IWB70189	1B	64.1	0.4178	0.000467746	0.0032795	0.0452	0.00393266	6.45571e-05	0.3638	8.0568e-05	0.00256696	0.6982	0.0101249	0.00685248	0.3235	0.000725907	0.00213077
SN4322	BobWhite_c7333_76.1	1B	317.32	[A/G]	100	98	IWB4322	1B	64.1	0.0395	0.000467746	5.15664e-05	0.1158	0.00393266	0.000373018	0.062	8.0568e-05	0.000117639	0.2944	0.0101249	0.00184635	0.0335	0.000725907	3.64803e-05
SN22709	Excalibur_c15885_1145.1	1B	317.365	[A/G]	100	100	IWB22709	1B	64.32	0.1782	0.000467746	0.000821454	0.0103	0.00222783	3.64853e-06	0.1156	8.0568e-05	0.000371686	0.5189	0.0101249	0.00448064	0.1524	0.000725907	0.000607276
SN65677	TA003382-0407.1	1B	324.791		100	100	IWB65677	1A	70.1	0.2586	0.000467746	0.00151919	0.3803	0.00393266	0.00275113	0.3167	8.0568e-05	0.00205119	0.669	0.0101249	0.00641894	0.3518	0.000725907	0.00242404
SN71638	Tdurum_contig45715_549.1	1B	325.286	[T/C]	100	98	\N	\N	\N	0.0709	0.000467746	0.000154452	0.1582	0.00393266	0.000642963	0.1013	8.0568e-05	0.000289033	0.2334	0.0101249	0.00124898	0.1628	0.000725907	0.000672936
SN71637	Tdurum_contig45715_1246.1	1B	325.287	[A/G]	100	99	\N	\N	\N	0.0374	0.000467746	4.57429e-05	0.142	0.00393266	0.000529773	0.1202	8.0568e-05	0.000392016	0.254	0.0101249	0.00143223	0.1999	0.000725907	0.000954234
SN23218	Excalibur_c18876_334.1	1B	325.287	[T/C]	100	98	IWB23218	1B	64.89	0.2887	0.000467746	0.00184257	0.2493	0.00393266	0.0014119	0.041	8.0568e-05	5.40023e-05	0.1151	0.00582689	0.000370411	0.088	0.000725907	0.000226619
SN80233	wsnp_Ku_c2115_4089288.1	1B	325.289	[A/C]	100	100	\N	\N	\N	0.2809	0.000467746	0.00173932	0.3083	0.00393266	0.00197238	0.0376	8.0568e-05	4.51697e-05	0.048	0.00166643	7.232e-05	0.0102	0.000499111	3.50862e-06
SN1272	BobWhite_c19327_99.1	1B	326.017	[T/C]	100	99	\N	\N	\N	0.4335	0.000467746	0.00347106	0.3099	0.00393266	0.00199661	0.0257	8.0568e-05	2.17572e-05	0.368	0.0101249	0.00262424	0.195	0.000725907	0.000922148
SN60857	RAC875_c8662_140.1	1B	327.024	[A/G]	100	100	IWB60857	3D	143.01	0.8301	0.000467746	0.00900396	0.0943	0.00393266	0.000257278	0.3659	8.0568e-05	0.00260097	0.5161	0.0101249	0.00442591	0.3973	0.000725907	0.00295862
SN65816	TA004324-0491.1	1B	327.23		100	98.1	IWB65816	1B	64.89	0.4105	0.000467746	0.00319225	0.036	0.00393266	4.171e-05	0.0181	8.0568e-05	1.09874e-05	0.0153	0.000273247	7.87296e-06	0.0342	0.000725907	3.77059e-05
SN24606	Excalibur_c27675_1815.1	1B	327.577	[A/G]	100	100	IWB24606	1B	64.46	0.4356	0.000467746	0.00348203	0.0143	0.00278805	6.89819e-06	0.2193	8.0568e-05	0.00112102	0.1374	0.00582689	0.00050196	0.1346	0.000725907	0.000481781
SN49173	Kukri_rep_c106406_265.1	1B	327.839	[T/C]	91.1	100	IWB49173	1B	64.89	0.8759	0.000467746	0.00965764	0.301	0.00393266	0.00190545	0.4696	8.0568e-05	0.00380746	0.3011	0.0101249	0.00190659	0.3239	0.000725907	0.00213443
SN6906	BS00022104_51.1	1B	327.958	[A/G]	100	99	IWB6906	1B	64.89	0.8333	0.000467746	0.00897568	0.3028	0.00393266	0.00191557	0.4449	8.0568e-05	0.00349218	0.401	0.0101249	0.00298866	0.3374	0.000725907	0.00226858
SN74190	tplb0024i20_953.1	1B	327.959	[A/G]	84.2	100	\N	\N	\N	0.8587	0.000467746	0.00931702	0.313	0.00393266	0.00201211	0.4225	8.0568e-05	0.00321301	0.4694	0.0101249	0.00378917	0.3416	0.000725907	0.00230451
SN13782	CAP7_c1241_128.1	1B	328.44	[A/G]	100	99	IWB13782	1B	64.89	0.7158	0.000467746	0.00725065	0.1331	0.00393266	0.000474374	0.1328	8.0568e-05	0.00047064	0.1048	0.00582689	0.000309069	0.1027	0.000725907	0.000296638
SN74353	tplb0029b01_123.1	1B	328.642	[A/C]	100	100	IWB74353	1B	64.1	0.2567	0.000467746	0.00151366	0.1181	0.00393266	0.000386202	0.2032	8.0568e-05	0.000993208	0.019	0.000273247	1.20817e-05	0.0793	0.000725907	0.00018597
SN20264	Ex_c24969_223.1	1B	328.821	[T/C]	100	99	IWB20264	1B	64.1	0.0885	0.000467746	0.000233584	0.0989	0.00393266	0.000279411	0.0941	8.0568e-05	0.000254102	0.2848	0.0101249	0.0017417	0.1696	0.000725907	0.000725934
SN29487	Excalibur_c9495_322.1	1B	329.487	[A/G]	100	99	\N	\N	\N	0.0381	0.000467746	4.79535e-05	0.2802	0.00393266	0.00169603	0.1688	8.0568e-05	0.000719888	0.7317	0.0101249	0.00732396	0.2444	0.000725907	0.00134878
SN43992	Kukri_c31554_437.1	1B	330.214	[A/G]	93.1	100	IWB43992	1B	64.46	0.0469	0.000467746	7.08339e-05	0.2657	0.00393266	0.00154887	0.1633	8.0568e-05	0.00067656	0.7195	0.0101249	0.00712111	0.2667	0.000725907	0.00155178
SN68902	Tdurum_contig20941_79.1	1B	330.724	[T/C]	100	99	IWB68902	6B	69.78	0.1375	0.000467746	0.000513018	0.2191	0.00393266	0.00111897	0.4583	8.0568e-05	0.00363899	0.2145	0.0101249	0.0010796	0.6658	0.000725907	0.0063215
SN81008	wsnp_Ra_c21132_30487331.1	1B	331.424	[T/G]	96.5	99.4	IWA7737	1B	64.89	0.0983	0.000467746	0.000284444	0.3543	0.00393266	0.00248242	0.3474	8.0568e-05	0.00239609	0.8579	0.014575	0.00918813	0.4034	0.000725907	0.00302881
SN39074	Ku_c28949_178.1	1B	332.082	[A/C]	100	100	\N	\N	\N	0.015	0.000467746	7.86861e-06	0.4416	0.00393266	0.00352588	0.3011	8.0568e-05	0.00192291	0.7951	0.014575	0.00833733	0.3181	0.000725907	0.0020998
SN10681	BS00073603_51.1	1B	333.208	[A/G]	100	99	\N	\N	\N	0.3288	0.000467746	0.00230201	0.0293	0.00358217	2.86357e-05	0.0174	8.0568e-05	1.03392e-05	0.1173	0.00582689	0.000388053	0.2076	0.000725907	0.00104785
SN31657	GENE-0075_140.1	1B	333.494	[A/G]	100	100	\N	\N	\N	0.1161	0.000467746	0.000385996	0.1534	0.00393266	0.000616829	0.5453	8.0568e-05	0.00480317	0.1205	0.00582689	0.000402296	0.2713	0.000725907	0.00161614
SN3159	BobWhite_c4126_442.1	1B	333.603	[T/C]	100	98	\N	\N	\N	0.3724	0.000467746	0.00277879	0.005	0.00155047	8.71204e-07	0.2901	8.0568e-05	0.0018096	0.0108	0.000273247	4.05e-06	0.29	0.000725907	0.0018089
SN45947	Kukri_c49091_415.1	1B	334.242	[T/C]	100	99	IWB45947	1B	66.16	0.6791	0.000467746	0.00675444	0.171	0.00393266	0.000739036	0.5125	8.0568e-05	0.00434331	0.0146	0.000273247	7.15815e-06	0.3091	0.000725907	0.00198006
SN55320	RAC875_c22244_61.1	1B	334.307	[T/C]	100	100	IWB55320	1B	66.07	0.4215	0.000467746	0.00339748	0.0527	0.00393266	8.84318e-05	0.0237	8.0568e-05	1.89645e-05	0.3257	0.0101249	0.00220898	0.0239	0.000725907	1.92007e-05
SN7205	BS00022670_51.1	1B	334.549	[A/C]	100	100	IWB7205	1B	66.07	0.2407	0.000467746	0.00136057	0.4938	0.00393266	0.00414166	0.1866	8.0568e-05	0.000859291	0.2209	0.0101249	0.00114931	0.4715	0.000725907	0.00384736
SN58051	RAC875_c44575_561.1	1B	336.07	[A/G]	100	100	IWB58051	1B	66.07	0.2961	0.000467746	0.00192839	0.6287	0.00393266	0.00596798	0.2624	8.0568e-05	0.00153658	0.2017	0.0101249	0.000993638	0.4439	0.000725907	0.00353943
SN80372	wsnp_Ku_c30982_40765254.1	1B	336.21	[T/G]	100	99.5	IWA6890	1B	66.07	0.2973	0.000467746	0.00193219	0.6309	0.00393266	0.00597285	0.2619	8.0568e-05	0.00152526	0.202	0.0101249	0.000991955	0.4464	0.000725907	0.00355423
SN80373	wsnp_Ku_c30982_40765341.1	1B	336.21	[T/C]	100	99.5	\N	\N	\N	0.5134	0.000467746	0.0045243	0.5122	0.00393266	0.00439477	0.0766	8.0568e-05	0.000175308	0.1602	0.00582689	0.000665632	0.2148	0.000725907	0.00109578
SN63332	RAC875_rep_c95069_54.1	1B	336.648	[T/C]	100	100	\N	\N	\N	0.0395	0.000467746	5.15142e-05	0.0533	0.00393266	8.89434e-05	0.1726	8.0568e-05	0.00075092	0.8143	0.014575	0.00854633	0.1989	0.000725907	0.000958148
SN13381	CAP12_c3646_110.1	1B	337.689	[A/G]	100	99	IWB13381	1B	64.89	0.5033	0.000467746	0.00435404	0.0996	0.00393266	0.000283019	0.0387	8.0568e-05	4.78144e-05	0.2153	0.0101249	0.00109531	0.0983	0.000725907	0.000275145
SN80181	wsnp_Ku_c1772_3465811.1	1B	338.039	[A/G]	100	100	IWA6634	1B	66.07	0.4772	0.000467746	0.00400077	0.0459	0.00393266	6.6335e-05	0.0353	8.0568e-05	3.99565e-05	0.1947	0.00994407	0.000919864	0.0165	0.000725907	9.08079e-06
SN38236	Ku_c11394_862.1	1B	338.881	[T/C]	100	99	\N	\N	\N	0.55	0.000467746	0.0049899	0.5047	0.00393266	0.00427968	0.0893	8.0568e-05	0.000231569	0.087	0.00582689	0.000221946	0.228	0.000725907	0.00120685
SN77940	wsnp_Ex_c38116_45719983.1	1B	340.373	[T/C]	100	100	IWA3631	1B	64.89	0.0517	0.000467746	8.67756e-05	0.4181	0.00393266	0.00324209	0.0236	8.0568e-05	1.86796e-05	0.0508	0.00166643	8.17546e-05	0.196	0.000725907	0.000942105
SN62725	RAC875_rep_c70803_1442.1	1B	340.373	[A/G]	100	100	IWB62725	1B	66.07	0.0374	0.000467746	4.65354e-05	0.3801	0.00393266	0.00278412	0.0096	8.0568e-05	3.13168e-06	0.0551	0.00179916	9.5115e-05	0.2039	0.000725907	0.00100364
SN36287	IACX8300.1	1B	341.931	[A/G]	100	99.5	IWB36287	1A	70.79	0.3	0.000467746	0.00194377	1.0311	0.0368091	0.0117548	1.0051	8.0568e-05	0.0113101	1.7106	0.014575	0.0226278	1.4355	0.0329982	0.0180599
SN79935	wsnp_JD_rep_c49357_33576509.1	1B	341.932	[T/C]	100	99.5	IWA6259	1B	60.62	0.6115	0.000467746	0.00585586	0.5583	0.00393266	0.00499479	0.1158	8.0568e-05	0.000373221	0.1174	0.00582689	0.000383771	0.2799	0.000725907	0.00170016
SN35618	IACX1008.1	1B	342.647	[A/G]	100	100	IWB35618	1B	65.36	0.2642	0.000467746	0.0015942	0.1109	0.00393266	0.000346538	0.1072	8.0568e-05	0.000324587	0.1149	0.00582689	0.000369282	0.0294	0.000725907	2.83876e-05
SN31862	GENE-0405_237.1	1B	342.647	[T/C]	100	100	IWB31862	1A	70.79	0.1724	0.000467746	0.000772409	0.2392	0.00393266	0.00131219	0.4401	8.0568e-05	0.00346376	0.8266	0.014575	0.00872713	0.6496	0.000725907	0.00617768
SN6898	BS00022085_51.1	1B	342.648	[A/G]	100	99	\N	\N	\N	0.444	0.000467746	0.00360052	0.0218	0.00314116	1.5934e-05	0.21	8.0568e-05	0.00105087	0.4213	0.0101249	0.00325261	0.0271	0.000725907	2.41453e-05
SN3033	BobWhite_c39091_286.1	1B	346.171	[A/G]	87.1	100	IWB3033	1A	71.1	0.2077	0.000467746	0.00105733	0.8603	0.00461219	0.00918559	0.6475	8.0568e-05	0.00612342	0.1	0.00582689	0.000284712	0.1316	0.000725907	0.000464906
SN80435	wsnp_Ku_c3710_6836438.1	1B	347.576	[T/C]	100	99.5	IWA6965	1B	65.36	0.2491	0.000467746	0.00143412	0.1521	0.00393266	0.000602973	0.223	8.0568e-05	0.00115721	0.4452	0.0101249	0.00352557	0.2458	0.000725907	0.00136151
SN57824	RAC875_c42206_305.1	1B	347.576	[T/C]	100	99	IWB57824	1B	65.36	0.2491	0.000467746	0.00143412	0.1521	0.00393266	0.000602973	0.223	8.0568e-05	0.00115721	0.4452	0.0101249	0.00352557	0.2458	0.000725907	0.00136151
SN79900	wsnp_JD_c8926_9848514.1	1B	348.42	[A/G]	100	99.5	\N	\N	\N	0.4761	0.000467746	0.00402121	0.23	0.00393266	0.00122917	0.1853	8.0568e-05	0.000848651	0.2441	0.0101249	0.00135715	0.28	0.000725907	0.00169453
SN78783	wsnp_Ex_c7629_13033231.1	1B	348.798	[T/C]	100	100	IWA4706	1B	66.07	0.2859	0.000467746	0.00180609	0.2588	0.00393266	0.00149531	0.3707	8.0568e-05	0.00265477	0.3186	0.0101249	0.00209676	0.401	0.000725907	0.00300116
SN7858	BS00031831_51.1	1B	352.46	[A/C]	100	100	\N	\N	\N	0.4119	0.000467746	0.00319567	0.2168	0.00393266	0.00110356	0.2558	8.0568e-05	0.00144886	0.1597	0.00582689	0.000653738	0.2343	0.000725907	0.00125214
SN65906	TA004947-0758.1	1B	355.294		100	100	IWB65906	1B	66.07	0.3863	0.000467746	0.00294283	0.1333	0.00393266	0.000483643	0.1829	8.0568e-05	0.000837197	0.595	0.0101249	0.00550695	0.3206	0.000725907	0.00212684
SN72789	Tdurum_contig61425_242.1	1B	359.198	[A/G]	100	100	IWB72789	1B	64.89	0.0207	0.000467746	1.47933e-05	0.6494	0.00393266	0.00622798	0.6146	8.0568e-05	0.0057256	0.0676	0.00309352	0.000139677	0.2577	0.000725907	0.00148446
SN9281	BS00064438_51.1	1B	359.504	[T/C]	100	100	IWB9281	1B	64.89	0.2038	0.000467746	0.00101542	0.9649	0.0198611	0.0106583	0.9239	8.0568e-05	0.0100047	0.4476	0.0101249	0.00352489	0.5342	0.000725907	0.004582
SN7114	BS00022490_51.1	1B	359.897	[A/C]	100	100	IWB7114	1B	64.89	0.0522	0.000467746	8.7697e-05	0.6442	0.00393266	0.00612956	0.5701	8.0568e-05	0.00510856	0.1864	0.00993741	0.000861283	0.2777	0.000725907	0.00167148
SN73504	Tdurum_contig81435_288.1	1B	359.897	[T/G]	100	100	IWB73504	1B	64.89	0.0506	0.000467746	8.33476e-05	0.6566	0.00393266	0.00635386	0.5765	8.0568e-05	0.00523687	0.1914	0.00994407	0.000908465	0.285	0.000725907	0.00175845
SN73157	Tdurum_contig69821_141.1	1B	360.81	[T/C]	100	100	IWB73157	1B	64.89	0.24	0.000467746	0.00135947	0.9524	0.0183539	0.010647	0.9792	8.0568e-05	0.0110092	0.2976	0.0101249	0.00188661	0.5623	0.000725907	0.00502664
SN72174	Tdurum_contig51348_326.1	1B	363.477	[T/C]	100	100	IWB72174	1B	64.89	0.0372	0.000467746	4.59261e-05	0.685	0.00393266	0.00669605	0.6178	8.0568e-05	0.00574491	0.2198	0.0101249	0.00113964	0.3151	0.000725907	0.00205067
SN77489	wsnp_Ex_c26419_35667216.1	1B	364.419	[A/G]	100	100	IWA3048	1B	65.42	0.5421	0.000467746	0.0048641	0.1875	0.00393266	0.000866438	0.1208	8.0568e-05	0.000399345	0.034	0.000839519	3.74395e-05	0.1714	0.000725907	0.000739411
SN48070	Kukri_c8607_550.1	1B	367.44	[T/C]	100	99	\N	\N	\N	0.16	0.000467746	0.000669878	1.3025	0.0471313	0.015869	0.4241	8.0568e-05	0.00323126	0.47	0.0101249	0.00379611	0.5342	0.000725907	0.00458221
SN51549	Ra_c23839_884.1	1B	367.44	[A/G]	100	99	IWB51549	1B	65.42	0.0327	0.000467746	3.55967e-05	0.1882	0.00393266	0.000871444	0.0026	8.0568e-05	2.29577e-07	0.4405	0.0101249	0.00346853	0.1329	0.000725907	0.000473388
SN31732	GENE-0193_197.1	1B	367.441	[T/C]	100	99	IWB31732	1B	65.42	0.2712	0.000467746	0.0016709	0.1413	0.00393266	0.000536192	0.0014	8.0568e-05	6.88791e-08	0.4463	0.0101249	0.00358354	0.123	0.000725907	0.00041745
SN39190	Ku_c32782_454.1	1B	367.442	[T/C]	100	99	\N	\N	\N	0.1232	0.000467746	0.000425765	1.3484	0.0471313	0.0167335	0.4653	8.0568e-05	0.00375517	0.497	0.0101249	0.0041646	0.5895	0.000725907	0.00534225
SN80639	wsnp_Ku_c66585_65967792.1	1B	368.544	[T/C]	100	99.5	IWA7234	1B	65.42	0.2509	0.000467746	0.00145085	0.8199	0.00393266	0.00859217	0.5849	8.0568e-05	0.00528149	0.0151	0.000273247	7.72487e-06	0.2979	0.000725907	0.00186566
SN73015	Tdurum_contig65023_587.1	1B	368.676	[T/C]	100	99	IWB73015	1B	65.42	0.2521	0.000467746	0.00146905	0.8127	0.00393266	0.00852376	0.5891	8.0568e-05	0.00536046	0.0139	0.000273247	6.56942e-06	0.2986	0.000725907	0.00188113
SN50463	Kukri_rep_c88171_730.1	1B	369.602	[T/C]	100	100	IWB50463	1B	66.07	0.1862	0.000467746	0.000882011	0.7609	0.00393266	0.00777236	0.5731	8.0568e-05	0.00514695	0.0553	0.00181246	9.53983e-05	0.2716	0.000725907	0.00161249
SN36860	JD_c10376_670.1	1B	373.143	[T/C]	100	100	IWB36860	1B	64.89	0.0781	0.000467746	0.000186461	1.1338	0.0407118	0.0133973	0.7831	8.0568e-05	0.00805814	0.2769	0.0101249	0.0016708	0.5089	0.000725907	0.00431498
SN67336	Tdurum_contig11877_414.1	1B	373.143	[T/C]	100	99	IWB67336	1B	65.42	0.0431	0.000467746	6.04565e-05	1.063	0.0382253	0.012244	0.7878	8.0568e-05	0.00809279	0.1809	0.00858105	0.00081422	0.4728	0.000725907	0.00384642
SN44740	Kukri_c37856_123.1	1B	373.144	[A/C]	100	100	IWB44740	1B	64.89	0.0397	0.000467746	5.25131e-05	1.0121	0.0297106	0.0116091	0.5612	8.0568e-05	0.00503237	0.1567	0.00582689	0.000643423	0.3642	0.000725907	0.00260383
SN47697	Kukri_c76762_166.1	1B	374.319	[T/C]	100	100	IWB47697	1B	64.89	0.5146	0.000467746	0.00450066	0.8559	0.00415475	0.00911979	0.6024	8.0568e-05	0.00551504	0.145	0.00582689	0.000554088	0.3201	0.000725907	0.00209519
SN42728	Kukri_c2297_181.1	1B	374.329	[A/G]	100	100	IWB42728	1B	65.42	0.2334	0.000467746	0.00127638	0.7756	0.00393266	0.00788543	0.5274	8.0568e-05	0.00449482	0.0304	0.000696859	2.98967e-05	0.3239	0.000725907	0.00211685
SN59481	RAC875_c60005_82.1	1B	377.096	[A/G]	98	97	IWB59481	1B	74.37	0.2639	0.000467746	0.00156379	0.4132	0.00393266	0.00311786	0.114	8.0568e-05	0.000356404	0.0934	0.00582689	0.000249221	0.0963	0.000725907	0.000262483
SN9008	BS00063113_51.1	1B	379.383	[T/C]	100	99	IWB9008.2	3B	14.1	0.0158	0.000467746	8.79784e-06	0.5478	0.00393266	0.00491901	0.2073	8.0568e-05	0.00104533	0.2381	0.0101249	0.00132481	0.026	0.000725907	2.26021e-05
SN24472	Excalibur_c26662_197.1	1B	380.311	[T/C]	90.1	98.9	\N	\N	\N	1.2467	0.000467746	0.0153704	0.5528	0.00393266	0.00484032	0.1506	8.0568e-05	0.000585239	0.1121	0.00582689	0.000347495	0.2564	0.000725907	0.00144778
SN47949	Kukri_c8308_245.1	1B	380.886	[T/C]	100	100	IWB47949	1B	64.89	0.1424	0.000467746	0.000553297	0.6823	0.00393266	0.00665712	0.3935	8.0568e-05	0.00291434	0.0982	0.00582689	0.000276673	0.15	0.000725907	0.000588335
SN7716	BS00029345_51.1	1B	380.888	[A/G]	100	100	IWB7716	1B	64.89	0.1051	0.000467746	0.000320154	0.6787	0.00393266	0.00658012	0.3031	8.0568e-05	0.00191879	0.1433	0.00582689	0.000542629	0.1274	0.000725907	0.000438601
SN79445	wsnp_Ex_rep_c68573_67416138.1	1B	382.217	[A/C]	100	100	IWA5546	1B	64.89	0.1424	0.000467746	0.000553297	0.6823	0.00393266	0.00665712	0.3935	8.0568e-05	0.00291434	0.0982	0.00582689	0.000276673	0.15	0.000725907	0.000588335
SN50050	Kukri_rep_c70738_896.1	1B	382.217	[A/C]	100	100	IWB50050	1B	64.89	0.144	0.000467746	0.000566797	0.6812	0.00393266	0.00666971	0.389	8.0568e-05	0.00287429	0.098	0.00582689	0.000276933	0.148	0.000725907	0.000577032
SN77679	wsnp_Ex_c30805_39678077.1	1B	382.221	[A/C]	100	100	IWA3295	1B	64.89	0.0155	0.000467746	8.35585e-06	0.7998	0.00393266	0.0083706	0.5413	8.0568e-05	0.0047517	0.2299	0.0101249	0.00123345	0.1821	0.000725907	0.000827217
SN72330	Tdurum_contig53888_350.1	1B	382.221	[A/C]	100	100	IWB72330	1B	64.89	0.0183	0.000467746	1.16153e-05	0.8453	0.00393266	0.00900112	0.5515	8.0568e-05	0.0048638	0.1917	0.00994407	0.000903362	0.1995	0.000725907	0.000962801
SN8257	BS00041010_51.1	1B	382.222	[T/C]	100	100	IWB8257	1B	64.89	0.0123	0.000467746	5.37512e-06	0.7862	0.00393266	0.00820595	0.5374	8.0568e-05	0.00471984	0.1963	0.0100629	0.000948779	0.1728	0.000725907	0.000759347
SN71800	Tdurum_contig47456_182.1	1B	382.222	[A/G]	100	100	IWB71800	1B	64.89	0.0196	0.000467746	1.32525e-05	0.8441	0.00393266	0.00902175	0.5458	8.0568e-05	0.00480973	0.1915	0.00994407	0.000905627	0.1974	0.000725907	0.000949578
SN12735	CAP11_c1969_268.1	1B	384.299	[A/C]	100	100	IWB12735	1B	66.07	0.334	0.000467746	0.0023191	0.6732	0.00393266	0.00653064	0.3147	8.0568e-05	0.00204721	0.1519	0.00582689	0.000603669	0.0494	0.000725907	7.66883e-05
SN49701	Kukri_rep_c116003_106.1	1B	385.158	[A/G]	81.2	98.8	IWB49701	1B	66.07	0.0015	1.0231e-05	8.35669e-08	0.5696	0.00393266	0.00507961	0.2978	8.0568e-05	0.00185764	0.3329	0.0101249	0.00223007	0.0814	0.000725907	0.000193956
SN8611	BS00052075_51.1	1B	385.162	[A/G]	100	100	IWB8611	1B	66.07	0.1126	0.000467746	0.000360655	0.1959	0.00393266	0.000929896	0.0178	8.0568e-05	1.05863e-05	0.4564	0.0101249	0.00364595	0.1457	0.000725907	0.000554489
SN8612	BS00052089_51.1	1B	385.163	[T/G]	100	100	IWB8612	1B	66.07	0.0882	0.000467746	0.000234106	0.3788	0.00393266	0.00276905	0.1994	8.0568e-05	0.000965831	0.229	0.0101249	0.00122534	0.0316	0.000725907	3.26021e-05
SN71369	Tdurum_contig42856_1271.1	1B	385.647	[T/C]	100	99	IWB71369	1B	66.07	0.5744	0.000467746	0.00539024	0.3426	0.00393266	0.00238436	0.0176	8.0568e-05	1.05481e-05	0.0364	0.000839519	4.3505e-05	0.1037	0.000725907	0.000308078
SN71717	Tdurum_contig46780_203.1	1B	387.306	[A/G]	100	100	IWB71717	1B	66.07	0.2754	0.000467746	0.00169908	0.4571	0.00393266	0.00368577	0.1087	8.0568e-05	0.000331239	0.0212	0.000273247	1.50562e-05	0.0128	0.000725907	5.57272e-06
SN13980	CAP7_c302_518.1	1B	388.011	[T/C]	100	100	IWB13980	1B	66.07	0.5164	0.000467746	0.00460361	0.332	0.00393266	0.00226755	0.0712	8.0568e-05	0.00015447	0.0033	0.000273247	3.88467e-07	0.0838	0.000725907	0.000208812
SN46989	Kukri_c62285_336.1	1B	388.757	[T/C]	100	99	IWB46989	1B	66.07	0.1948	0.000467746	0.000956495	0.4302	0.00393266	0.00337326	0.1128	8.0568e-05	0.000355847	0.0695	0.00362829	0.000146768	0.0322	0.000725907	3.38586e-05
SN26008	Excalibur_c39191_82.1	1B	390.708	[T/C]	100	100	IWB26008	1B	66.32	0.4365	0.000467746	0.00353919	0.3235	0.00393266	0.00215714	0.0858	8.0568e-05	0.000216316	0.0692	0.00350859	0.000145583	0.0726	0.000725907	0.000158737
SN66886	Tdurum_contig10996_2485.1	1B	391.576	[T/G]	100	99	IWB66886	1A	71.65	0.4815	0.000467746	0.00407352	0.6062	0.00393266	0.00558928	0.5683	8.0568e-05	0.00506245	0.0975	0.00582689	0.000271868	0.6806	0.000725907	0.0065793
SN31717	GENE-0168_7.1	1B	394.638	[T/G]	100	98.2	IWB31717	5B	97.64	0.0507	0.000467746	8.24359e-05	0.4771	0.00393266	0.00391669	0.0636	8.0568e-05	0.000122864	0.0307	0.000714949	3.06743e-05	0.0099	0.000439448	3.30925e-06
SN31914	GENE-0486_187.1	1B	396.359	[A/G]	100	99	\N	\N	\N	2.2379	0.18305	0.0319586	1.0578	0.0382253	0.012064	2.2992	0.112469	0.03207	1.2336	0.014575	0.0147854	1.9862	0.0960162	0.0268723
SN57483	RAC875_c39125_365.1	1B	397.438	[T/C]	100	97	IWB57483	1A	70.1	0.392	0.000467746	0.00298443	0.7311	0.00393266	0.00734533	1.0011	8.0568e-05	0.0112968	0.3154	0.0101249	0.00206257	0.5355	0.000725907	0.00465572
SN9997	BS00067244_51.1	1B	401.788	[A/G]	100	99	\N	\N	\N	0.5978	0.000467746	0.0055928	0.479	0.00393266	0.00392309	0.7594	8.0568e-05	0.00765418	0.2303	0.0101249	0.00122193	1.4083	0.0294589	0.0175497
SN6815	BS00021947_51.1	1B	406.043	[T/C]	100	98	IWB6815	1B	67.14	0.0208	0.000467746	1.48888e-05	0.5236	0.00393266	0.00452238	0.3512	8.0568e-05	0.00243771	0.5047	0.0101249	0.00428018	0.0954	0.000725907	0.000261713
SN6814	BS00021946_51.1	1B	407.938	[A/G]	100	99	IWB6814	1B	67.14	1.0013	0.000467746	0.0117399	1.6551	0.0772166	0.0219883	1.0014	8.0568e-05	0.0113961	0.7623	0.0129447	0.00785792	0.886	0.000725907	0.00964597
SN26258	Excalibur_c4163_387.1	1B	408.641	[T/G]	100	98	IWB26258	1B	67.14	1.0605	0.000467746	0.0130204	1.5539	0.0593809	0.0208358	0.9659	8.0568e-05	0.0111338	0.6994	0.0101249	0.00713682	0.8569	0.000725907	0.00945038
SN71008	Tdurum_contig42217_127.1	1B	408.656	[A/G]	100	100	IWB71008	1B	67.14	0.7895	0.000467746	0.00839619	0.4751	0.00393266	0.00390714	0.5763	8.0568e-05	0.00518978	0.4148	0.0101249	0.00317575	0.4082	0.000725907	0.0030846
SN47637	Kukri_c75399_226.1	1B	408.657	[A/G]	100	99	IWB47637	1B	67.14	1.1443	0.000467746	0.013851	1.6922	0.0903244	0.0223235	0.9765	8.0568e-05	0.010877	0.637	0.0101249	0.00600512	0.8744	0.000725907	0.00935372
SN71458	Tdurum_contig43910_1429.1	1B	408.662	[T/C]	100	99	IWB71458	1B	64.89	0.1773	0.000467746	0.000821217	0.7106	0.00393266	0.0071458	0.2542	8.0568e-05	0.00146408	0.246	0.0101249	0.00139296	0.2938	0.000725907	0.001855
SN71457	Tdurum_contig43910_1113.1	1B	408.662	[T/C]	94.1	98.9	IWB71457	1B	67.14	0.7895	0.000467746	0.00839619	0.4751	0.00393266	0.00390714	0.5763	8.0568e-05	0.00518978	0.4148	0.0101249	0.00317575	0.4082	0.000725907	0.0030846
SN71459	Tdurum_contig43910_687.1	1B	408.667	[T/C]	100	100	IWB71459	1B	67.14	0.7895	0.000467746	0.00839619	0.4751	0.00393266	0.00390714	0.5763	8.0568e-05	0.00518978	0.4148	0.0101249	0.00317575	0.4082	0.000725907	0.0030846
SN75400	wsnp_BE442716B_Ta_2_1.1	1B	409.247	[T/G]	100	99.2	IWA106	1B	67.14	0.0135	0.000467746	6.33329e-06	0.3577	0.00393266	0.00250989	0.1894	8.0568e-05	0.000877767	0.1261	0.00582689	0.000432737	0.0188	0.000725907	1.18361e-05
SN46963	Kukri_c61766_907.1	1B	409.628	[A/C]	100	98	IWB46963	1A	71.1	0.1825	0.000467746	0.000844338	0.1575	0.00393266	0.000637849	0.0211	8.0568e-05	1.47196e-05	0.0603	0.00225209	0.000111286	0.1397	0.000725907	0.000514675
SN37720	JD_c64600_281.1	1B	409.628	[A/G]	100	100	IWB37720	1B	67.14	0.0135	0.000467746	6.33329e-06	0.3577	0.00393266	0.00250989	0.1894	8.0568e-05	0.000877767	0.1261	0.00582689	0.000432737	0.0188	0.000725907	1.18361e-05
SN11880	BS00094498_51.1	1B	409.63	[A/G]	100	99	IWB11880	1B	67.14	0.0403	0.000467746	5.30146e-05	0.5649	0.00393266	0.0050188	0.3797	8.0568e-05	0.0027338	0.5736	0.0101249	0.00513299	0.1481	0.000725907	0.000570335
SN73732	Tdurum_contig87816_268.1	1B	409.63	[A/G]	100	99	IWB73732	1B	67.14	0.0403	0.000467746	5.30146e-05	0.5649	0.00393266	0.0050188	0.3797	8.0568e-05	0.0027338	0.5736	0.0101249	0.00513299	0.1481	0.000725907	0.000570335
SN11881	BS00094499_51.1	1B	409.63	[A/G]	100	99	IWB11881	1B	67.14	0.0198	0.000467746	1.34147e-05	0.3372	0.00393266	0.00227616	0.1572	8.0568e-05	0.000633179	0.1215	0.00582689	0.000403263	0.0322	0.000725907	3.3384e-05
SN10049	BS00067434_51.1	1B	409.633	[A/G]	100	100	IWB10049	1B	67.14	0.1368	0.000467746	0.000512834	0.517	0.00393266	0.00441836	0.3185	8.0568e-05	0.00207813	0.2965	0.0101249	0.00185997	0.0934	0.000725907	0.000250448
SN7163	BS00022581_51.1	1B	413.986	[A/C]	100	100	IWB7163	1B	67.38	0.0123	0.000467746	5.29996e-06	0.4783	0.00393266	0.00394718	0.3314	8.0568e-05	0.00222309	0.5099	0.0101249	0.00434595	0.0927	0.000725907	0.000248276
SN27773	Excalibur_c57972_116.1	1B	414.87	[T/C]	100	99	IWB27773	1B	67.38	0.2091	0.000467746	0.00107445	0.7389	0.00393266	0.00745668	0.7966	8.0568e-05	0.0082545	0.3687	0.0101249	0.00264313	0.2332	0.000725907	0.00125271
SN72559	Tdurum_contig57127_56.1	1B	415.217	[T/C]	100	98	IWB72559	1B	67.38	0.4096	0.000467746	0.00318124	0.8321	0.00393266	0.00877029	0.6174	8.0568e-05	0.00571505	0.3105	0.0101249	0.00200341	0.1609	0.000725907	0.000662425
SN69662	Tdurum_contig28899_127.1	1B	415.221	[T/C]	100	98	IWB69662	1B	67.14	0.224	0.000467746	0.00119608	0.6059	0.00393266	0.00556173	0.3727	8.0568e-05	0.00265481	0.1806	0.00858105	0.000809157	0.0484	0.000725907	7.29212e-05
SN31781	GENE-0283_330.1	1B	418.672	[T/C]	100	100	IWB31781	1A	72.61	0.8291	0.000467746	0.00906701	0.8535	0.00415475	0.00920008	0.9254	8.0568e-05	0.0102381	0.532	0.0101249	0.00466954	0.7324	0.000725907	0.00739593
SN35871	IACX2701.1	1B	419.204	[A/G]	100	100	IWB35871	1B	67.38	0.1339	0.000467746	0.000500292	0.2303	0.00393266	0.00124289	0.084	8.0568e-05	0.000208675	0.0186	0.000273247	1.17327e-05	0.1774	0.000725907	0.00079409
SN12484	BS00110148_51.1	1B	419.204	[T/G]	100	99	IWB12484	1B	67.38	0.3099	0.000467746	0.00207493	0.4017	0.00393266	0.00304721	0.2088	8.0568e-05	0.0010489	0.0974	0.00582689	0.000275268	0.0538	0.000725907	9.09335e-05
SN65324	RFL_Contig981_1985.1	1B	420.236	[A/G]	100	100	IWB65324	1B	67.38	0.0632	0.000467746	0.000125049	0.0792	0.00393266	0.000185922	0.0206	8.0568e-05	1.40521e-05	0.0793	0.00467834	0.000186273	0.3335	0.000725907	0.00223697
SN75593	wsnp_BE591501B_Ta_2_1.1	1B	420.36	[T/C]	100	100	IWA378	1B	67.14	0.3913	0.000467746	0.00293868	0.4102	0.00393266	0.00308217	0.2551	8.0568e-05	0.00143592	0.0353	0.000839519	3.98372e-05	0.0249	0.000725907	2.02448e-05
SN10524	BS00071083_51.1	1B	421.094	[A/G]	100	99	IWB10524	1B	68.04	0.4496	0.000467746	0.00365534	0.5371	0.00393266	0.00465707	0.457	8.0568e-05	0.0036384	0.1914	0.00994407	0.000893775	0.2218	0.000725907	0.00114239
SN10897	BS00076696_51.1	1B	421.094	[T/C]	100	99	IWB10897	1B	68.04	0.4526	0.000467746	0.00370767	0.5453	0.00393266	0.00478311	0.4715	8.0568e-05	0.00383051	0.1932	0.00994407	0.000911806	0.227	0.000725907	0.00119293
SN40763	Kukri_c12151_769.1	1B	421.097	[T/C]	100	100	IWB40763	1B	68.04	0.5669	0.000467746	0.00515241	0.832	0.00393266	0.00869714	0.8268	8.0568e-05	0.00858559	0.6558	0.0101249	0.00621072	0.5497	0.000725907	0.00478082
SN72597	Tdurum_contig57731_162.1	1B	421.539	[T/C]	100	100	IWB72597	1B	68.04	0.0324	0.000467746	3.50714e-05	0.355	0.00393266	0.00248042	0.3058	8.0568e-05	0.00194695	0.2847	0.0101249	0.00174115	0.0035	0.000207865	4.13851e-07
SN72598	Tdurum_contig57731_225.1	1B	421.539	[T/C]	100	99	IWB72598	1B	68.04	0.2126	0.000467746	0.00110475	0.5868	0.00393266	0.00535115	0.5592	8.0568e-05	0.0049646	0.5659	0.0101249	0.00507361	0.2031	0.000725907	0.000992926
SN33215	GENE-3085_533.1	1B	421.542	[T/C]	100	100	IWB33215	1B	68.04	0.0337	0.000467746	3.75622e-05	0.3497	0.00393266	0.00241115	0.2966	8.0568e-05	0.00184475	0.2832	0.0101249	0.00171839	0.0011	0.000170206	3.96211e-08
SN42027	Kukri_c18749_968.1	1B	422.554	[T/C]	100	99	IWB42027	7B	64.44	0.5863	0.000467746	0.00543642	0.0525	0.00393266	8.54977e-05	0.3777	8.0568e-05	0.0027111	0.8636	0.014575	0.00919558	0.632	0.000725907	0.00588845
SN59327	RAC875_c5796_424.1	1B	423.961	[T/C]	100	100	IWB59327	1B	68.04	0.0324	0.000467746	3.50714e-05	0.355	0.00393266	0.00248042	0.3058	8.0568e-05	0.00194695	0.2847	0.0101249	0.00174115	0.0035	0.000207865	4.13851e-07
SN70319	Tdurum_contig32033_334.1	1B	424.076	[A/G]	100	100	IWB70319	1B	68.04	0.9418	0.000467746	0.0108052	0.2983	0.00393266	0.0019014	0.971	8.0568e-05	0.0109305	0.4966	0.0101249	0.00421319	0.6066	0.000725907	0.00564074
SN8148	BS00038929_51.1	1B	424.076	[A/G]	100	100	IWB8148	1B	68.04	0.0324	0.000467746	3.50714e-05	0.355	0.00393266	0.00248042	0.3058	8.0568e-05	0.00194695	0.2847	0.0101249	0.00174115	0.0035	0.000207865	4.13851e-07
SN10823	BS00075663_51.1	1B	424.077	[A/G]	100	99	IWB10823	1B	68.04	0.1049	0.000467746	0.000321685	0.496	0.00393266	0.0041872	0.475	8.0568e-05	0.00390652	0.4626	0.0101249	0.00376916	0.1091	0.000725907	0.000334962
SN10444	BS00070139_51.1	1B	424.415	[T/G]	100	100	IWB10444	1B	68.04	0.2519	0.000467746	0.00145502	0.1215	0.00393266	0.000403297	0.0569	8.0568e-05	9.92644e-05	0.2578	0.0101249	0.0014738	0.0894	0.000725907	0.000230405
SN75173	tplb0058h11_348.1	1B	424.532	[A/G]	100	99	IWB75173	1B	68.04	0.0071	0.000467746	1.78206e-06	0.3299	0.00393266	0.00219846	0.291	8.0568e-05	0.00178902	0.5286	0.0101249	0.00454775	0.1365	0.000725907	0.000494225
SN27852	Excalibur_c59016_839.1	1B	426.073	[A/G]	100	100	IWB27852	1B	68.04	0.2635	0.000467746	0.00160111	0.1323	0.00393266	0.00047913	0.0864	8.0568e-05	0.000221042	0.3615	0.0101249	0.00259536	0.039	0.000725907	4.93602e-05
SN62805	RAC875_rep_c71685_445.1	1B	426.449	[A/G]	87.1	100	IWB62805	1B	68.04	0.2422	0.000467746	0.00138076	0.1155	0.00393266	0.000373154	0.0992	8.0568e-05	0.000282132	0.2606	0.0101249	0.00151878	0.0478	0.000725907	7.21732e-05
SN23125	Excalibur_c1841_368.1	1B	426.683	[A/G]	100	100	IWB23125	1B	68.04	0.1957	0.000467746	0.000956211	0.3796	0.00393266	0.00275564	0.186	8.0568e-05	0.000850657	0.7515	0.0101249	0.00760538	0.0877	0.000725907	0.00022341
SN69491	Tdurum_contig28305_106.1	1B	426.964	[A/G]	100	99	\N	\N	\N	0.3705	0.000467746	0.00272075	0.6495	0.00393266	0.00617614	0.2509	8.0568e-05	0.00140875	0.4243	0.0101249	0.00327447	0.0921	0.000725907	0.000244364
SN12547	BS00110480_51.1	1B	427.526	[A/G]	100	99	IWB12547	1B	68.04	0.6192	0.000467746	0.00593815	0.6069	0.00393266	0.00562197	0.2471	8.0568e-05	0.00137964	0.636	0.0101249	0.0060178	0.0795	0.000725907	0.000186898
SN11830	BS00093841_51.1	1B	428.069	[A/G]	100	99	IWB11830	1B	68.04	0.2329	0.000467746	0.0012821	0.241	0.00393266	0.00132386	0.0018	8.0568e-05	1.07441e-07	0.2996	0.0101249	0.0018912	0.0352	0.000725907	3.97967e-05
SN36017	IACX5764.1	1B	429.7	[T/G]	100	98.9	IWB36017	1B	67.76	1.0862	0.000467746	0.0132083	0.1652	0.00393266	0.000711329	0.2444	8.0568e-05	0.00137736	0.0383	0.000839519	4.80352e-05	0.134	0.000725907	0.000490305
SN69550	Tdurum_contig28530_380.1	1B	429.976	[A/C]	100	98	IWB69550	1B	68.04	1.5333	0.0299453	0.0203119	0.2402	0.00393266	0.00132184	0.2984	8.0568e-05	0.00187901	0.0235	0.000273247	1.83971e-05	0.2274	0.000725907	0.00120106
SN71866	Tdurum_contig48063_1879.1	1B	431.456	[T/C]	100	100	IWB71866	1B	67.76	1.1511	0.000467746	0.01396	0.2054	0.00393266	0.00101227	0.3404	8.0568e-05	0.00231093	0.1204	0.00582689	0.000398632	0.2067	0.000725907	0.00101816
SN6900	BS00022089_51.1	1B	431.458	[T/C]	100	99	IWB6900	1B	68.75	0.9978	0.000467746	0.0114859	0.2593	0.00393266	0.0014875	0.3052	8.0568e-05	0.00193228	0.0813	0.00498895	0.000194239	0.0513	0.000725907	8.15439e-05
SN7939	BS00033681_51.1	1B	432.117	[T/C]	100	99	IWB7939	1B	68.75	0.9616	0.000467746	0.0110188	0.2688	0.00393266	0.00159121	0.2981	8.0568e-05	0.00187567	0.1639	0.00634423	0.000689487	0.0637	0.000725907	0.000123872
SN68449	Tdurum_contig15660_376.1	1B	432.445	[A/G]	100	99	\N	\N	\N	0.868	0.000467746	0.00953777	0.1209	0.00393266	0.00040136	0.0112	8.0568e-05	4.22216e-06	0.015	0.000273247	7.56153e-06	0.0408	0.000725907	5.29617e-05
SN78899	wsnp_Ex_c8865_14815305.1	1B	433.432	[A/G]	100	99.5	IWA4849	1B	70.08	0.7867	0.000467746	0.00831894	0.8649	0.005045	0.00925278	1.0834	0.00337272	0.0125071	0.0156	0.000273247	8.19361e-06	0.9555	0.000725907	0.0105613
SN38033	Ku_c10106_313.1	1B	433.432	[A/G]	100	100	IWB38033	1B	70.08	0.5158	0.000467746	0.00449759	0.1858	0.00393266	0.000849034	0.4833	8.0568e-05	0.00396058	0.2278	0.0101249	0.00119985	0.3544	0.000725907	0.00245243
SN31700	GENE-0136_82.1	1B	434.565	[T/G]	100	99	IWB31700	1B	68.75	0.0197	0.000467746	1.32848e-05	0.2275	0.00393266	0.00120229	0.5225	8.0568e-05	0.00446978	0.2183	0.0101249	0.00112129	0.2238	0.000725907	0.00116457
SN71872	Tdurum_contig48171_189.1	1B	437.551	[A/G]	100	99	IWB71872	1B	68.04	0.6694	0.000467746	0.00661656	0.5247	0.00393266	0.00451769	0.8606	8.0568e-05	0.00915089	0.2957	0.0101249	0.00185104	0.726	0.000725907	0.00721247
SN11011	BS00078457_51.1	1B	438.11	[A/G]	100	100	\N	\N	\N	0.273	0.000467746	0.00167511	0.4848	0.00393266	0.00402866	0.1058	8.0568e-05	0.000315348	0.0914	0.00582689	0.000242835	0.1131	0.000725907	0.000355869
SN66064	TA006157-0542.1	1B	441.655		100	100	IWB66064	1B	67.98	0.1277	0.000467746	0.000450042	0.7752	0.00393266	0.00787907	0.7702	8.0568e-05	0.00777519	0.0591	0.00225209	0.000106473	0.3915	0.000725907	0.00285583
SN69585	Tdurum_contig28668_124.1	1B	442.205	[T/C]	100	99	IWB69585	1B	69.04	0.5412	0.000467746	0.00481091	0.7304	0.00393266	0.00724462	1.0278	8.0568e-05	0.0115595	0.0827	0.0054673	0.000199444	0.8004	0.000725907	0.00820604
SN26359	Excalibur_c42588_225.1	1B	443.215	[A/G]	98	100	IWB26359	7B	114.08	0.1139	0.000467746	0.000366841	0.7261	0.00393266	0.00718379	0.7287	8.0568e-05	0.00719129	0.4596	0.0101249	0.00366934	0.6909	0.000725907	0.00666601
SN75894	wsnp_CAP11_c631_419930.1	1B	443.563	[T/C]	95.1	99.4	IWA792	1B	69.3	0.6522	0.000467746	0.00640157	1.2125	0.0432539	0.0146355	1.3612	0.0254555	0.0169401	0.2639	0.0101249	0.00154456	0.7308	0.000725907	0.00731045
SN6921	BS00022133_51.1	1B	443.998	[A/C]	100	99	IWB6921	1B	69.3	0.4345	0.000467746	0.00348438	0.388	0.00393266	0.00285076	0.7056	8.0568e-05	0.00692638	0.0656	0.00255687	0.000130909	0.2022	0.000725907	0.000981484
SN81230	wsnp_Ra_c6724_11703420.1	1B	444.787	[T/G]	100	99.5	IWA8047	1B	70.71	0.7283	0.000467746	0.00746238	0.4535	0.00393266	0.00362549	0.3015	8.0568e-05	0.00190276	0.4142	0.0101249	0.00315573	0.3809	0.000725907	0.00275804
SN74145	tplb0023b14_704.1	1B	445.181	[T/G]	100	100	IWB74145	1B	70.08	0.1437	0.000467746	0.00056655	0.0357	0.00393266	4.16896e-05	0.0536	8.0568e-05	9.01465e-05	0.1408	0.00582689	0.000532739	0.0814	0.000725907	0.000196817
SN79301	wsnp_Ex_rep_c67036_65492436.1	1B	445.433	[A/G]	92.5	100	IWA5348	1B	70.08	0.1539	0.000467746	0.000639781	0.0263	0.00358217	2.30117e-05	0.0685	8.0568e-05	0.00014296	0.1268	0.00582689	0.000442796	0.0866	0.000725907	0.000221044
SN81258	wsnp_Ra_c8484_14372772.1	1B	445.434	[A/G]	100	100	IWA8081	1B	70.08	0.1414	0.000467746	0.000548407	0.0407	0.00393266	5.32709e-05	0.0598	8.0568e-05	0.000110309	0.1321	0.00582689	0.000474136	0.0944	0.000725907	0.000257699
SN76887	wsnp_Ex_c17452_26163496.1	1B	445.434	[A/G]	100	100	IWA2222	1B	70.71	0.6963	0.000467746	0.00703085	0.4583	0.00393266	0.00370019	0.2822	8.0568e-05	0.0017158	0.306	0.0101249	0.00196458	0.3958	0.000725907	0.0029406
SN10646	BS00073132_51.1	1B	447.165	[T/C]	100	100	IWB10646	1B	70.08	0.5897	0.000467746	0.00550532	1.2184	0.0432539	0.0146682	0.668	8.0568e-05	0.00640436	0.0762	0.00419847	0.000172764	1.2227	0.0092353	0.0146746
SN7886	BS00032364_51.1	1B	447.167	[T/C]	100	100	IWB7886	1B	70.78	0.273	0.000467746	0.00166736	0.7377	0.00393266	0.00740954	0.4643	8.0568e-05	0.00374211	0.3593	0.0101249	0.00252734	0.4248	0.000725907	0.00326734
SN73167	Tdurum_contig70304_781.1	1B	447.323	[T/C]	100	99	IWB73167	1B	70.08	0.0682	0.000467746	0.000145662	0.009	0.00177726	2.80392e-06	0.065	8.0568e-05	0.000129253	0.1903	0.00994407	0.000896218	0.1564	0.000725907	0.000635904
SN9703	BS00066046_51.1	1B	448.141	[A/G]	100	100	IWB9703	1B	70.08	0.1157	0.000467746	0.000377334	0.0365	0.00393266	4.26784e-05	0.1103	8.0568e-05	0.000336175	0.1521	0.00582689	0.000597756	0.1075	0.000725907	0.000320645
SN79804	wsnp_JD_c4485_5618761.1	1B	448.3	[T/C]	100	100	IWA6063	1B	70.08	0.1063	0.000467746	0.000329538	0.125	0.00393266	0.000429654	0.043	8.0568e-05	5.90478e-05	0.3842	0.0101249	0.00283164	0.342	0.000725907	0.00234763
SN75902	wsnp_CAP11_c76_113375.1	1B	448.3	[T/C]	100	99.5	IWA805	1B	70.78	0.4931	0.000467746	0.00422198	0.8078	0.00393266	0.00841577	0.4886	8.0568e-05	0.0040424	0.3675	0.0101249	0.00261912	0.4998	0.000725907	0.00418249
SN45996	Kukri_c4951_503.1	1B	449.132	[A/G]	100	99	IWB45996	1B	70.71	0.4931	0.000467746	0.00422198	0.8078	0.00393266	0.00841577	0.4886	8.0568e-05	0.0040424	0.3675	0.0101249	0.00261912	0.4998	0.000725907	0.00418249
SN80556	wsnp_Ku_c4951_8856170.1	1B	449.135	[T/C]	100	99.5	IWA7119	1B	70.08	0.0335	0.000467746	3.78189e-05	0.0802	0.00393266	0.000192356	0.0038	8.0568e-05	5.16223e-07	0.2374	0.0101249	0.0013072	0.2102	0.000725907	0.00106075
SN49149	Kukri_rep_c106158_230.1	1B	449.706	[T/C]	100	98	IWB49149	1B	75.1	0.5097	0.000467746	0.0044751	0.7044	0.00393266	0.00699716	0.5088	8.0568e-05	0.00433223	0.512	0.0101249	0.00439128	0.4935	0.000725907	0.00413885
SN78344	wsnp_Ex_c52474_56060204.1	1B	450.611	[A/G]	84.1	99.4	IWA4141	1B	70.78	0.4502	0.000467746	0.00367777	0.7667	0.00393266	0.00782351	0.4766	8.0568e-05	0.00389334	0.5116	0.0101249	0.00435038	0.4409	0.000725907	0.00345824
SN77218	wsnp_Ex_c22006_31180883.1	1B	451.077	[T/C]	100	100	IWA2667	1B	70.78	0.5789	0.000467746	0.00535835	0.9678	0.0198611	0.010792	0.6915	8.0568e-05	0.00673031	0.1503	0.00582689	0.000590606	0.687	0.000725907	0.00666693
SN77219	wsnp_Ex_c22006_31181239.1	1B	451.077	[T/C]	100	100	IWA2668	1B	70.78	0.3238	0.000467746	0.002189	0.7655	0.00393266	0.00777291	0.4919	8.0568e-05	0.00406625	0.3336	0.0101249	0.00223761	0.4625	0.000725907	0.00370533
SN12483	BS00110144_51.1	1B	452.289	[A/G]	100	99	IWB12483	1D	99.78	0.1458	0.000467746	0.000571485	0.2626	0.00393266	0.00151857	0.0535	8.0568e-05	8.83575e-05	0.0495	0.00166643	7.64811e-05	0.2441	0.000725907	0.00134052
SN39738	Ku_c6201_2890.1	1B	452.317	[A/G]	100	99	IWB39738	1B	70.64	0.215	0.000467746	0.00111637	0.1404	0.00393266	0.000521663	0.14	8.0568e-05	0.000516512	0.3883	0.0101249	0.00284243	0.0149	0.000725907	7.43111e-06
SN40245	Kukri_c101060_56.1	1B	452.575	[T/C]	92.1	98.9	IWB40245	1D	81.8	0.2513	0.000467746	0.00144861	0.0062	0.00157844	1.33096e-06	0.3021	8.0568e-05	0.001901	0.7103	0.0101249	0.00699263	0.285	0.000725907	0.00172948
SN78871	wsnp_Ex_c852_1657319.1	1B	455.212	[A/C]	100	99	IWA4811	1B	69.77	0.159	0.000467746	0.000665028	0.0145	0.0028142	7.0428e-06	0.0737	8.0568e-05	0.000161064	0.234	0.0101249	0.00125462	0.0852	0.000725907	0.000210704
SN13110	CAP11_rep_c5039_201.1	1B	456.185	[T/G]	97	98	IWB13110	1B	69.77	0.1325	0.000467746	0.000488651	0.0426	0.00393266	5.83466e-05	0.0301	8.0568e-05	2.97318e-05	0.2419	0.0101249	0.00134286	0.1134	0.000725907	0.000359407
SN13266	CAP12_c1981_78.1	1B	456.185	[T/C]	100	97	IWB13266	1B	70.08	0.3447	0.000467746	0.00244892	0.1568	0.00393266	0.000640943	0.1389	8.0568e-05	0.000516029	0.0888	0.00582689	0.000231066	0.0224	0.000725907	1.67179e-05
SN10413	BS00069723_51.1	1B	456.254	[T/G]	100	100	IWB10413	1B	70.08	0.8519	0.000467746	0.00937458	0.2272	0.00393266	0.00120915	0.4124	8.0568e-05	0.0031468	0.148	0.00582689	0.000579656	0.3432	0.000725907	0.00236015
SN80997	wsnp_Ra_c2027_3945764.1	1B	456.975	[T/C]	100	99.5	IWA7723	1B	70.08	0.6736	0.000467746	0.00673365	0.5394	0.00393266	0.00474614	0.9055	8.0568e-05	0.00989726	0.1575	0.00582689	0.000646044	0.6646	0.000725907	0.00641092
SN80996	wsnp_Ra_c2027_3945713.1	1B	456.975	[T/C]	100	99.5	IWA7722	1B	70.08	0.6736	0.000467746	0.00673365	0.5394	0.00393266	0.00474614	0.9055	8.0568e-05	0.00989726	0.1575	0.00582689	0.000646044	0.6646	0.000725907	0.00641092
SN77908	wsnp_Ex_c3681_6715277.1	1B	456.976	[T/G]	100	99.5	IWA3587	1B	70.08	1.0016	0.000467746	0.0116444	0.6682	0.00393266	0.00646106	1.0024	8.0568e-05	0.0113162	0.3233	0.0101249	0.00214626	0.9093	0.000725907	0.00991187
SN77104	wsnp_Ex_c2025_3799847.1	1B	456.976	[T/G]	100	100	IWA2517	1B	70.08	0.9273	0.000467746	0.0103977	0.6901	0.00393266	0.00671102	1.111	0.00337272	0.0128792	0.2429	0.0101249	0.00133521	0.8753	0.000725907	0.00932821
SN80995	wsnp_Ra_c2027_3943938.1	1B	456.977	[T/C]	82.1	99.4	IWA7721	1B	70.08	0.707	0.000467746	0.00721688	0.5405	0.00393266	0.00476081	0.9163	8.0568e-05	0.0100589	0.1896	0.00994407	0.00088997	0.7093	0.000725907	0.00703746
SN60853	RAC875_c865_1936.1	1B	457.009	[T/C]	100	99	IWB60853	1B	70.08	0.9069	0.000467746	0.0100445	0.6913	0.00393266	0.00669937	1.097	0.00337272	0.0126125	0.2771	0.0101249	0.00165221	0.8842	0.000725907	0.00942129
SN35076	IAAV5704.1	1B	457.461	[A/G]	100	99.5	IWB35076	1B	70.08	0.5524	0.000467746	0.00502262	0.4578	0.00393266	0.0036942	0.2183	8.0568e-05	0.00112141	0.0289	0.000565347	2.75529e-05	0.2607	0.000725907	0.00150756
SN76059	wsnp_CAP7_c940_480745.1	1B	457.461	[A/G]	100	99.5	IWA1109	1B	70.08	0.5524	0.000467746	0.00502262	0.4578	0.00393266	0.0036942	0.2183	8.0568e-05	0.00112141	0.0289	0.000565347	2.75529e-05	0.2607	0.000725907	0.00150756
SN3348	BobWhite_c441_976.1	1B	457.863	[T/C]	100	99	IWB3348	1B	70.64	2.279	0.184246	0.0332224	1.2597	0.0432539	0.0154492	1.2482	0.0182979	0.0152019	0.571	0.0101249	0.00516251	1.4887	0.0486419	0.0190751
SN58956	RAC875_c53525_180.1	1B	457.865	[A/G]	100	99	\N	\N	\N	0.1998	0.000467746	0.000985931	0.2079	0.00393266	0.00102866	0.4989	8.0568e-05	0.00415412	0.0589	0.00225209	0.000106277	0.1099	0.000725907	0.000335103
SN47625	Kukri_c75097_56.1	1B	458.265	[T/C]	100	99	\N	\N	\N	0.9019	0.000467746	0.0101844	0.9176	0.0135401	0.0101636	1.204	0.0179204	0.014563	0.7072	0.0101249	0.00706618	1.2273	0.0092353	0.0149319
SN58729	RAC875_c51240_89.1	1B	459.815	[A/G]	99	100	\N	\N	\N	1.1806	0.000467746	0.0146217	1.0343	0.0378631	0.0119529	1.3079	0.0254555	0.0162217	0.8765	0.014575	0.0095436	1.4224	0.0328647	0.0180743
SN34528	IAAV2287.1	1B	460.147	[A/C]	100	99	\N	\N	\N	1.1806	0.000467746	0.0146217	1.0343	0.0378631	0.0119529	1.3079	0.0254555	0.0162217	0.8765	0.014575	0.0095436	1.4224	0.0328647	0.0180743
SN43382	Kukri_c27114_294.1	1B	460.579	[T/C]	94.1	100	IWB43382	1B	70.64	2.3173	0.200623	0.0336032	1.2928	0.0471309	0.0158464	1.2803	0.0200809	0.0155832	0.6907	0.0101249	0.00674722	1.5702	0.0646632	0.0202398
SN44767	Kukri_c38105_452.1	1B	461.299	[T/C]	100	97	IWB44767	1B	70.64	3.4797	0.340121	0.0541337	1.9604	0.0940571	0.0268851	2.2247	0.112469	0.0312095	1.0519	0.014575	0.012125	2.4949	0.142182	0.0357806
SN45935	Kukri_c49015_1037.1	1B	461.308	[T/C]	96	100	IWB45935	1B	70.64	2.3173	0.200623	0.0336032	1.2928	0.0471309	0.0158464	1.2803	0.0200809	0.0155832	0.6907	0.0101249	0.00674722	1.5702	0.0646632	0.0202398
SN32261	GENE-1150_214.1	1B	462.796	[A/G]	100	99	\N	\N	\N	0.6376	0.000467746	0.00622203	0.797	0.00393266	0.00832922	0.7865	8.0568e-05	0.00814172	0.8206	0.014575	0.00867453	1.0799	0.000725907	0.0125572
SN39896	Ku_c70461_480.1	1B	463.532	[A/G]	100	99	IWB39896	1B	70.64	2.3088	0.200623	0.0335978	1.3108	0.0471313	0.0162006	1.2698	0.0182979	0.0154805	0.6862	0.0101249	0.00671205	1.564	0.0646632	0.0202225
SN79278	wsnp_Ex_rep_c66883_65286958.1	1B	464.71	[A/G]	100	99.5	IWA5322	1B	70.64	1.229	0.000467746	0.0152803	0.744	0.00393266	0.00753029	0.6645	8.0568e-05	0.00638327	0.3667	0.0101249	0.00262128	0.5357	0.000725907	0.00465869
SN2222	BobWhite_c28635_785.1	1B	465.585	[T/G]	96	100	IWB2222	1B	70.71	1.6439	0.046313	0.0220797	0.9385	0.0179341	0.010349	0.6727	8.0568e-05	0.00646976	0.5093	0.0101249	0.00432062	0.7083	0.000725907	0.006965
SN2223	BobWhite_c28635_896.1	1B	465.589	[T/C]	99	100	IWB2223	1B	70.71	1.5085	0.0246417	0.019981	0.7883	0.00393266	0.00820285	0.4796	8.0568e-05	0.00396425	0.5686	0.0101249	0.00513175	0.6148	0.000725907	0.00572785
SN75428	wsnp_BE443930B_Ta_2_2.1	1B	465.701	[T/C]	100	100	IWA141	1B	70.85	0.7802	0.000467746	0.00815299	0.7672	0.00393266	0.00776582	0.5928	8.0568e-05	0.00534204	0.3647	0.0101249	0.00256623	0.5152	0.000725907	0.00434073
SN75417	wsnp_BE443332B_Ta_2_2.1	1B	466.09	[T/C]	100	99.2	IWA128	1B	70.85	0.0212	0.000467746	1.54184e-05	0.1329	0.00393266	0.000479047	0.2077	8.0568e-05	0.0010356	0.2265	0.0101249	0.00120303	0.0421	0.000725907	5.66969e-05
SN35532	IAAV8763.1	1B	466.093	[A/G]	88.8	100	\N	\N	\N	0.0364	0.000467746	4.40423e-05	0.1492	0.00393266	0.000585426	0.6321	8.0568e-05	0.00593919	0.0445	0.00166643	6.30152e-05	0.1711	0.000725907	0.00073989
SN1296	BobWhite_c1967_175.1	1B	470.001	[T/C]	100	99	\N	\N	\N	0.2242	0.000467746	0.00131587	0.0046	0.00155047	8.08627e-07	0.2513	8.0568e-05	0.00154827	0.4723	0.0101249	0.00422767	0.3345	0.000725907	0.00246247
SN72564	Tdurum_contig57183_581.1	1B	470.001	[T/C]	100	100	\N	\N	\N	0.2242	0.000467746	0.00131587	0.0046	0.00155047	8.08627e-07	0.2513	8.0568e-05	0.00154827	0.4723	0.0101249	0.00422767	0.3345	0.000725907	0.00246247
SN1297	BobWhite_c1967_388.1	1B	470.003	[T/C]	100	100	\N	\N	\N	0.2023	0.000467746	0.00101621	0.0092	0.00177889	2.89203e-06	0.0047	8.0568e-05	7.49123e-07	0.2596	0.0101249	0.001503	0.1851	0.000725907	0.000847661
SN72563	Tdurum_contig57183_368.1	1B	470.003	[T/C]	100	100	\N	\N	\N	0.1694	0.000467746	0.000746147	0.0164	0.0028142	9.04518e-06	0.0127	8.0568e-05	5.44379e-06	0.245	0.0101249	0.00135972	0.1649	0.000725907	0.000691439
SN29642	Excalibur_c98849_278.1	1B	470.454	[T/C]	100	99	IWB29642	6B	71.76	0.2333	0.000467746	0.00128013	0.2305	0.00393266	0.00122317	0.0236	8.0568e-05	1.83097e-05	0.0347	0.000839519	3.87413e-05	0.0025	0.000170206	2.12297e-07
SN22176	Excalibur_c12937_64.1	1B	470.884	[A/G]	100	99	IWB22176	4B	98.65	0.0531	0.000467746	9.07707e-05	0.8471	0.00393266	0.0090662	0.4437	8.0568e-05	0.00352177	0.1767	0.00807327	0.00078897	0.3403	0.000725907	0.00232926
SN80905	wsnp_Ra_c12888_20519578.1	1B	471.194	[A/C]	100	98	IWA7594	1B	70.08	0.0966	0.000467746	0.000273114	0.219	0.00393266	0.00112308	0.0285	8.0568e-05	2.63882e-05	0.3941	0.0101249	0.00290891	0.1152	0.000725907	0.000364762
SN5511	BobWhite_rep_c64920_402.1	1B	471.194	[T/G]	100	99	IWB5511	1B	76.09	0.0966	0.000467746	0.000273114	0.219	0.00393266	0.00112308	0.0285	8.0568e-05	2.63882e-05	0.3941	0.0101249	0.00290891	0.1152	0.000725907	0.000364762
SN30238	Excalibur_rep_c107001_320.1	1B	471.194	[A/G]	100	99	\N	\N	\N	0.8176	0.000467746	0.00889371	0.2821	0.00393266	0.00173691	0.6241	8.0568e-05	0.00587991	0.0412	0.00123655	5.48129e-05	0.1713	0.000725907	0.000747687
SN81529	wsnp_RFL_Contig3866_4228783.1	1B	471.521	[T/G]	100	99	IWA8526	3A	86.16	0.7616	0.000467746	0.00794834	1.9783	0.0940571	0.0270731	0.9487	8.0568e-05	0.0104593	1.6751	0.014575	0.022043	1.2719	0.013262	0.0154499
SN22274	Excalibur_c13489_867.1	1B	473.824	[T/C]	100	99	IWB22274	1A	71.1	0.5339	0.000467746	0.0047146	1.0672	0.0382253	0.0122083	1.8005	0.04959	0.0238178	1.5622	0.014575	0.020026	1.1453	0.000725907	0.0133546
SN51640	Ra_c26829_375.1	1B	474.26	[A/G]	100	99	IWB51640	1B	70.78	0.1491	0.000467746	0.000594859	0.3453	0.00393266	0.00236337	0.8023	8.0568e-05	0.00826704	1.1446	0.014575	0.0134544	0.5379	0.000725907	0.0046485
SN31478	Excalibur_s102212_259.1	1B	474.448	[T/C]	100	100	IWB31478	1B	76.09	0.0326	0.000467746	3.55858e-05	0.2294	0.00393266	0.00122385	0.2003	8.0568e-05	0.000969966	0.5761	0.0101249	0.0052095	0.2557	0.000725907	0.00145994
SN79810	wsnp_JD_c4641_5774711.1	1B	474.449	[A/G]	100	100	IWA6073	1B	70.08	0.1138	0.000467746	0.000374111	0.0065	0.00157844	1.47516e-06	0.0227	8.0568e-05	1.73169e-05	0.2716	0.0101249	0.00163279	0.1393	0.000725907	0.000520867
SN14484	CAP7_s12849_67.1	1B	474.449	[A/G]	100	100	IWB14484	1B	70.08	0.1105	0.000467746	0.00035321	0.0089	0.00177726	2.73466e-06	0.0112	8.0568e-05	4.2705e-06	0.2687	0.0101249	0.00159698	0.1432	0.000725907	0.000544205
SN75943	wsnp_CAP11_rep_c8576_3700031.1	1B	474.449	[A/G]	98.8	100	IWA890	1B	70.08	0.1144	0.000467746	0.000374695	0.1865	0.00393266	0.000861789	0.123	8.0568e-05	0.000413981	0.4628	0.0101249	0.00375573	0.1657	0.000725907	0.000699973
SN14999	CAP8_c9553_109.1	1B	474.449	[A/G]	100	100	IWB14999	1B	70.08	0.1144	0.000467746	0.000374695	0.1865	0.00393266	0.000861789	0.123	8.0568e-05	0.000413981	0.4628	0.0101249	0.00375573	0.1657	0.000725907	0.000699973
SN78387	wsnp_Ex_c5388_9526777.1	1B	474.451	[A/G]	100	100	IWA4197	1B	70.08	0.1062	0.000467746	0.000328594	0.2125	0.00393266	0.00108078	0.1685	8.0568e-05	0.000723423	0.4739	0.0101249	0.00390873	0.1881	0.000725907	0.000874594
SN78388	wsnp_Ex_c5388_9527189.1	1B	474.452	[T/C]	100	99.5	IWA4198	1B	70.08	0.0679	0.000467746	0.000142036	0.1666	0.00393266	0.000700512	0.2149	8.0568e-05	0.00107845	0.5394	0.0101249	0.00466805	0.2271	0.000725907	0.00118371
SN10886	BS00076504_51.1	1B	475.495	[A/C]	100	100	\N	\N	\N	1.0271	0.000467746	0.011993	0.2443	0.00393266	0.00135389	0.255	8.0568e-05	0.00144694	0.6378	0.0101249	0.00601637	0.598	0.000725907	0.00545524
SN71512	Tdurum_contig44255_814.1	1B	476.02	[T/C]	100	99	IWB71512	1B	71.85	0.9936	0.000467746	0.0119282	0.336	0.00393266	0.0023621	0.7768	8.0568e-05	0.0082432	0.8607	0.014575	0.00955019	0.9178	0.000725907	0.0103859
SN63690	RFL_Contig1601_750.1	1B	476.034	[T/C]	100	100	IWB63690	1B	70.85	0.2614	0.000467746	0.0015528	0.2933	0.00393266	0.00182704	0.4751	8.0568e-05	0.00387561	0.3436	0.0101249	0.00235529	0.4705	0.000725907	0.00381845
SN31711	GENE-0142_178.1	1B	476.034	[A/G]	100	97.9	IWB31711	1B	70.85	0.1336	0.000467746	0.000492011	0.1597	0.00393266	0.000656455	0.458	8.0568e-05	0.00366509	0.2704	0.0101249	0.00160053	0.3463	0.000725907	0.00237438
SN14021	CAP7_c3456_113.1	1B	476.035	[A/G]	100	100	IWB14021	1B	70.85	0.1131	0.000467746	0.000365035	0.1116	0.00393266	0.000347613	0.0128	8.0568e-05	5.57648e-06	0.0335	0.000839519	3.64161e-05	0.035	0.000725907	3.94177e-05
SN72532	Tdurum_contig56873_1237.1	1B	476.333	[A/G]	100	100	IWB72532	1B	70.78	0.1748	0.000467746	0.000784587	0.2591	0.00393266	0.00148572	0.5791	8.0568e-05	0.00518342	0.308	0.0101249	0.00196884	0.4727	0.000725907	0.00382947
SN7443	BS00023142_51.1	1B	476.88	[A/G]	100	99	IWB7443	1B	70.85	1.0148	0.000467746	0.0119019	0.1472	0.00393266	0.000573564	0.2711	8.0568e-05	0.00161394	0.5302	0.0101249	0.00462703	0.5255	0.000725907	0.00454584
SN65360	TA001197-0204.1	1B	476.882		100	100	IWB65360	1B	70.85	0.8849	0.000467746	0.00971098	0.1171	0.00393266	0.000376114	0.1654	8.0568e-05	0.000689097	0.4977	0.0101249	0.00413904	0.3854	0.000725907	0.00278671
SN68429	Tdurum_contig15593_407.1	1B	476.882	[A/G]	100	100	IWB68429	1B	70.85	1.0336	0.000467746	0.0120951	0.1087	0.00393266	0.000331455	0.2357	8.0568e-05	0.00126973	0.5346	0.0101249	0.00464419	0.4723	0.000725907	0.0038405
SN7992	BS00034925_51.1	1B	477.394	[T/G]	100	99	IWB7992	1B	70.78	0.7602	0.000467746	0.00806607	0.043	0.00393266	5.97617e-05	0.1108	8.0568e-05	0.000347664	0.3416	0.0101249	0.00237346	0.2984	0.000725907	0.00190293
SN69494	Tdurum_contig28316_228.1	1B	477.394	[T/G]	100	100	IWB69494	1B	70.85	0.2018	0.000467746	0.000998338	0.0501	0.00393266	7.79121e-05	0.0315	8.0568e-05	3.18466e-05	0.1117	0.00582689	0.000345257	0.0093	0.000368007	2.94989e-06
SN59187	RAC875_c56417_377.1	1B	477.404	[T/C]	98	100	IWB59187	1B	70.78	0.7036	0.000467746	0.00716725	0.0096	0.00187564	3.14687e-06	0.1324	8.0568e-05	0.000473707	0.3187	0.0101249	0.00210624	0.2715	0.000725907	0.00161735
SN75465	wsnp_BE446240B_Ta_2_1.1	1B	477.416	[A/G]	100	100	IWA188	1B	70.85	0.5168	0.000467746	0.00449172	0.2171	0.00393266	0.00110222	0.723	8.0568e-05	0.00711111	0.3522	0.0101249	0.00242825	0.5046	0.000725907	0.00420869
SN75466	wsnp_BE446240B_Ta_2_3.1	1B	477.417	[A/G]	100	99.2	IWA189	1B	70.78	1.079	0.000467746	0.0128121	0.0172	0.00286006	9.93112e-06	0.2357	8.0568e-05	0.00127023	0.34	0.0101249	0.0023159	0.3838	0.000725907	0.00279173
SN35791	IACX1776.1	1B	477.417	[T/G]	99	99	\N	\N	\N	0.9019	0.000467746	0.0101842	0.014	0.00269674	6.68615e-06	0.1938	8.0568e-05	0.000924338	0.3106	0.0101249	0.00202996	0.0893	0.000725907	0.000233699
SN35779	IACX1705.1	1B	478.054	[A/G]	100	100	\N	\N	\N	0.2055	0.000467746	0.00102954	0.4875	0.00393266	0.00401251	0.7565	8.0568e-05	0.00758228	0.088	0.00582689	0.00022373	0.2096	0.000725907	0.00103434
SN36132	IACX626.1	1B	478.054	[A/G]	100	99.2	\N	\N	\N	0.2187	0.000467746	0.00115858	0.5761	0.00393266	0.00520961	0.7274	8.0568e-05	0.00726245	0.0901	0.00582689	0.000236665	0.2436	0.000725907	0.0013476
SN1866	BobWhite_c25014_310.1	1B	478.716	[T/C]	100	100	\N	\N	\N	0.2684	0.000467746	0.00164254	0.4903	0.00393266	0.00413331	0.7212	8.0568e-05	0.00723524	0.0311	0.000715645	3.18404e-05	0.1676	0.000725907	0.00072014
SN11737	BS00091872_51.1	1B	478.721	[A/G]	100	99	\N	\N	\N	0.4041	0.000467746	0.00310142	0.1003	0.00393266	0.000285428	0.1314	8.0568e-05	0.000461791	0.4664	0.0101249	0.00376836	0.4101	0.000725907	0.00308113
SN11736	BS00091871_51.1	1B	478.722	[T/C]	100	99	\N	\N	\N	0.4041	0.000467746	0.00310142	0.1003	0.00393266	0.000285428	0.1314	8.0568e-05	0.000461791	0.4664	0.0101249	0.00376836	0.4101	0.000725907	0.00308113
SN7429	BS00023113_51.1	1B	479.793	[A/G]	100	100	\N	\N	\N	0.1159	0.000467746	0.000380251	0.585	0.00393266	0.00528343	0.8292	8.0568e-05	0.00865663	0.085	0.00571543	0.00021055	0.2941	0.000725907	0.00182039
SN2633	BobWhite_c33506_732.1	1B	480.821	[T/C]	100	99	\N	\N	\N	0.1321	0.000467746	0.000482108	0.1168	0.00393266	0.000377278	0.1264	8.0568e-05	0.000432949	0.2602	0.0101249	0.00150202	0.2448	0.000725907	0.0013524
SN79002	wsnp_Ex_c9960_16397347.1	1B	480.842	[T/C]	91	99.5	IWA4987	1B	70.08	0.2353	0.000467746	0.00132158	0.0856	0.00393266	0.000216987	0.0638	8.0568e-05	0.000125118	0.0695	0.00364768	0.000147683	0.0988	0.000725907	0.000281105
SN52443	Ra_c68984_1882.1	1B	480.974	[A/G]	100	99	IWB52443	1B	70.08	0.0456	0.000467746	6.74286e-05	0.2415	0.00393266	0.00132827	0.2934	8.0568e-05	0.00182064	0.1134	0.00582689	0.00035768	0.325	0.000725907	0.00214656
SN34661	IAAV3082.1	1B	481.864	[T/C]	89.1	100	IWB34661	1B	71.85	1.2889	0.000467746	0.0162571	1.9557	0.0940571	0.0268056	1.7558	0.0433465	0.0233735	1.9304	0.014575	0.0263831	1.4725	0.0437541	0.0187341
SN62738	RAC875_rep_c70937_641.1	1B	481.864	[T/C]	100	100	IWB62738	1B	71.85	1.2889	0.000467746	0.0162571	1.9557	0.0940571	0.0268056	1.7558	0.0433465	0.0233735	1.9304	0.014575	0.0263831	1.4725	0.0437541	0.0187341
SN43423	Kukri_c27343_503.1	1B	482.179	[A/G]	100	99	IWB43423	1B	71.85	1.2077	0.000467746	0.014871	1.9401	0.0940571	0.0264351	1.5859	0.032371	0.020495	1.7975	0.014575	0.024064	1.4021	0.0281236	0.0175236
SN54013	RAC875_c14871_372.1	1B	482.192	[A/G]	100	98	\N	\N	\N	0.718	0.000467746	0.00725131	0.0786	0.00393266	0.000181455	0.2299	8.0568e-05	0.00120812	0.871	0.014575	0.00926558	0.6039	0.000725907	0.0054887
SN35028	IAAV5455.1	1B	482.453	[T/G]	100	100	IWB35028	1B	75.1	1.3131	0.000467746	0.0167263	1.9515	0.0940571	0.0268481	1.7541	0.0433465	0.0234431	1.906	0.014575	0.026083	1.4796	0.0445744	0.018927
SN35412	IAAV7936.1	1B	483.115	[A/C]	100	100	IWB35412	1B	75.1	0.8329	0.000467746	0.00916523	1.4237	0.0471313	0.018248	1.5216	0.0254555	0.0197776	1.3179	0.014575	0.0165211	1.0511	0.000725907	0.0122135
SN31716	GENE-0165_389.1	1B	483.292	[T/C]	100	99	IWB31716	1B	72.15	1.0568	0.000467746	0.0127323	1.3332	0.0471313	0.0168414	1.3654	0.0254555	0.017294	0.8576	0.014575	0.00933971	1.2924	0.0136989	0.0161085
SN11168	BS00081125_51.1	1B	484.148	[A/G]	100	99	IWB11168	1B	70.08	0.1236	0.000467746	0.000433992	0.0933	0.00393266	0.000254011	0.0446	8.0568e-05	6.35966e-05	0.22	0.0101249	0.00115063	0.1524	0.000725907	0.000609775
SN2788	BobWhite_c35520_397.1	1B	484.297	[T/C]	100	99	IWB2788	1B	71.85	1.2077	0.000467746	0.014871	1.9401	0.0940571	0.0264351	1.5859	0.032371	0.020495	1.7975	0.014575	0.024064	1.4021	0.0281236	0.0175236
SN27095	Excalibur_c49906_242.1	1B	484.361	[T/G]	100	98	IWB27095	1B	70.08	0.2385	0.000467746	0.00132256	0.224	0.00393266	0.0011615	0.1139	8.0568e-05	0.000356038	0.1231	0.00582689	0.000411138	0.2535	0.000725907	0.00142134
SN27767	Excalibur_c57881_200.1	1B	484.361	[A/G]	100	99	IWB27767	1B	71.85	1.1364	0.000467746	0.0140854	1.998	0.0940571	0.0282186	1.6088	0.0412929	0.0214885	2.012	0.014575	0.0284609	1.5674	0.0646632	0.0207949
SN11284	BS00083072_51.1	1B	484.377	[A/G]	100	100	IWB11284	1B	70.08	0.2874	0.000467746	0.00182114	0.2157	0.00393266	0.00110417	0.1473	8.0568e-05	0.000569609	0.0598	0.00225209	0.000110444	0.2669	0.000725907	0.00156688
SN44285	Kukri_c34182_125.1	1B	484.598	[T/G]	100	99	\N	\N	\N	0.248	0.000467746	0.00143579	0.3996	0.00393266	0.00300998	0.7795	8.0568e-05	0.00804038	0.2699	0.0101249	0.00160931	0.3222	0.000725907	0.00213478
SN77495	wsnp_Ex_c26620_35859364.1	1B	484.89	[T/C]	100	100	IWA3057	1B	70.08	0.0917	0.000467746	0.0002515	0.1092	0.00393266	0.000337055	0.0528	8.0568e-05	8.71684e-05	0.2121	0.0101249	0.00107771	0.1149	0.000725907	0.000367974
SN11607	BS00089313_51.1	1B	484.89	[T/C]	100	100	IWB11607	1B	70.08	0.142	0.000467746	0.000557568	0.1005	0.00393266	0.000292427	0.0705	8.0568e-05	0.000151507	0.2447	0.0101249	0.00138005	0.1604	0.000725907	0.000669495
SN60913	RAC875_c87890_312.1	1B	487.406	[T/C]	100	99	IWB60913	1B	72.15	0.0824	0.000467746	0.000207607	0.019	0.00302112	1.21871e-05	0.3204	8.0568e-05	0.00212408	0.1154	0.00582689	0.000374089	0.0135	0.000725907	6.20674e-06
SN72647	Tdurum_contig59449_400.1	1B	487.407	[A/C]	100	99	IWB72647	1B	71.85	0.0963	0.000467746	0.00027651	0.0601	0.00393266	0.000112488	0.2811	8.0568e-05	0.00171961	0.2289	0.0101249	0.00122962	0.0435	0.000725907	6.05053e-05
SN29292	Excalibur_c90096_77.1	1B	487.489	[T/G]	100	99	IWB29292	1B	72.15	1.0069	0.000467746	0.0119317	0.501	0.00393266	0.00430604	1.0661	8.0568e-05	0.0125003	0.833	0.014575	0.00897165	0.6347	0.000725907	0.00607653
SN78661	wsnp_Ex_c6611_11452297.1	1B	488.208	[A/G]	100	100	IWA4557	1B	75.1	0.5481	0.000467746	0.00502942	0.5308	0.00393266	0.00467434	0.9402	8.0568e-05	0.0105071	1.2231	0.014575	0.0149916	1.0893	0.000725907	0.0128104
SN78660	wsnp_Ex_c6611_11451949.1	1B	488.21	[T/C]	100	100	IWA4556	1B	75.1	0.7257	0.000467746	0.00742524	0.5556	0.00393266	0.004917	0.7393	8.0568e-05	0.00740062	0.7379	0.0101249	0.00741107	0.9305	0.000725907	0.0101874
SN80473	wsnp_Ku_c39862_48205590.1	1B	488.215	[T/G]	100	100	IWA7017	1B	75.1	0.9849	0.000467746	0.0113338	1.0105	0.0287899	0.01144	1.1532	0.0096454	0.0135876	0.5893	0.0101249	0.00536249	1.1952	0.00423515	0.014244
SN7365	BS00023001_51.1	1B	488.659	[A/G]	100	100	IWB7365	1B	75.1	1.0026	0.000467746	0.0116596	1.0085	0.0287612	0.0114569	1.1287	0.00635067	0.0132618	0.8867	0.014575	0.00961573	1.4395	0.0343495	0.0181995
SN10445	BS00070147_51.1	1B	488.751	[A/G]	100	99	IWB10445	1B	72.26	0.7361	0.000467746	0.00767467	0.3269	0.00393266	0.00220373	0.3412	8.0568e-05	0.00234873	0.1185	0.00582689	0.000392284	0.333	0.000725907	0.00225959
SN35922	IACX3408.1	1B	489.134	[A/C]	100	96	IWB35922	1B	74.82	0.0646	0.000467746	0.000130938	0.1918	0.00393266	0.000903985	0.0879	8.0568e-05	0.000225173	0.044	0.00166643	6.17801e-05	0.3097	0.000725907	0.00199527
SN59128	RAC875_c5556_328.1	1B	489.901	[T/C]	80.2	98.8	IWB59128	1B	74.82	0.1196	0.000467746	0.000405677	0.3171	0.00393266	0.00208131	0.2435	8.0568e-05	0.00134641	0.2289	0.0101249	0.0012193	0.595	0.000725907	0.00543789
SN8272	BS00041355_51.1	1B	489.994	[A/G]	100	99	IWB8272	1B	74.82	1.2918	0.000467746	0.0163056	1.0978	0.0407118	0.0128363	1.3261	0.0254555	0.0163778	1.1456	0.014575	0.0135818	1.7475	0.0702652	0.0232358
SN38741	Ku_c20478_390.1	1B	490.453	[A/C]	100	100	IWB38741	1B	75.1	0.5607	0.000467746	0.00511261	0.3851	0.00393266	0.00281741	0.3529	8.0568e-05	0.00244636	0.1432	0.00582689	0.000542302	0.1331	0.000725907	0.000474681
SN74185	tplb0024i15_1754.1	1B	491.087	[T/C]	92.1	100	IWB74185	1B	74.94	1.6075	0.0434119	0.021377	0.9161	0.0135401	0.00997259	1.0733	8.0568e-05	0.0123002	0.932	0.014575	0.0102089	1.6314	0.0702652	0.021149
SN46080	Kukri_c50572_263.1	1B	491.242	[A/G]	88.1	98.9	IWB46080	1B	75.1	0.1509	0.000467746	0.000604591	0.1899	0.00393266	0.000877948	0.3056	8.0568e-05	0.00192855	0.4058	0.0101249	0.00303149	0.0753	0.000725907	0.000167204
SN1024	BobWhite_c17257_454.1	1B	492.308	[A/G]	100	100	IWB1024	1B	75.1	0.1634	0.000467746	0.000697584	0.2182	0.00393266	0.0011158	0.1531	8.0568e-05	0.0006048	0.1673	0.00680197	0.000708408	0.2073	0.000725907	0.00101897
SN7324	BS00022920_51.1	1B	492.787	[A/G]	100	100	IWB7324	1B	75.1	0.1992	0.000467746	0.000985394	0.8953	0.00821872	0.00970385	0.7141	8.0568e-05	0.00704515	0.0612	0.00251444	0.000114876	0.3984	0.000725907	0.002959
SN37546	JD_c49915_400.1	1B	492.787	[T/C]	100	99	IWB37546	1B	75.1	0.169	0.000467746	0.00074956	0.5371	0.00393266	0.00471701	0.3191	8.0568e-05	0.00210177	0.0502	0.00166643	7.97626e-05	0.2199	0.000725907	0.00114053
SN56589	RAC875_c31261_367.1	1B	492.861	[A/G]	100	99	\N	\N	\N	0.6305	0.000467746	0.00601817	0.0772	0.00393266	0.000175454	0.0907	8.0568e-05	0.000235604	0.3319	0.0101249	0.00221067	0.1025	0.000725907	0.000294445
SN35239	IAAV6731.1	1B	493.868	[A/C]	100	99.5	IWB35239	1B	75.1	0.0973	0.000467746	0.000278261	0.6952	0.00393266	0.00680923	0.4385	8.0568e-05	0.0034297	0.1986	0.0101249	0.00095527	0.2581	0.000725907	0.00147598
SN75673	wsnp_BF478690B_Ta_2_1.1	1B	493.868	[A/C]	100	99.2	IWA491	1B	75.1	0.0973	0.000467746	0.000278261	0.6952	0.00393266	0.00680923	0.4385	8.0568e-05	0.0034297	0.1986	0.0101249	0.00095527	0.2581	0.000725907	0.00147598
SN7183	BS00022619_51.1	1B	494.159	[A/G]	100	100	IWB7183	1B	75.1	0.0855	0.000467746	0.000222298	1.1885	0.0432539	0.0143773	1.2604	0.0182979	0.0154609	0.3652	0.0101249	0.00262618	0.6322	0.000725907	0.00598993
SN34504	IAAV2125.1	1B	494.16	[A/C]	100	99.5	IWB34504	1B	75.1	0.0973	0.000467746	0.000278261	0.6952	0.00393266	0.00680923	0.4385	8.0568e-05	0.0034297	0.1986	0.0101249	0.00095527	0.2581	0.000725907	0.00147598
SN62157	RAC875_rep_c112555_200.1	1B	494.16	[A/C]	100	99	IWB62157	1B	75.1	0.0973	0.000467746	0.000278261	0.6952	0.00393266	0.00680923	0.4385	8.0568e-05	0.0034297	0.1986	0.0101249	0.00095527	0.2581	0.000725907	0.00147598
SN73484	Tdurum_contig81102_102.1	1B	497.782	[T/C]	100	100	IWB73484	1B	75.1	0.0148	0.000467746	7.56125e-06	1.1572	0.0432539	0.0136494	1.0517	8.0568e-05	0.0119713	0.1585	0.00582689	0.000645077	0.5305	0.000725907	0.0045539
SN73655	Tdurum_contig83937_560.1	1B	498.632	[T/G]	100	100	\N	\N	\N	0.2166	0.000467746	0.00116006	0.2414	0.00393266	0.00136157	1.4863	0.0254555	0.0193592	2.6882	0.113474	0.0400534	0.3818	0.000725907	0.00283992
SN24969	Excalibur_c30489_227.1	1B	503.881	[T/C]	100	99	IWB24969	1B	75.1	0.2323	0.000467746	0.00127147	0.1216	0.00393266	0.00040368	0.1483	8.0568e-05	0.00057211	0.6102	0.0101249	0.00561836	0.2403	0.000725907	0.00130571
SN8182	BS00039583_51.1	1B	505.073	[A/C]	100	99	IWB8182	1B	74.04	0.4559	0.000467746	0.00381478	0.4837	0.00393266	0.00406636	0.1102	8.0568e-05	0.000343949	0.198	0.0101249	0.000966896	0.1019	0.000725907	0.000298319
SN45407	Kukri_c4412_383.1	1B	508.394	[T/C]	100	100	IWB45407	1B	74.37	0.1936	0.000467746	0.000938269	0.1011	0.00393266	0.000290564	0.2848	8.0568e-05	0.00173421	0.2745	0.0101249	0.00164001	0.0978	0.000725907	0.000272558
SN75521	wsnp_BE495786B_Ta_2_2.1	1B	510.799	[T/C]	100	100	IWA270	1B	74.37	0.0699	0.000467746	0.000149745	0.7984	0.00393266	0.00821069	0.249	8.0568e-05	0.00138017	0.5397	0.0101249	0.0046714	0.3939	0.000725907	0.00288225
SN76911	wsnp_Ex_c17707_26454940.1	1B	510.979	[A/G]	83.6	100	IWA2254	1B	74.37	0.3566	0.000467746	0.0025733	1.1595	0.0432539	0.0138002	0.5227	8.0568e-05	0.0044919	1.0767	0.014575	0.0125086	0.7937	0.000725907	0.00821133
SN38496	Ku_c1571_1457.1	1B	510.98	[T/C]	98	100	IWB38496	1A	79.46	0.6741	0.000467746	0.00674112	0.363	0.00393266	0.00259065	0.2896	8.0568e-05	0.00179728	0.638	0.0101249	0.00607029	0.599	0.000725907	0.00551558
SN72738	Tdurum_contig60509_232.1	1B	510.981	[T/C]	100	100	IWB72738	1B	74.37	0.1983	0.000467746	0.000981609	0.9833	0.0257914	0.0110718	0.3191	8.0568e-05	0.00209342	0.6262	0.0101249	0.00588387	0.5316	0.000725907	0.0046059
SN81079	wsnp_Ra_c29782_39115548.1	1B	510.981	[T/C]	100	100	IWA7836	1B	74.37	0.3729	0.000467746	0.00273657	1.1545	0.0432539	0.0136083	0.5223	8.0568e-05	0.0044488	1.0461	0.014575	0.0119357	0.7937	0.000725907	0.00814418
SN78475	wsnp_Ex_c5679_9976893.1	1B	511.213	[T/C]	100	99.5	IWA4316	1B	74.37	0.1983	0.000467746	0.000981609	0.9833	0.0257914	0.0110718	0.3191	8.0568e-05	0.00209342	0.6262	0.0101249	0.00588387	0.5316	0.000725907	0.0046059
SN40993	Kukri_c13188_256.1	1B	511.213	[T/C]	100	99	IWB40993	1B	74.37	0.2183	0.000467746	0.00116054	0.9403	0.0179341	0.0104636	0.3428	8.0568e-05	0.00235633	0.6464	0.0101249	0.0061853	0.5514	0.000725907	0.00488254
SN80981	wsnp_Ra_c19148_28288923.1	1B	511.449	[A/G]	100	100	IWA7700	1B	74.37	0.074	0.000467746	0.00016854	0.8462	0.00393266	0.00901448	0.2159	8.0568e-05	0.00110111	0.5465	0.0101249	0.00481939	0.403	0.000725907	0.00302418
SN1335	BobWhite_c20015_225.1	1B	512.634	[T/C]	100	100	IWB1335	1B	74.37	0.1459	0.000467746	0.000572388	0.8764	0.00626346	0.00938405	0.1711	8.0568e-05	0.000733858	0.5978	0.0101249	0.00545378	0.2005	0.000725907	0.000963366
SN1336	BobWhite_c20015_300.1	1B	512.634	[T/C]	100	99	IWB1336	1B	74.37	0.0433	0.000467746	6.09638e-05	1.0625	0.0382253	0.0121866	0.2631	8.0568e-05	0.00151759	0.62	0.0101249	0.00575009	0.3321	0.000725907	0.00221255
SN69488	Tdurum_contig28296_243.1	1B	512.638	[T/C]	100	99	IWB69488	1A	77.78	0.0586	0.000467746	0.000108597	0.0128	0.00269546	5.56919e-06	0.1271	8.0568e-05	0.000436717	0.1887	0.00994407	0.000876068	0.0278	0.000725907	2.5305e-05
SN31604	GENE-0004_635.1	1B	515.45	[A/G]	100	98	IWB31604	1A	79.46	1.2059	0.000467746	0.0149692	0.321	0.00393266	0.00213072	0.864	8.0568e-05	0.00927768	1.1546	0.014575	0.0137809	0.7726	0.000725907	0.00794151
SN6916	BS00022124_51.1	1B	516.951	[T/C]	100	99	IWB6916	1B	74.04	0.9075	0.000467746	0.0104057	0.9855	0.0264724	0.0113427	0.2781	8.0568e-05	0.00171135	1.1038	0.014575	0.0132045	0.5766	0.000725907	0.00530439
SN7684	BS00028318_51.1	1B	516.959	[T/C]	100	99	IWB7684	1B	75.1	0.4974	0.000467746	0.00425921	1.1095	0.0407118	0.0129094	1.0487	8.0568e-05	0.0119256	1.126	0.014575	0.0131656	0.8722	0.000725907	0.00928334
SN72962	Tdurum_contig63834_340.1	1B	518.915	[T/G]	100	98	IWB72962	1B	74.12	0.0698	0.000467746	0.000149361	0.4068	0.00393266	0.00304315	0.1195	8.0568e-05	0.000387973	0.0072	0.000273247	1.74975e-06	0.0578	0.000725907	0.000101862
SN80881	wsnp_Ra_c11232_18256748.1	1B	520.522	[A/C]	80.1	99.4	IWA7560	1B	74.37	0.5009	0.000467746	0.00436063	0.8449	0.00393266	0.00903435	0.7751	8.0568e-05	0.00797688	0.2729	0.0101249	0.00163793	0.5447	0.000725907	0.004795
SN78392	wsnp_Ex_c53976_57027635.1	1B	520.526	[T/C]	97.5	99.5	IWA4203	1B	74.37	0.3103	0.000467746	0.00205311	0.7194	0.00393266	0.00714917	0.5852	8.0568e-05	0.00528639	0.1446	0.00582689	0.000551381	0.3778	0.000725907	0.00272296
SN81187	wsnp_Ra_c5088_9081927.1	1B	520.528	[T/C]	94	99.5	IWA7982	1B	74.37	0.2789	0.000467746	0.0017272	0.6845	0.00393266	0.00666061	0.5954	8.0568e-05	0.00542165	0.0335	0.000839519	3.64705e-05	0.344	0.000725907	0.00234965
SN45383	Kukri_c4376_388.1	1B	520.684	[A/G]	95	99	IWB45383	1B	56.88	0.4572	0.000467746	0.00383149	0.7638	0.00393266	0.00791397	0.3215	8.0568e-05	0.00214479	0.3838	0.0101249	0.00285032	1.0669	0.000725907	0.0124601
SN60063	RAC875_c6701_291.1	1B	520.786	[A/G]	100	100	IWB60063	1B	74.37	0.128	0.000467746	0.000458094	0.8435	0.00393266	0.00897504	0.6748	8.0568e-05	0.00652617	0.1494	0.00582689	0.000586365	0.4226	0.000725907	0.00325451
SN10630	BS00072982_51.1	1B	520.811	[A/C]	100	100	IWB10630	1B	74.37	0.2436	0.000467746	0.0013875	1.1261	0.0407118	0.0132769	0.871	8.0568e-05	0.0093436	0.2586	0.0101249	0.00149361	0.6146	0.000725907	0.00570133
SN42604	Kukri_c22155_1010.1	1B	520.926	[A/G]	100	99	IWB42604	1B	74.37	0.2074	0.000467746	0.00105931	1.0909	0.0406763	0.0127287	0.8432	8.0568e-05	0.00893352	0.2284	0.0101249	0.0012152	0.5828	0.000725907	0.00527553
SN13774	CAP7_c12162_251.1	1B	521.219	[A/G]	87.1	98.9	IWB13774	1B	74.37	0.1773	0.000467746	0.000814367	1.0973	0.0407118	0.0128818	0.8103	8.0568e-05	0.00848805	0.3195	0.0101249	0.00211541	0.5992	0.000725907	0.00551756
SN6034	BS00009270_51.1	1B	524.154	[T/G]	100	100	IWB6034	1B	65.36	0.0516	0.000467746	8.49974e-05	0.0843	0.00393266	0.000207705	0.0061	8.0568e-05	1.27028e-06	0.2501	0.0101249	0.00140171	0.0161	0.000725907	8.67501e-06
SN36198	IACX7450.1	1B	524.161	[T/G]	100	100	IWB36198	1B	65.36	0.0755	0.000467746	0.000175267	0.0743	0.00393266	0.000165643	0.0094	8.0568e-05	3.04435e-06	0.2644	0.0101249	0.00154902	0.0003	9.86049e-05	2.29918e-09
SN20961	Ex_c5858_1681.1	1B	526.264	[A/G]	100	100	IWB20961	3A	88.02	0.4055	0.000467746	0.00310512	0.2036	0.00393266	0.000988522	0.2992	8.0568e-05	0.00186365	0.385	0.0101249	0.00279337	0.0709	0.000725907	0.000149477
SN51604	Ra_c25590_1406.1	1B	527.001	[A/G]	100	100	IWB51604.2	4A	154.3	0.0259	0.000467746	2.26366e-05	0.4813	0.00393266	0.00396819	0.2741	8.0568e-05	0.00162987	0.0711	0.00377703	0.000151951	0.3543	0.000725907	0.00246166
SN81042	wsnp_Ra_c25590_35156699.1	1B	527.001	[T/G]	100	100	IWA7787	1B	75.1	0.2626	0.000467746	0.00157821	0.2456	0.00393266	0.00137698	0.0657	8.0568e-05	0.000131661	0.0909	0.00582689	0.000241354	0.1084	0.000725907	0.000330954
SN76679	wsnp_Ex_c1495_2864718.1	1B	527.002	[T/C]	100	99.5	IWA1959	1B	75.1	0.0259	0.000467746	2.26366e-05	0.4813	0.00393266	0.00396819	0.2741	8.0568e-05	0.00162987	0.0711	0.00377703	0.000151951	0.3543	0.000725907	0.00246166
SN7235	BS00022742_51.1	1B	530.061	[A/G]	100	100	IWB7235	1B	75.27	0.1484	0.000467746	0.000599797	0.173	0.00393266	0.000763822	0.0263	8.0568e-05	2.30088e-05	0.1745	0.00758461	0.000774947	0.1756	0.000725907	0.000780547
SN31863	GENE-0410_71.1	1B	530.473	[T/G]	100	99	IWB31863	1A	78.33	0.3907	0.000467746	0.00296853	0.15	0.00393266	0.000590829	0.217	8.0568e-05	0.00111016	0.1726	0.00729979	0.000754039	0.092	0.000725907	0.0002449
SN8048	BS00036362_51.1	1B	530.478	[A/G]	100	100	IWB8048.2	1D	82.82	0.2114	0.000467746	0.00111896	0.2249	0.00393266	0.00120982	0.3973	8.0568e-05	0.00302169	0.0352	0.000839519	4.10677e-05	0.0198	0.000725907	1.33407e-05
SN70168	Tdurum_contig31102_299.1	1B	530.479	[A/G]	100	100	IWB70168	1B	74.37	0.2127	0.000467746	0.001106	0.2143	0.00393266	0.00109159	0.3513	8.0568e-05	0.00243934	0.0043	0.000273247	6.42229e-07	0.0652	0.000725907	0.000129484
SN75733	wsnp_BG606586B_Ta_2_13.1	1B	530.481	[T/C]	100	99.1	IWA573	1B	75.81	0.3821	0.000467746	0.00291782	0.3024	0.00393266	0.00196109	0.1758	8.0568e-05	0.000788432	0.1293	0.00582689	0.000462092	0.1731	0.000725907	0.000767432
SN46559	Kukri_c559_193.1	1B	530.669	[T/C]	100	99	IWB46559	1B	75.81	0.1746	0.000467746	0.000785939	0.5423	0.00393266	0.00474406	0.0548	8.0568e-05	9.27372e-05	0.1594	0.00582689	0.000653936	0.2126	0.000725907	0.00106777
SN36348	IACX9097.1	1B	530.959	[T/C]	100	99.5	IWB36348	1B	75.81	0.1606	0.000467746	0.000673848	0.4838	0.00393266	0.00396579	0.1143	8.0568e-05	0.000358371	0.1453	0.00582689	0.000551307	0.1764	0.000725907	0.000769901
SN36392	IACX9510.1	1B	530.959	[T/G]	100	99.5	IWB36392	1B	75.81	0.1814	0.000467746	0.000839814	0.4547	0.00393266	0.00364033	0.1027	8.0568e-05	0.000297649	0.1558	0.00582689	0.000628512	0.1841	0.000725907	0.000836188
SN35683	IACX11291.1	1B	530.96	[A/G]	100	99.4	IWB35683	1B	75.81	0.1514	0.000467746	0.00061094	0.2652	0.00393266	0.00155028	0.2775	8.0568e-05	0.00166268	0.0115	0.000273247	4.46684e-06	0.0174	0.000725907	1.0126e-05
SN73734	Tdurum_contig87938_342.1	1B	531.005	[A/G]	100	99	IWB73734	1B	75.81	0.5047	0.000467746	0.00441046	0.8025	0.00393266	0.00841013	0.0637	8.0568e-05	0.000124382	0.4247	0.0101249	0.00330668	0.4774	0.000725907	0.00393603
SN12292	BS00106626_51.1	1B	531.167	[T/C]	100	100	IWB12292	1B	76.09	0.3147	0.000467746	0.00213626	0.223	0.00393266	0.00118198	0.0344	8.0568e-05	3.8835e-05	0.143	0.00582689	0.00054985	0.1088	0.000725907	0.000336035
SN26950	Excalibur_c48379_461.1	1B	532.167	[A/G]	100	99	IWB26950	1B	76.89	0.0372	0.000467746	4.61952e-05	0.0827	0.00393266	0.00020308	0.1608	8.0568e-05	0.000667131	0.1254	0.00582689	0.000432127	0.2136	0.000725907	0.00108539
SN19579	Ex_c102909_778.1	1B	532.173	[A/G]	100	100	IWB19579	1B	76.89	0.8998	0.000467746	0.00993573	0.8555	0.00415475	0.00903826	0.9866	8.0568e-05	0.0109396	0.97	0.014575	0.0107355	0.9986	0.000725907	0.0111198
SN31329	Excalibur_rep_c82767_175.1	1B	534.67	[T/C]	100	100	IWB31329	1A	79.53	0.114	0.000467746	0.000372349	0.6319	0.00393266	0.00596131	0.9986	8.0568e-05	0.0112587	0.7996	0.014575	0.00833208	0.4016	0.000725907	0.00300775
SN64848	RFL_Contig4977_2333.1	1B	535.546	[T/C]	100	100	IWB64848	1B	76.09	0.1885	0.000467746	0.000888713	0.032	0.0035916	3.29535e-05	0.1385	8.0568e-05	0.00050453	0.0484	0.00166643	7.29521e-05	0.0811	0.000725907	0.000191819
SN13836	CAP7_c1625_317.1	1B	535.798	[A/G]	100	100	IWB13836	1B	76.09	0.1568	0.000467746	0.000654935	0.1014	0.00393266	0.000293268	0.1829	8.0568e-05	0.000829935	0.2709	0.0101249	0.00161212	0.0982	0.000725907	0.000275415
SN70352	Tdurum_contig32437_257.1	1B	539.549	[A/G]	100	100	IWB70352	1A	81.51	0.3106	0.000467746	0.00204734	1.2691	0.0435824	0.0154066	2.1577	0.108114	0.0298351	0.7096	0.0101249	0.00698215	0.9675	0.000725907	0.0106973
SN60433	RAC875_c7674_634.1	1B	540.317	[A/G]	100	99	IWB60433	1B	76.89	0.4517	0.000467746	0.00366579	0.0469	0.00393266	6.88649e-05	0.042	8.0568e-05	5.55386e-05	0.0857	0.00582689	0.00021301	0.2321	0.000725907	0.00122792
SN9692	BS00066006_51.1	1B	540.727	[T/G]	100	98	IWB9692	1B	77.61	0.0422	0.000467746	5.7587e-05	0.3638	0.00393266	0.00255621	0.116	8.0568e-05	0.000368125	0.1333	0.00582689	0.000473908	0.3131	0.000725907	0.00200543
SN26192	Excalibur_c40993_1129.1	1B	540.73	[A/G]	100	99	IWB26192	1B	77.61	0.0654	0.000467746	0.00013464	0.5725	0.00393266	0.00518337	0.3259	8.0568e-05	0.00217431	0.2566	0.0101249	0.00148037	0.5285	0.000725907	0.00458534
SN75690	wsnp_BF485168B_Ta_2_1.1	1B	540.73	[A/G]	100	99.2	IWA515	1B	76.89	0.4956	0.000467746	0.00425425	1.3833	0.0471313	0.0172943	0.7619	8.0568e-05	0.00772189	0.7766	0.014575	0.00796483	1.1995	0.00530485	0.0143108
SN21849	Excalibur_c11333_1192.1	1B	541.003	[T/C]	100	100	\N	\N	\N	0.0236	0.000467746	1.89507e-05	0.5531	0.00393266	0.00488451	0.386	8.0568e-05	0.00281681	0.0918	0.00582689	0.000243639	0.4323	0.000725907	0.00335594
SN13243	CAP12_c1784_424.1	1B	542.579	[A/G]	100	97	IWB13243	6B	52.94	0.4194	0.000467746	0.0032855	0.4747	0.00393266	0.00387017	0.5924	8.0568e-05	0.0053588	0.2431	0.0101249	0.00133696	0.527	0.000725907	0.00450881
SN75708	wsnp_BG274294B_Ta_2_3.1	1B	543.012	[T/C]	100	100	IWA540	1B	77.39	0.9492	0.000467746	0.0107338	0.1186	0.00393266	0.000386244	0.9033	8.0568e-05	0.00974084	0.6963	0.0101249	0.00679705	0.6761	0.000725907	0.00648973
SN31909	GENE-0480_265.1	1B	543.016	[T/C]	100	100	IWB31909	1B	78.12	0.1567	0.000467746	0.000645735	0.2795	0.00393266	0.00167523	0.2695	8.0568e-05	0.00157155	0.1683	0.00680197	0.000712899	0.1992	0.000725907	0.000948734
SN78763	wsnp_Ex_c7447_12752449.1	1B	543.082	[A/C]	100	99.5	IWA4681	1B	78.45	0.3787	0.000467746	0.00282742	0.2045	0.00393266	0.00100897	0.1018	8.0568e-05	0.000294289	0.2019	0.0101249	0.000987252	0.2411	0.000725907	0.00132459
SN48422	Kukri_c9593_381.1	1B	543.082	[A/G]	100	99	IWB48422	1B	78.45	0.0842	0.000467746	0.000212569	0.1642	0.00393266	0.000686075	0.2382	8.0568e-05	0.00128669	0.0112	0.000273247	4.27578e-06	0.0035	0.000207865	4.23029e-07
SN8507	BS00048610_51.1	1B	543.086	[T/C]	100	100	IWB8507	1B	77.39	0.8105	0.000467746	0.00863629	0.0164	0.0028142	8.97024e-06	0.2894	8.0568e-05	0.00177343	0.1679	0.00680197	0.00071327	0.3165	0.000725907	0.00204901
SN73651	Tdurum_contig83770_218.1	1B	543.474	[T/C]	100	96.1	IWB73651	1B	78.45	0.7793	0.000467746	0.00824445	0.0856	0.00393266	0.000215325	0.099	8.0568e-05	0.000279801	0.9792	0.014575	0.01101	0.5541	0.000725907	0.00489747
SN56695	RAC875_c32077_284.1	1B	544.13	[T/C]	100	100	IWB56695	1B	78.45	0.0626	0.000467746	0.000122887	0.8962	0.00821872	0.00971697	0.9494	8.0568e-05	0.0104704	0.1529	0.00582689	0.000608249	0.3521	0.000725907	0.00243744
SN11472	BS00086854_51.1	1B	545.165	[A/G]	100	98	IWB11472	1B	78.45	0.2512	0.000467746	0.00145372	0.5514	0.00393266	0.00486263	0.1318	8.0568e-05	0.000466033	0.0981	0.00582689	0.000275071	0.3834	0.000725907	0.00278637
SN34737	IAAV3567.1	1B	545.207	[T/C]	100	100	IWB34737	1B	78.45	0.0087	0.000467746	2.63452e-06	0.6797	0.00393266	0.00659352	0.0164	8.0568e-05	8.99883e-06	0.2368	0.0101249	0.00128551	0.1242	0.000725907	0.000419305
SN39290	Ku_c3647_2429.1	1B	545.208	[T/C]	100	100	IWB39290	1B	78.45	0.0238	0.000467746	1.9372e-05	0.6486	0.00393266	0.00619052	0.0073	8.0568e-05	1.84389e-06	0.2299	0.0101249	0.00122874	0.1351	0.000725907	0.000489238
SN39291	Ku_c3647_769.1	1B	545.212	[T/C]	100	99	IWB39291	1B	78.45	0.0346	0.000467746	3.96357e-05	0.2747	0.00393266	0.0016418	0.0517	8.0568e-05	8.31858e-05	0.4259	0.0101249	0.00329327	0.079	0.000725907	0.000184255
SN65781	TA004081-0677.1	1B	545.212		100	100	\N	\N	\N	0.0653	0.000467746	0.000134081	0.2093	0.00393266	0.00105302	0.0933	8.0568e-05	0.000252353	0.0156	0.000273247	8.28658e-06	0.2452	0.000725907	0.00136749
SN10226	BS00068083_51.1	1B	546.273	[A/G]	100	99	IWB10226	1B	78.45	0.2003	0.000467746	0.0010028	0.9658	0.0198611	0.0108508	0.4372	8.0568e-05	0.00344254	0.16	0.00582689	0.000664173	0.1973	0.000725907	0.000948943
SN14755	CAP8_c4697_108.1	1B	547.591	[A/G]	100	99	IWB14755	3A	86.66	0.4827	0.000467746	0.00419642	0.0787	0.00393266	0.000188354	0.2753	8.0568e-05	0.00168294	0.1653	0.00680197	0.000714814	0.0537	0.000725907	9.1517e-05
SN55587	RAC875_c24047_284.1	1B	547.593	[T/C]	100	100	IWB55587	1A	84.33	0.0231	0.000467746	1.81225e-05	1.4108	0.0471313	0.0176629	1.2001	0.0179204	0.014261	0.4504	0.0101249	0.00357354	0.7764	0.000725907	0.00789614
SN72079	Tdurum_contig50499_1121.1	1B	547.968	[A/G]	90.1	98.9	IWB72079	1B	78.45	0.6876	0.000467746	0.00681775	0.9195	0.0135401	0.00998149	0.1112	8.0568e-05	0.000341027	0.2085	0.0101249	0.00102935	0.0677	0.000725907	0.000136902
SN72080	Tdurum_contig50499_858.1	1B	547.969	[A/G]	100	100	IWB72080	1A	83.55	0.3308	0.000467746	0.00225472	0.7947	0.00393266	0.0081589	2.0249	0.0801267	0.027511	0.2934	0.0101249	0.00181295	1.157	0.000725907	0.0135344
SN34917	IAAV4729.1	1B	548.197	[T/C]	100	99.5	IWB34917	1B	78.45	0.6876	0.000467746	0.00681775	0.9195	0.0135401	0.00998149	0.1112	8.0568e-05	0.000341027	0.2085	0.0101249	0.00102935	0.0677	0.000725907	0.000136902
SN71347	Tdurum_contig42749_3287.1	1B	548.676	[T/C]	100	99	IWB71347	1B	78.79	0.1148	0.000467746	0.000374977	0.1371	0.00393266	0.000502327	0.0493	8.0568e-05	7.60262e-05	0.4144	0.0101249	0.0031574	0.1283	0.000725907	0.000444386
SN3191	BobWhite_c41673_67.1	1B	548.676	[A/C]	100	100	IWB3191	1B	78.45	0.1323	0.000467746	0.000479037	0.3879	0.00393266	0.00282664	0.1971	8.0568e-05	0.000931283	0.1608	0.00582689	0.000659002	0.1205	0.000725907	0.000393791
SN71530	Tdurum_contig44540_510.1	1B	548.679	[A/G]	100	99	IWB71530	1B	78.45	0.0292	0.000467746	2.91398e-05	1.1053	0.0407118	0.0131165	0.4262	8.0568e-05	0.00333936	0.1668	0.00680197	0.000719701	0.4769	0.000725907	0.00396339
SN79845	wsnp_JD_c6331_7499499.1	1B	548.967	[T/C]	98.6	99.3	IWA6134	1B	78.45	0.6964	0.000467746	0.00697218	1.0061	0.0287285	0.0113263	0.4766	8.0568e-05	0.00387739	0.4159	0.0101249	0.00316178	0.4481	0.000725907	0.00353121
SN78300	wsnp_Ex_c5098_9047611.1	1B	548.971	[A/G]	100	99.5	IWA4089	1B	78.45	0.804	0.000467746	0.00868786	0.7681	0.00393266	0.00797584	0.4192	8.0568e-05	0.00325491	0.5107	0.0101249	0.00441195	0.4824	0.000725907	0.00403298
SN31792	GENE-0293_65.1	1B	549.465	[A/G]	100	99	IWB31792	7B	57.05	0.9841	0.000467746	0.011273	0.1413	0.00393266	0.000527314	1.1435	0.0094453	0.0133816	1.3461	0.014575	0.0166282	1.0618	0.000725907	0.0121249
SN31788	GENE-0293_154.1	1B	549.465	[A/G]	100	99	IWB31788	6B	36.69	0.1861	0.000467746	0.000869646	0.743	0.00393266	0.00742218	0.7472	8.0568e-05	0.00745138	0.0503	0.00166643	7.85578e-05	0.2473	0.000725907	0.00136409
SN52480	Ra_c698_1987.1	1B	549.785	[T/C]	100	100	IWB52480	1B	78.45	0.4925	0.000467746	0.00421376	0.3277	0.00393266	0.00218384	0.9998	8.0568e-05	0.0112294	1.769	0.014575	0.0235913	0.9317	0.000725907	0.0102041
SN31681	GENE-0120_431.1	1B	551.013	[A/G]	100	97.9	IWB31681	1B	78.99	0.2816	0.000467746	0.00175386	0.0805	0.00393266	0.000191509	0.3438	8.0568e-05	0.00234692	0.7793	0.014575	0.00800364	0.3075	0.000725907	0.00196424
SN31680	GENE-0120_397.1	1B	551.013	[A/C]	100	100	IWB31680	1B	78.99	0.5517	0.000467746	0.00499192	0.1074	0.00393266	0.000324253	0.4418	8.0568e-05	0.00347016	0.4641	0.0101249	0.00375621	0.3839	0.000725907	0.00279287
SN76624	wsnp_Ex_c1440_2764269.1	1B	551.179	[A/G]	100	99.5	IWA1889	1B	78.44	0.1587	0.000467746	0.000660206	0.2936	0.00393266	0.00181502	0.3792	8.0568e-05	0.00271665	1.4154	0.014575	0.0176632	0.6231	0.000725907	0.00574486
[truncated: 17,442 more rows]
