# Supplementary material for: Genetic characterization and genome-wide association mapping for dwarf bunt resistance in bread wheat accessions from the USDA National Small Grains Collection
Source: Theor Appl Genet. 2020 Jan 14;133(3):1069–80. doi: 10.1007/s00122-020-03532-0 (PMC7021738; doi:10.1007/s00122-020-03532-0)
Supplement: Supplementary file 8 — Supplementary material 8 (XLSX 11 kb) [file 122_2020_3532_MOESM8_ESM.xlsx]

## Sheet: Sheet1
Genetic characterization and genome-wide association mapping for dwarf bunt resistance in bread wheat accessions from the USDA National Small Grains Collection
Supplementary File 8 Four SNP markers that were significant (FDR-adjusted P < 0.05) in at least one trial mean or BLUE with each SNP associated annotation information, -log10(P) values, FDR-ajusted -log10(P) values and R2 values for each DB NI data set
SNP_Index	Physical_name (lWGSC, 2018)	Chr.	Mbp	SNP	Coverage	Identity	IWB_name	Chr. (Wang et al., 2014)	cM (Wang et al., 2014)	GRIN -log10(p)	GRIN_-log10(p)FDR	GRIN R2	2017_-log10(p)	2017_-log10(p)FDR	2017_R2	2018_-log10(p)	2018_-log10(p)FDR	2018_R2	2019_-log10(p)	2019_-log10(p)FDR	2019_R2	BLUE -log10(p)	BLUE_-log10(p)FDR	BLUE R2
SN64081	RFL_Contig2815_1135.1	6A	0.799217	[T/C]	100	99	IWB64081	6D	9.47	4.1531	0.470076	0.0651695	3.1822	0.242212	0.0471122	4.2459	0.56283	0.0649087	4.6701	0.987011	0.0723524	5.499	1.81598	0.0859776
SN21614	Excalibur_c10358_1800.1	6D	1.77335	[T/C]	100	99	IWB21614	6D	14.74	4.1531	0.470076	0.0651695	3.1822	0.242212	0.0471122	4.2459	0.56283	0.0649087	4.6701	0.987011	0.0723524	5.499	1.81598	0.0859776
SN15852	D_contig17056_55.1	6D	6.96654	[A/G]	100	100	IWB15852	6D	23.84	6.7521	2.46701	0.11112	4.485	0.505485	0.0700634	5.9652	1.98114	0.0948727	4.9877	1.00365	0.078659	8.3115	4.32738	0.133718
SN59793	RAC875_c63707_140.1	6D	7.2922	[A/G]	100	100	IWB59793	6B	11.14	5.5274	1.54329	0.0892769	4.6841	0.505485	0.072881	6.0797	1.98114	0.0960316	5.4606	1.17544	0.0860153	9.2709	4.98581	0.148072
