# Supplementary material for: Genetic characterization and genome-wide association mapping for dwarf bunt resistance in bread wheat accessions from the USDA National Small Grains Collection
Source: Theor Appl Genet. 2020 Jan 14;133(3):1069–80. doi: 10.1007/s00122-020-03532-0 (PMC7021738; doi:10.1007/s00122-020-03532-0)
Supplement: Supplementary file 9 — Supplementary material 9 (XLSX 38 kb) [file 122_2020_3532_MOESM9_ESM.xlsx]

## Sheet: Sheet1
Genetic characterization and genome-wide association mapping for dwarf bunt resistance in bread wheat accessions from the USDA National Small Grains Collection
Supplementary File 9 All 246 accessions with corresponding trial means, BLUE values and marker-trait group haplotypesa detected in this study
No	Accession	Status	Name	Taxon	Origin	Pedigree	GRIN_Recieved	Habit	Subpopulation	Duplicate	GRIN_DBNI	_2017_DBNI	_2018_DBNI	_2019_DBNI	BLUE_DBNI	DB-6D1	DB-6D2	QDB.ui-6DLb	QDB.ui-7ALc	QDB.ui-7DSd
1	CItr 4160	Cultivar	Hybrid 143	Triticum aestivum subsp. aestivum	United States, Washington	White Track/Little Club	1914	W	1	.	100	102.5	101.6	133.6	110.6	-	-	-	-	-
2	CItr 4655	Cultivar	White Odessa	Triticum aestivum subsp. aestivum	United States, Idaho	Soft White Winter	1915	W	3	.	100	73.3	93.4	142.3	99.6	+	-	-	-	-
3	CItr 8275	Cultivar	Albit	Triticum aestivum subsp. aestivum	United States, Washington	Hybrid 128/White Odessa	1927	W	1	.	100	104.4	114.4	127.2	114.6	+	-	-	-	-
4	CItr 9342	Uncertain improvement status	Moskwa B3251	Triticum aestivum subsp. aestivum	Russian Federation, Moscow	None	1927	W	5	.	1	2.1	6.1	2.7	7.2	+	-	-	-	-
5	CItr 11695	Breeding material	CI 11695	Triticum aestivum subsp. aestivum	United States, Idaho	Triplet/Oro Awned	1934	W	3	.	85	135.7	107.3	116.1	118.7	-	-	-	-	-
6	CItr 12249	Breeding material	Sel. 27-11	Triticum aestivum subsp. aestivum	United States, Washington	Turkey/Florence//Fortyfold/Federation/4/Oro//Turkey/Florence/3/Oro//Fortyfold/Federation	1944	W	3	.	5	91.8	23.6	87.6	58.7	+	-	-	-	-
7	CItr 12378	Breeding material	Jenkin Selection 1	Triticum aestivum subsp. aestivum	United States, Idaho	Jenkin/? (natural field hybrid)	1945	W	3	.	100	0	42.3	91.6	49.8	+	-	-	-	-
8	CItr 12675	Breeding material	Sel. 105	Triticum aestivum subsp. aestivum	United States, Idaho	Brevon/Relief	1949	W	3	.	97	88.5	91.2	127	100.9	+	-	-	-	-
9	CItr 13261	Breeding material	CI 13261	Triticum aestivum subsp. aestivum	United States, Idaho	Rex-Rio (CI12246)/4*Cheyenne	1956	W	4	.	97	121.9	104.1	134.6	118	-	-	-	-	-
10	CItr 13262	Breeding material	CI 13262	Triticum aestivum subsp. aestivum	United States, Idaho	Rex-Rio (CI12246)/3*Cheyenne	1956	W	4	.	96	91.9	108.5	112.6	105.3	-	-	-	-	-
11	CItr 13266	Breeding material	Awned Elgin 2	Triticum aestivum subsp. aestivum	United States, Idaho	Carlson's Fife/4*Elgin	1956	W	1	.	100	94	102.2	109.4	103.7	-	-	-	-	-
12	CItr 13426	Cultivar	Tendoy	Triticum aestivum subsp. aestivum	United States, Idaho	Rex/Rio/5*Cheyenne	1957	W	4	.	95	85.2	96.8	135.8	102.8	-	-	-	-	-
13	CItr 13675	Breeding material	Tendoy 61	Triticum aestivum subsp. aestivum	United States, Idaho	Rex/Rio//5*Cheyenne	1961	W	1	.	100	92.8	84.8	98	95.9	+	-	-	-	-
14	CItr 13676	Breeding material	Idaho 60BF4	Triticum aestivum subsp. aestivum	United States, Idaho	Alicel/Rex//2*Cheyenne	1961	W	4	.	100	71	53.6	121.2	81.9	-	-	-	-	-
15	CItr 13695	Breeding material	CI 13695	Triticum aestivum subsp. aestivum	United States, Idaho	Alicel-Rex-P80/3*Comanche	1962	W	4	.	100	98.1	89.3	112.1	101.5	-	-	-	-	-
16	CItr 13846	Cultivar	Itana 65	Triticum aestivum subsp. aestivum	United States, Idaho	selection from Itana	1963	W	4	.	100	109.9	87.8	120.1	106	+	-	-	-	-
17	CItr 13866	Breeding material	Idaho 63M532-3	Triticum aestivum subsp. aestivum	United States, Idaho	Hussar/3*Cheyenne	1964	W	4	.	100	86.1	95.9	107	99	-	-	-	-	-
18	CItr 13867	Breeding material	Idaho 63M2390	Triticum aestivum subsp. aestivum	United States, Idaho	Rex/Rio//2*Cheyenne/3/3*Cheyenne	1964	W	4	.	97	81.3	93.9	114.6	97.2	-	-	-	-	-
19	CItr 13869	Breeding material	A5598-35-10	Triticum aestivum subsp. aestivum	United States, Idaho	Blackhull/Rex//Rio/Rex/3/Utah 175a-53	1965	W	3	.	100	110.5	113.7	135.8	117.4	+	-	-	-	-
20	CItr 13870	Breeding material	A5598-36-3	Triticum aestivum subsp. aestivum	United States, Idaho	Blackhull/Rex//Rio/Rex/3/Utah 175a-53	1965	W	3	.	100	103.2	100.4	140.4	111.4	+	-	-	-	-
21	CItr 13871	Breeding material	A5598-36-6	Triticum aestivum subsp. aestivum	United States, Idaho	Blackhull/Rex//Rio/Rex/3/Utah 175a-53	1965	W	3	.	86	129.9	110.4	141.7	121.8	+	-	-	-	-
22	CItr 13873	Breeding material	Idaho 9130	Triticum aestivum subsp. aestivum	United States, Idaho	Alicel/Rex//3*Comanche	1965	W	4	.	88	84.7	98.1	119.7	98.9	-	-	-	-	-
23	CItr 13976	Breeding material	IDAHO 9129	Triticum aestivum subsp. aestivum	United States, Idaho	Hohenheimer/2*Elgin//Omar/Sel. 30	1965	W	1	.	100	98.7	108.9	144	113.1	-	-	-	-	-
24	CItr 14106	Breeding material	Snow Mold Tolerant Selection 1	Triticum aestivum subsp. aestivum	United States, Idaho	Snow Mold Resistance-Idaho-See also PI 476212-476214	1966	W	6	.	2	2.3	7.3	1	7.4	+	-	-	-	-
25	CItr 14577	Breeding material	COR 61-487	Triticum aestivum subsp. aestivum	United States, Oregon	Druchamp/Nord Desprez	1969	W	1	.	100	98.9	80.3	63.9	90.6	+	-	-	-	-
26	CItr 15175	Cultivar	Roedel	Triticum aestivum subsp. aestivum	United States, Oregon	selection from Alba (or possibly Alba/Burt)	1971	W	1	.	100	57.7	71	88.9	77.6	+	-	-	-	-
27	CItr 15317	Cultivar	Franklin	Triticum aestivum subsp. aestivum	United States, Idaho	Cheyenne*2/PI 178383	1971	W	4	.	6	0.5	2.6	22.3	9.6	+	+	-	+	-
28	CItr 15338	Breeding material	ID 701005	Triticum aestivum subsp. aestivum	United States, Idaho	selection from field of Itana 65	1972	W	4	.	93	56.8	57.6	113.3	76.1	+	-	-	-	-
29	CItr 15339	Breeding material	ID 701008	Triticum aestivum subsp. aestivum	United States, Idaho	Ponca/Cheyenne//Tendoy	1972	W	4	.	100	115.8	83.1	163.4	113.6	+	-	-	-	-
30	CItr 15579	Breeding material	Selection 120	Triticum aestivum subsp. aestivum	United States, Oregon	Uncertain	1972	W	1	.	100	100.1	76	124.3	99.4	+	-	-	-	-
31	CItr 17247	Breeding material	ID 711004	Triticum aestivum subsp. aestivum	United States, Idaho	PI 178383/Cheyenne//3*Tendoy = sib to Ark, CI 15286	1973	W	4	.	8	29.9	23	85.1	36.8	+	-	-	-	-
32	CItr 17253	Breeding material	ID 701008	Triticum aestivum subsp. aestivum	United States, Idaho	Ponca/Cheyenne//Tendoy	1973	W	4	.	100	96.6	95.9	142.6	108.4	-	-	-	-	-
33	CItr 17270	Cultivar	Jeff	Triticum aestivum subsp. aestivum	United States, Idaho	Itana//Kiowa/PI 178383	1973	W	4	.	12	4.5	0	0	7.3	+	+	-	-	-
34	CItr 17271	Breeding material	WA 5911	Triticum aestivum subsp. aestivum	United States, Washington	CI 9342/Itana	1973	W	3	.	2	0	7.7	0	6.7	+	-	-	-	-
35	CItr 17299	Breeding material	ID 73-5120	Triticum aestivum subsp. aestivum	United States, Idaho	Sonora 37/Golden//Tendoy 61/3/Nugaines/4/WA 4765	1974	W	3	.	100	97.9	98.8	120	105.9	+	-	-	-	-
36	CItr 17300	Breeding material	ID 73-5121	Triticum aestivum subsp. aestivum	United States, Idaho	Sonora 37/Golden//Tendoy 61/3/Nugaines/4/WA 4765	1974	W	3	.	85	97	88.7	132.3	101.7	+	-	-	-	-
37	CItr 17301	Breeding material	ID 73-5122	Triticum aestivum subsp. aestivum	United States, Idaho	Sonora 37/Golden//Tendoy 61/3/Nugaines/4/WA 4765	1974	W	3	.	85	85.7	88.4	120.7	95.5	+	-	-	-	-
38	CItr 17302	Breeding material	ID 73-5084	Triticum aestivum subsp. aestivum	United States, Idaho	Sonora 37/Golden//Tendoy 61/3/Nugaines/4/WA 4765	1974	W	3	.	97	73	90.4	86.9	88.2	+	-	-	-	-
39	CItr 17306	Breeding material	ID 73-5132	Triticum aestivum subsp. aestivum	United States, Idaho	Sonora 37/Golden//Tendoy 61/3/Nugaines/4/WA 4765	1974	W	3	.	95	53.1	78.3	101.4	80	+	-	-	-	-
40	CItr 17308	Breeding material	ID 73-5134	Triticum aestivum subsp. aestivum	United States, Idaho	Itana/Idaed 59B//McCall/3/WA 4765	1974	W	3	.	97	60	61.4	126.4	81.4	+	-	-	-	-
41	CItr 17311	Breeding material	ID 73-5137	Triticum aestivum subsp. aestivum	United States, Idaho	Itana/Idaed 59B//McCall/3/WA 4765	1974	W	3	.	85	96.2	103	119.3	103.7	+	-	-	-	-
42	CItr 17727	Cultivar	Weston	Triticum aestivum subsp. aestivum	United States, Idaho	Bezostaja//Burt/PI 178383	1977	W	2	.	0	0	0	0	3.8	+	+	-	-	-
43	CItr 17730	Breeding material	ID 77-53-23-B	Triticum aestivum subsp. aestivum	United States, Idaho	WA4765//Burt/PI178383 = sib of Greer and Lenore	1977	W	2	.	2	3.1	0.9	29	10.3	+	-	-	-	-
44	CItr 17731	Breeding material	ID 75-53-7	Triticum aestivum subsp. aestivum	United States, Idaho	WA4765/Burt*2/PI 178383	1977	W	2	.	11	0	1	100.6	22.8	+	-	+	+	-
45	CItr 17734	Breeding material	ID 75-55-19	Triticum aestivum subsp. aestivum	United States, Idaho	Bezostaja//Burt/PI 178383	1977	W	2	.	0	0.9	0	6.9	5.3	+	+	-	-	-
46	CItr 17838	Breeding material	ID 72-5059	Triticum aestivum subsp. aestivum	United States, Idaho	Norin 10/Brevor//7*Burt/3/Burt*2/PI 178383 (Has Bt9 and Bt10)	1979	W	4	.	0	8.9	1.9	89.3	22.2	-	+	-	-	-
47	CItr 17841	Breeding material	ID 74-53/18	Triticum aestivum subsp. aestivum	United States, Idaho	WA 4765//Burt/PI 178383	1979	W	2	.	5	15.3	8.6	8	13.8	+	-	-	-	-
48	CItr 17846	Cultivar	Manning	Triticum aestivum subsp. aestivum	United States, Utah	Delmar/PI 178383//Columbia/4/Delmar/3/UT 175-53//Norin 10/Brevor ; UT175-53 = Hussar/Turkey//Ridit/3/Oro/Ridit	1979	W	3	.	12	0	0	0	5.8	+	+	-	-	-
49	CItr 17860	Cultivar	Neeley	Triticum aestivum subsp. aestivum	United States, Idaho	Heglar/3/Norin 10/Staring//2*Cheyenne	1980	W	3	.	100	99.8	91	106.8	101.7	+	-	-	-	-
50	CItr 17877	Breeding material	Isoline: rht1 rht2	Triticum aestivum subsp. aestivum	United States, Washington	Itana/Norin 10/Brevor 14//6*Itana ; "Norin 10/Brevor 14" = CItr 13253, Norin 10/Brevor, Sel. 14	1980	W	4	.	100	129.4	108.6	134.7	122.1	+	-	-	-	-
51	CItr 17902	Cultivar	Winridge	Triticum aestivum subsp. aestivum	United States, Montana	Burt/PI 178383//Winalta/3/Crest	1980	W	2	.	4	0.8	24.8	17.5	16	+	+	-	-	-
52	PI 73332	Breeding material	2893	Triticum aestivum subsp. aestivum	Azerbaijan	Muganka/Belokoloska	1927	W	5	.	100	108.7	97.3	129.4	110.5	+	-	-	-	-
53	PI 73360	Landrace	Kirda Boogda	Triticum aestivum subsp. aestivum	Azerbaijan		1927	W	5	.	100	85.7	83.5	121.7	96.8	+	-	-	-	-
54	PI 94418	Landrace	99	Triticum aestivum subsp. aestivum	Russian Federation		1931	W	3	.	100	104.1	77.4	121.7	101.2	+	-	-	-	-
55	PI 94518	Landrace	198	Triticum aestivum subsp. aestivum	Azerbaijan		1931	W	3	.	100	94.4	60.5	95.9	88	+	-	-	-	-
56	PI 166285	Landrace	Yillik	Triticum aestivum subsp. aestivum	Turkey, Sivas		1948	W	2	.	100	18.3	44.4	110.1	60	+	-	-	-	-
57	PI 166313	Landrace	Calibasan	Triticum aestivum subsp. aestivum	Turkey, Sivas		1948	W	2	.	100	94.4	62.1	16.2	74.9	+	-	-	-	-
58	PI 166909	Landrace	Sam	Triticum aestivum subsp. aestivum	Turkey, Tokat		1948	W	2	.	0	0	0	124.2	24.5	+	-	-	-	-
59	PI 167699	Landrace	3893	Triticum aestivum subsp. aestivum	Turkey, Tokat		1948	W	2	.	72	47.4	6	82.7	47	+	-	-	-	-
60	PI 172585	Landrace	Asure	Triticum aestivum subsp. aestivum	Turkey, Elazig		1949	W	2	.	96	19.1	31.4	92.4	52.1	+	-	-	-	-
61	PI 177870	Landrace	4453	Triticum aestivum subsp. aestivum	Turkey, Elazig		1949	W	2	.	100	16.1	54.3	25.5	48.1	+	-	-	-	-
62	PI 178003	Breeding material	142/1	Triticum aestivum subsp. aestivum	Turkey, Erzurum		1949	W	2	.	4	3.9	1.3	88.6	20.9	+	-	-	-	-
63	PI 178167	Breeding material	168/7	Triticum aestivum subsp. aestivum	Turkey, Erzurum		1949	W	5	.	100	54.4	94.6	120.7	89.9	+	-	-	-	-
64	PI 178201	Landrace	Malkesi	Triticum aestivum subsp. aestivum	Turkey, Erzincan	Contains Bt3 and Bt9	1949	W	6	.	1	15.8	0	116.7	28.9	+	-	-	-	-
65	PI 178741	Breeding material	156/6	Triticum aestivum subsp. aestivum	Turkey, Erzurum		1949	W	5	.	100	79.5	95.8	77.6	91.4	+	-	-	-	-
66	PI 178789	Landrace	Sihhe	Triticum aestivum subsp. aestivum	Turkey, Van		1949	W	5	.	100	57.4	45.1	74	66.5	+	-	-	-	-
67	PI 178796	Landrace	Behlul	Triticum aestivum subsp. aestivum	Turkey, Van		1949	W	5	.	100	27.7	30	18.2	42.9	+	-	-	-	-
68	PI 182739	Landrace	Topbas	Triticum aestivum subsp. aestivum	Turkey, Kars		1979	W	5	.	100	78.8	96.2	109.2	96.9	+	-	-	-	-
69	PI 184232	Landrace	BR 6321	Triticum aestivum subsp. aestivum	Serbia		1949	W	2	.	100	72	112.4	144.4	105.8	+	-	-	-	-
70	PI 191139	Landrace	Marruecos o Mocho	Triticum aestivum subsp. aestivum	Spain		1950	W	1	.	100	25.9	64.3	85.9	64.8	+	-	-	-	-
71	PI 191436	Cultivar	Arco	Triticum aestivum subsp. aestivum	United States, Oregon	Arcadian/Hard Federation	1950	W	1	.	100	63.1	71.6	97.3	81	+	-	-	-	-
72	PI 211657	Uncertain improvement status	1167	Triticum aestivum subsp. aestivum	Turkey		1953	W	2	.	4	6.3	3.8	0	7.7	+	-	-	-	-
73	PI 211681	Uncertain improvement status	24984	Triticum aestivum subsp. aestivum	Turkey		1953	W	1	.	100	45.6	55.6	91.7	69.7	+	-	-	-	-
74	PI 265015	Landrace	30/6-2	Triticum aestivum subsp. aestivum	Turkey, Elazig		1960	W	2	.	8	0	0.7	22.9	9.2	+	-	-	-	-
75	PI 341631	Landrace	Pazarcik Sarisi	Triticum aestivum subsp. aestivum	Turkey, Bilecik		1969	W	2	.	2	1.2	0.8	4.7	5.6	+	-	-	-	-
76	PI 341632	Landrace	Qognucek	Triticum aestivum subsp. aestivum	Turkey, Bilecik		1969	W	3	.	100	105.8	34.6	112.3	85.4	+	-	-	-	-
77	PI 345022	Landrace	20-I/8-C	Triticum aestivum subsp. aestivum	Serbia		1969	W	3	.	100	88.5	50	75.5	79	+	-	-	-	-
78	PI 345099	Landrace	98-II/25-A	Triticum aestivum subsp. aestivum	Serbia		1969	W	3	.	8	0.5	0	0	5.3	+	-	-	-	-
79	PI 345102	Landrace	101-II/25-D	Triticum aestivum subsp. aestivum	Serbia		1969	W	3	.	2	0	1.1	0.7	4.6	+	-	-	+	-
80	PI 345106	Landrace	105-II/27-A	Triticum aestivum subsp. aestivum	Serbia		1969	W	3	.	0	0	0.4	0	3.9	+	-	-	-	-
81	PI 345222	Landrace	221-VI/16-A	Triticum aestivum subsp. aestivum	Serbia		1969	W	3	.	5	3.9	2.4	8.5	8.1	+	-	-	-	-
82	PI 345428	Landrace	427-VII/80	Triticum aestivum subsp. aestivum	Montenegro		1969	W	3	.	1	0	0		6.2	-	-	-	-	-
83	PI 345480	Landrace	476	Triticum aestivum subsp. aestivum	Serbia		1969	W	3	.	8	11.3	7.9	6.5	12.5	+	-	-	-	-
84	PI 345500	Landrace	493	Triticum aestivum subsp. aestivum	Serbia		1969	W	3	.	100	63.6	67.8	102	81.1	+	-	-	-	-
85	PI 350052	Landrace	656-IV/11	Triticum aestivum subsp. aestivum	Serbia		1970	W	3	.	100	83.9	79.9	125.7	95.9	+	-	-	-	-
86	PI 350118	Landrace	736-VII/1	Triticum aestivum subsp. aestivum	Serbia		1970	W	1	.	100	98.4	60.9	121.2	93.8	+	-	-	-	-
87	PI 362423	Landrace	III/8-A	Triticum aestivum subsp. aestivum	Serbia		1971	W	3	.	100	76.5	64.3	75.5	80.1	+	-	-	-	-
88	PI 362502	Landrace	IV/17-X23	Triticum aestivum subsp. aestivum	Serbia		1971	W	3	.	100	97.2	86.7	114.1	100.8	+	-	-	-	-
89	PI 362566	Landrace	VI/8-C	Triticum aestivum subsp. aestivum	Serbia		1971	W	3	.	4	3.5	10.5	0	9.1	+	-	-	-	-
90	PI 362581	Landrace	VI/11-A	Triticum aestivum subsp. aestivum	Serbia		1971	W	3	.	11	4.5	1.6	5.8	10.5	+	-	-	-	-
91	PI 362695	Landrace	VIII/25-A	Triticum aestivum subsp. aestivum	Montenegro		1971	W	3	.	5	11.3	0.4	0	8.4	+	-	-	-	-
92	PI 362701	Landrace	VIII/32-A	Triticum aestivum subsp. aestivum	Montenegro		1971	W	1	.	100	63.7	54	113.2	78.5	+	-	-	-	-
93	PI 362710	Landrace	VIII/41-X9	Triticum aestivum subsp. aestivum	Montenegro		1971	W	4	.	11	21.5	20.5	15.3	22.2	+	+	-	-	-
94	PI 372002	Landrace	32679-71	Triticum aestivum subsp. aestivum	Turkey, Erzurum		1972	W	6	.	100	2.4	2.2	10	23.7	+	-	-	-	-
95	PI 374510	Landrace	48/71	Triticum aestivum subsp. aestivum	Serbia		1972	W	3	.	100	81.9	58.5	142.1	90.6	-	-	-	-	-
96	PI 374540	Landrace	78/71	Triticum aestivum subsp. aestivum	Serbia		1972	W	3	.	2	0	0	0	4.1	+	-	-	-	-
97	PI 374568	Landrace	106/71	Triticum aestivum subsp. aestivum	Serbia		1972	W	3	.	8	0	0	0	5.1	+	-	-	-	-
98	PI 378527	Landrace	1802	Triticum aestivum subsp. aestivum	Serbia		1973	W	1	.	100	98.7	68.9	107.9	94.5	+	-	-	-	-
99	PI 422445	Cultivar	Yektay 406	Triticum aestivum subsp. aestivum	Turkey		1978	W	1	.	100	50.9	47.5	86.7	67.6	+	-	-	-	-
100	PI 470366	Landrace	79TK049-1037	Triticum aestivum subsp. aestivum	Turkey, Van		1982	W	2	.	99	74.2	88	116.8	94	+	-	-	-	-
101	PI 470388	Landrace	79TK054-305	Triticum aestivum subsp. aestivum	Turkey, Hakkari		1982	W	5	.	74	22.5	24.2	11.1	33.8	+	-	-	-	-
102	PI 470389	Landrace	79TK054-307	Triticum aestivum subsp. aestivum	Turkey, Hakkari		1982	W	5	.	53	19.4	30.5	10.2	30.9	+	-	-	-	-
103	PI 470392	Landrace	79TK055-313	Triticum aestivum subsp. aestivum	Turkey, Hakkari		1982	W	6	.	40	40.6	26.9	89.8	47.6	+	+	-	-	-
104	PI 470394	Landrace	79TK056-316	Triticum aestivum subsp. aestivum	Turkey, Hakkari		1982	W	5	.	100	14.6	15.4	0	30.4	+	-	-	-	-
105	PI 470395	Landrace	79TK058-330	Triticum aestivum subsp. aestivum	Turkey, Hakkari		1982	W	6	.	4	0	0	0	4.5	+	+	-	-	-
106	PI 470396	Landrace	79TK058-331	Triticum aestivum subsp. aestivum	Turkey, Hakkari		1982	F	6	.	11	0.8	0.7	1.2	6.3	+	-	-	-	-
107	PI 470437	Landrace	79TK070-1063	Triticum aestivum subsp. aestivum	Turkey, Van		1982	W	2	.	95	5.3	1	0	21.7	-	-	-	-	-
108	PI 470470	Landrace	79TK084-433	Triticum aestivum subsp. aestivum	Turkey, Agri		1982	W	5	.	100	107.8	54.6	4.6	75.6	+	-	-	-	+
109	PI 470481	Landrace	79TK090-451	Triticum aestivum subsp. aestivum	Turkey, Kars		1982	W	2	.	100	115.4	86.6	128.2	109.1	+	-	-	-	-
110	PI 470541	Landrace	79TK107-561	Triticum aestivum subsp. aestivum	Turkey, Kars		1982	F	2	.	0	48.5	43.5	115.7	53.9	+	-	-	-	-
111	PI 470577	Cultivar	Kirac 66	Triticum aestivum subsp. aestivum	Turkey, Erzurum	Florence/Yayla 305	1982	F	1	.	9	0	0	86.5	19.7	+	-	-	-	-
112	PI 470690	Landrace	79TK131-705A	Triticum aestivum subsp. aestivum	Turkey, Sivas		1982	W	2	.	8	0	7.8	0	7.7	+	-	-	-	-
113	PI 473548	Breeding material	67R913	Triticum aestivum subsp. aestivum	United States, Washington	KS63GH279/2*CI 13438	1982	W	3	.	100	60	73.7	122.5	85	+	-	-	-	-
114	PI 473552	Breeding material	71R1203	Triticum aestivum subsp. aestivum	United States, Washington	NB542437/CI 13438//2*Burt/3/NB542437/2*CI 13438	1982	W	3	.	100	52.3	67.8	92.5	75.4	+	-	-	-	-
115	PI 494095	Cultivar	John	Triticum aestivum subsp. aestivum	United States, Washington	(Omar/1834//CI 13438/3/PI 94540) selection/Sprague	1984	W	2	.	100	49.8	55.6	93.6	71	+	-	-	-	-
116	PI 497672	Cultivar	Malcolm	Triticum aestivum subsp. aestivum	United States, Oregon	Stephens//63-189-66-7/Bezostaja	1985	W	1	.	100	49.8	56.6	130	77.5	-	-	-	-	-
117	PI 503552	Breeding material	Karcag 522 M7K	Triticum aestivum subsp. aestivum	United States, Washington	Mutant of Karcag, induced by gamma radiation	1986	W	3	.	100	110.8	95.2	81	102.1	+	-	-	-	-
118	PI 518901	Breeding material	A6258-G-6-24-5	Triticum aestivum subsp. aestivum	United States, Idaho	Cheyenne*2/PI 178383	1987	W	4	.	98	75.1	72.2	78.3	82.1	+	+	-	-	-
119	PI 518904	Breeding material	A6322-B-1-36-1-2	Triticum aestivum subsp. aestivum	United States, Idaho	Bison//Kiowa/PI 178383	1987	W	4	.	88	23.4	24.1	31.3	39.7	+	+	-	-	-
120	PI 518907	Breeding material	A6324-B-1-39-2-3	Triticum aestivum subsp. aestivum	United States, Idaho	Warrior//Kiowa/PI 178383	1987	W	4	.	0	0.8	1.7	0	4.6	+	+	-	-	-
121	PI 518914	Breeding material	A6258-G-8-35-10	Triticum aestivum subsp. aestivum	United States, Idaho	Cheyenne*2/PI 178383	1987	W	4	.	3	0	0	0	4.3	+	+	-	-	-
122	PI 518917	Breeding material	A6324-B-1-39-2	Triticum aestivum subsp. aestivum	United States, Idaho	Warrior//Kiowa/PI 178383	1987	W	4	.	21	38.6	26.6	30	33.7	+	+	-	-	-
123	PI 518964	Breeding material	M70-1428	Triticum aestivum subsp. aestivum	United States, Oregon	Omar*3/PI 178383//Riebesel	1987	W	1	.	11	0	5.9	0	7.6	+	+	-	-	-
124	PI 518985	Breeding material	VHO 70821	Triticum aestivum subsp. aestivum	United States, Washington	C59287/CI 13438	1987	W	3	.	100	7.4	21.1	26.4	34.4	+	-	-	+	-
125	PI 518988	Breeding material	ID 71003	Triticum aestivum subsp. aestivum	United States, Idaho	Rex/Rio/2*Cheyenne//3*Comanche/3/2*Itana 65	1987	W	4	.	100	73.8	75.5	132.3	92	+	-	-	-	-
126	PI 518989	Breeding material	ID 71004	Triticum aestivum subsp. aestivum	United States, Idaho	Rex/Rio/2*Cheyenne//3*Comanche/3/2*Itana 65	1987	W	4	.	98	115.2	99.3	108.4	109.5	+	-	-	-	-
127	PI 518990	Breeding material	ID 71005	Triticum aestivum subsp. aestivum	United States, Idaho	Rex/Rio/2*Cheyenne//3*Comanche/3/2*Itana 65/4/Hussar/3* Cheyenne/3/Itana 65	1987	W	4	.	84	62.5	82.4	103.5	83.1	-	-	-	-	-
128	PI 518991	Breeding material	ID 71008	Triticum aestivum subsp. aestivum	United States, Idaho	Hussar/3*Cheyenne (CI 13866)/2*Tendoy (CI 13426)	1987	W	4	.	100	79	83.9	134.2	97.1	-	-	-	-	-
129	PI 518992	Breeding material	ID 71009	Triticum aestivum subsp. aestivum	United States, Idaho	Hussar/3*Cheyenne (CI 13866)/2*Tendoy (CI 13426)	1987	W	4	.	100	112.2	90.8	111.8	106.6	-	-	-	-	-
130	PI 518995	Breeding material	ID 71016	Triticum aestivum subsp. aestivum	United States, Idaho	Hussar/3*Cheyenne//Itana 65/4/Rex/Rio/2*Cheyenne//3*Comanche/3/Itana 65	1987	W	4	.	98	96	105.7	134.3	109.4	-	-	-	-	-
131	PI 518997	Breeding material	ID 71023	Triticum aestivum subsp. aestivum	United States, Idaho	Burt/Itana Selection 215//Itana 65	1987	W	4	.	100	118.3	106.5	134	117.6	+	-	-	-	-
132	PI 518998	Breeding material	ID 71030	Triticum aestivum subsp. aestivum	United States, Idaho	Burt/Itana Selection 215//Tendoy	1987	W	4	.	100	77	78.2	112.7	91	+	-	-	-	-
133	PI 518999	Breeding material	ID 71031	Triticum aestivum subsp. aestivum	United States, Idaho	Burt/Itana Selection 215//Tendoy	1987	W	4	.	100	110.9	90	120.6	107.4	-	-	-	-	-
134	PI 519000	Breeding material	ID 71034	Triticum aestivum subsp. aestivum	United States, Idaho	Burt/Itana Selection 215//Tendoy	1987	W	4	.	100	90.8	76.1	96.3	92.3	-	-	-	-	-
135	PI 519001	Breeding material	ID 71037	Triticum aestivum subsp. aestivum	United States, Idaho	Requa/Tendoy	1987	W	4	.	100	119.6	101.9	132.9	116.3	-	-	-	-	-
136	PI 519002	Breeding material	ID 71038	Triticum aestivum subsp. aestivum	United States, Idaho	Itana 65/Golden	1987	W	3	.	100	93.1	113.6	66.9	100.8	+	-	-	-	-
137	PI 519051	Breeding material	MT 71131	Triticum aestivum subsp. aestivum	United States, Montana	Westmont*2/PI 178383-12-1-2//Yogo Short Straw 2	1987	W	2	.	100	105	84.1	84.6	97.2	-	-	-	-	-
138	PI 519123	Breeding material	MT 7545	Triticum aestivum subsp. aestivum	United States, Montana	17-2/Diehl-Mediterranean	1987	W	6	.	11	0	0	0	5.6	+	+	+	-	-
139	PI 519290	Breeding material	SWO 730902F-1H-1P-OP	Triticum aestivum subsp. aestivum	United States, Oregon	55-1744/Siete Cerros//Suwon/Roedel	1987	W	1	.	100	73.7	77.8	148.6	95.6	-	-	-	-	-
140	PI 542575	Breeding material	M85-22	Triticum aestivum subsp. aestivum	United States, Oregon	PI 178383/Elgin	1987	W	2	.	1	0	0.4	21	7.6	-	-	+	-	-
141	PI 542576	Breeding material	M85-25	Triticum aestivum subsp. aestivum	United States, Oregon	Elgin*2/PI 178383	1987	W	1	.	4	0	3.9	1.2	6	+	+	-	-	-
142	PI 542584	Landrace	79TK058-330, HD4	Triticum aestivum subsp. aestivum	Turkey, Hakkari		1987	W	6	.	0	0	11.4	0	7.6	+	+	-	-	-
143	PI 542585	Landrace	79TK090-451, HD1	Triticum aestivum subsp. aestivum	Turkey, Kars		1987	W	2	.	3	0	0.5	0	4.5	+	-	-	-	-
144	PI 554119	Genetic material	M82-2123	Triticum aestivum subsp. aestivum	United States, Oregon	Elgin/PI 166910	1987	W-S	2	Y	1	0	0.7	0	4.2	+	-	-	-	-
145	PI 557012	Breeding material	Idaho 352	Triticum aestivum subsp. aestivum	United States, Idaho	Turkey/Burt//Snow Mold Selection 6/4/2*Itana/UT175a-53//Beadles Burt/3/CItr 13438/6/Turkey/Burt//Bezostaya 1	1991	W	3	.	2	0	19.1	4.1	11.2	+	-	-	-	-
146	PI 560595	Landrace	TU85-020-01-1	Triticum aestivum subsp. aestivum	Turkey, Hakkari		1986	W	6	.	2	0	0	1.3	4.4	+	-	-	+	-
147	PI 560596	Landrace	TU85-020-01-2	Triticum aestivum subsp. aestivum	Turkey, Hakkari		1986	W	6	.	3	0	0	5.8	5.3	+	-	-	-	-
148	PI 560598	Landrace	TU85-020-03	Triticum aestivum subsp. aestivum	Turkey, Hakkari		1986	W	6	.	25	0	0.7	1.6	8.5	+	-	-	-	-
149	PI 560601	Landrace	TU85-025-04	Triticum aestivum subsp. aestivum	Turkey, Hakkari		1986	W	6	.	0	0	0	0	3.8	+	-	-	-	-
150	PI 560604	Landrace	TU85-027-01-1	Triticum aestivum subsp. aestivum	Turkey, Hakkari		1986	W	6	.	25	0	2.8	4.8	9.7	+	-	-	-	-
151	PI 560605	Landrace	TU85-027-01-2	Triticum aestivum subsp. aestivum	Turkey, Hakkari		1986	W	6	.	2	18.1	18.6	0	16.7	+	-	-	-	-
152	PI 560787	Landrace	TU86-03-01-1	Triticum aestivum subsp. aestivum	Turkey, Hakkari		1989	W	6	.	85	4.9	33.9	6.1	31.8	+	-	-	-	+
153	PI 560791	Landrace	TU86-06-01-3	Triticum aestivum subsp. aestivum	Turkey, Hakkari		1989	W	1	.	90	35.3	44.2	42.9	52.8	+	-	-	+	-
154	PI 560792	Landrace	TU86-07-01-1	Triticum aestivum subsp. aestivum	Turkey, Hakkari		1989	W	6	.	0	0	3.4	0	5	+	-	-	-	-
155	PI 560793	Landrace	TU86-07-01-2	Triticum aestivum subsp. aestivum	Turkey, Hakkari		1989	W	6	.	7	0	0	104.8	22.4	+	-	-	-	+
156	PI 560814	Landrace	Istanbul	Triticum aestivum subsp. aestivum	Turkey, Siirt		1989	F	2	.	6	0	3.1	5.2	6.7	-	-	-	-	-
157	PI 560830	Landrace	TU86-32-02	Triticum aestivum subsp. aestivum	Turkey, Hakkari		1989	W	6	.	25	0	0.7	15.3	10.7	+	-	-	-	-
158	PI 560835	Landrace	Poize	Triticum aestivum subsp. aestivum	Turkey, Hakkari		1989	W	6	.	60	0	2.4	15	17.1	+	-	-	-	-
159	PI 560836	Landrace	Poize	Triticum aestivum subsp. aestivum	Turkey, Hakkari		1989	W	6	.	3	0	0	5.1	5.2	+	+	-	-	-
160	PI 560838	Landrace	TU86-41-01-1	Triticum aestivum subsp. aestivum	Turkey, Hakkari		1989	W	6	.	1	0	2.4	4.5	5.5	+	-	-	-	-
161	PI 560840	Landrace	TU86-41-01-3	Triticum aestivum subsp. aestivum	Turkey, Hakkari		1989	W	6	.	11	27.3	20.4	0	21.6	+	-	-	-	+
162	PI 560842	Landrace	TU86-41-01-5	Triticum aestivum subsp. aestivum	Turkey, Hakkari		1989	W	6	.	0	0	0	0	3.8	+	-	-	-	+
163	PI 560843	Landrace	TU86-41-01-6	Triticum aestivum subsp. aestivum	Turkey, Hakkari		1989	W	6	.	0	0	0	0	3.8	+	-	-	-	-
164	PI 560846	Landrace	TU86-42-01-4	Triticum aestivum subsp. aestivum	Turkey, Hakkari		1989	W	6	.	0	0	2.8	0	4.8	+	-	-	-	-
165	PI 560848	Landrace	TU86-42-01-6	Triticum aestivum subsp. aestivum	Turkey, Hakkari		1989	W	6	.	0	0	0	0	3.8	+	-	-	-	+
166	PI 574145	Breeding material	83SEB57ST	Triticum aestivum subsp. aestivum	United States, Montana	TAM 101//CI 12632/PI 282931	1992	W	1	.	100	124.7	101.1	100.9	112.5	+	-	-	-	-
167	PI 574234	Breeding material	86WTR-8	Triticum aestivum subsp. aestivum	United States, Montana	WKP3528/3/83SEB61SN--	1992	W	2	.	2	0	0.9	2.1	4.8	+	-	-	-	-
168	PI 586753	Breeding material	WA 7759	Triticum aestivum subsp. aestivum	United States, Washington	PI 173467/CI 13438//Magnif/3/Cardon/Hatton	1995	W	3	.	10	21.2	27.4	50.6	30.1	+	-	-	-	-
169	PI 600677	Breeding material	MT9222	Triticum aestivum subsp. aestivum	United States, Montana	Nuwest/8/(MT7869, ((Sinvalocho/Wichita//Hope/Cheyenne/3/Wichita/4/Seu Seun 27, TX55-391-56-D8)/5/Westmont, MT7015)/6/Froid/7/Yogo*3//Norin 10/Brevor)/9/Norwin/3/(Mt7840, Trader/Froid//Wanser/Winoka)	1998	W	3	.	100	75.5	92.8	86.7	91	-	-	-	-	-
170	PI 620651	Breeding material	880494	Triticum aestivum subsp. aestivum	United States, Oregon	OR7946/Hill//Hill	1998	W	1	.	1	0	0	5.6	4.9	+	-	-	-	-
171	PI 620652	Breeding material	3900438	Triticum aestivum subsp. aestivum	United States, Oregon	TCK82799/WAR//Burt/PI178383/3/Hill	1998	W	1	.	8	0	1.2	0	5.5	+	-	+	+	-
172	PI 620655	Breeding material	3890209	Triticum aestivum subsp. aestivum	United States, Oregon		1998	W	1	.	0	0	0	0	3.8	+	+	-	-	-
173	PI 620662	Breeding material	908294	Triticum aestivum subsp. aestivum	United States, Oregon	Fief/Pernel	1998	W	1	.	100	96.6	68.2	98.5	91.2	+	-	-	-	-
174	PI 620933	Landrace	IWA8606319	Triticum aestivum subsp. aestivum	Iran, West Azerbaijan		1997	W	2	.	3	0	0	3	4.8	+	-	-	-	-
175	PI 620937	Landrace	IWA8606344	Triticum aestivum subsp. aestivum	Iran, West Azerbaijan		1997	W	2	.	11	2.4	0	2.1	6.8	+	-	-	-	-
176	PI 621069	Landrace	IWA8606683	Triticum aestivum subsp. aestivum	Iran, West Azerbaijan		1997	W	2	.	100	20.6	39.2	65.2	51.4	+	-	-	-	-
177	PI 621586	Landrace	IWA8608765	Triticum aestivum subsp. aestivum	Iran, Kordestan		1997	W	5	.	5	2.7	4.5	26.3	11.5	+	-	-	-	-
178	PI 621623	Landrace	IWA8609107	Triticum aestivum subsp. aestivum	Iran, Kordestan		1997	W	6	.	10	0	1.8	0	6.1	+	-	-	-	-
179	PI 622068	Landrace	IWA8610516	Triticum aestivum subsp. aestivum	Iran, Gilan		1997	W	5	.	2	0	0	1.1	4.3	+	-	-	-	-
180	PI 622274	Landrace	IWA8611008	Triticum aestivum subsp. aestivum	Iran, Khorasan		1997	W	5	.	100	34.8	38	88.9	59.5	+	-	-	-	-
181	PI 622884	Landrace	IWA8613583	Triticum aestivum subsp. aestivum	Iran, Esfahan		1997	W	5	.	100	19.7	33.9	127.3	59.5	+	-	-	-	-
182	PI 622921	Landrace	IWA8613844	Triticum aestivum subsp. aestivum	Iran, Esfahan		1997	W	5	.	100	69	41.2	124.6	78.2	+	-	-	-	-
183	PI 622926	Landrace	IWA8613853	Triticum aestivum subsp. aestivum	Iran, Esfahan		1997	W	5	.	100	3.5	35.2	109.1	51.5	+	-	-	-	-
184	PI 622940	Landrace	IWA8613915	Triticum aestivum subsp. aestivum	Iran, Esfahan		1997	W	5	.	1	0	2	9.3	6.2	+	+	-	-	-
185	PI 622956	Landrace	IWA8613941	Triticum aestivum subsp. aestivum	Iran, Esfahan		1997	W	5	.	5	0	0	1	4.8	+	-	-	-	-
186	PI 622963	Landrace	IWA8613954	Triticum aestivum subsp. aestivum	Iran, Esfahan		1997	W	5	.	3	0	3.4	19.8	8.7	+	-	-	-	-
187	PI 626785	Landrace	IWA8600215	Triticum aestivum subsp. aestivum	Iran, Bakhtiari va Chahar		1997	W	5	.	100	9.2	19.1	29.2	34.6	+	-	-	-	-
188	PI 626925	Landrace	IWA8600432	Triticum aestivum subsp. aestivum	Iran, West Azerbaijan		1997	W	5	.	100	34.5	19.3	103.4	55.1	+	-	-	-	-
189	PI 627071	Landrace	IWA8600667	Triticum aestivum subsp. aestivum	Iran, Gilan		1997	W	5	.	100	0	2.3	88.8	36	-	-	-	-	-
190	PI 627587	Landrace	IWA8602975	Triticum aestivum subsp. aestivum	Iran, Kordestan		1997	W	5	.	100	45.9	75.3	29.7	65.7	+	-	-	-	-
191	PI 628112	Landrace	IWA8604704	Triticum aestivum subsp. aestivum	Iran, Bakhtiari va Chahar		1997	W	6	.	5	2.6	1.1	12.6	8	+	-	-	-	-
192	PI 631090	Breeding material	ARS92 302	Triticum aestivum subsp. aestivum	United States, Washington	Norin 10/Brevor 14//7*Brevor	2002	W	3	.	0	8.7	3.9	9	9.4	+	-	-	-	-
193	PI 636143	Breeding material	PI560599-sel-bcows	Triticum aestivum subsp. aestivum	United States, Idaho	selection from PI 560599	2004	W	6	.	0	0	6.7	1.6	6.3	+	-	-	-	+
194	PI 636145	Breeding material	PI560603-sel-bco	Triticum aestivum subsp. aestivum	United States, Idaho	selection from PI 560603	2004	W	6	.	0	0	0	0	3.8	+	-	-	-	+
195	PI 636146	Breeding material	PI560603-sel-bcl	Triticum aestivum subsp. aestivum	United States, Idaho	selection from PI 560603	2004	W	6	.	1	0	0	1.2	4.2	+	-	-	-	+
196	PI 636147	Breeding material	PI560603-sel-wclws	Triticum aestivum subsp. aestivum	United States, Idaho	selection from PI 560603	2004	W	6	.	0	0	0	3.3	4.4	+	-	-	-	+
197	PI 636148	Breeding material	PI560603-sel-wclrs	Triticum aestivum subsp. aestivum	United States, Idaho	selection from PI 560603	2004	W	6	.	2	0	0	2.6	4.6	+	-	-	-	+
198	PI 636150	Breeding material	PI560603-sel-wcows	Triticum aestivum subsp. aestivum	United States, Idaho	selection from PI 560603	2004	W	6	.	2	0	0	0	4.1	+	-	-	-	+
199	PI 636151	Breeding material	PI560603-sel-blaw	Triticum aestivum subsp. aestivum	United States, Idaho	selection from PI 560603	2004	W	3	.	2	29.8	6.4	9.6	18.3	+	-	-	-	-
200	PI 636153	Breeding material	PI560685-sel-cl	Triticum aestivum subsp. aestivum	United States, Idaho	selection from PI 560685	2004	W	6	.	8	10.6	2.4	18.8	12.7	+	-	-	-	+
201	PI 636156	Breeding material	PI560795-sel-bcors	Triticum aestivum subsp. aestivum	United States, Idaho	selection from PI 560795	2004	W	6	Y	0	0	0	0	3.8	+	-	+	-	-
202	PI 636157	Breeding material	PI560830-sel-wcors	Triticum aestivum subsp. aestivum	United States, Idaho	selection from PI 560830	2004	W	6	.	1	0	1.3	5.1	5.3	+	-	-	-	-
203	PI 636158	Breeding material	PI560830-sel-wcows	Triticum aestivum subsp. aestivum	United States, Idaho	selection from PI 560830	2004	W	6	.	2	0	0	2.9	4.6	+	-	-	-	-
204	PI 636160	Breeding material	PI560831-sel-bco	Triticum aestivum subsp. aestivum	United States, Idaho	selection from PI 560831	2004	W	6	.	1	0	3.9	0	5.3	+	-	-	-	-
205	PI 636162	Breeding material	PI560837-sel-wco	Triticum aestivum subsp. aestivum	United States, Idaho	selection from PI 560837	2004	W	6	.	0	0	0	0	3.8	+	-	-	-	-
206	PI 636164	Breeding material	PI560840-sel-wco	Triticum aestivum subsp. aestivum	United States, Idaho	selection from PI 560840	2004	W	6	.	3	2.7	0.5	0	5.4	+	-	-	-	-
207	PI 636166	Breeding material	PI560841-sel-bcl	Triticum aestivum subsp. aestivum	United States, Idaho	selection from PI 560841	2004	W	6	.	1	0	0	1.8	4.3	+	-	-	-	-
208	PI 636169	Breeding material	PI560843-sel-aest	Triticum aestivum subsp. aestivum	United States, Idaho	selection from PI 560843	2004	W	6	.	0	0	0	0	3.8	+	-	-	-	-
209	PI 636170	Breeding material	PI560845-sel-wcl	Triticum aestivum subsp. aestivum	United States, Idaho	selection from PI 560845	2004	W	6	.	0	0	0	2.7	4.3	+	-	-	-	-
210	PI 636171	Breeding material	PI560845-sel-wco	Triticum aestivum subsp. aestivum	United States, Idaho	selection from PI 560845	2004	W	6	.	1	0	0	0	4	+	+	-	-	-
211	PI 638578	Genetic material	99CF 639	Triticum aestivum subsp. aestivum	United States, Washington	Stephens*2/Triple Dirk Vrn 3//5*Stephens	2005	W	1	.	100	43.3	29.6	67.1	55.7	+	-	-	-	-
212	PI 638636	Breeding material	99CF 794	Triticum aestivum subsp. aestivum	United States, Washington	Wanser*2/Triple Dirk Vrn 2//5*Wanser	2005	W	4	.	5	0	7.1	12.5	9.1	+	+	-	-	-
213	PI 638644	Breeding material	99CF 810	Triticum aestivum subsp. aestivum	United States, Washington	Wanser*2/Triple Dirk Vrn 3//5*Wanser	2005	W	4	.	0	0	0	0	3.8	+	+	-	-	-
214	PI 638645	Breeding material	99CF 817	Triticum aestivum subsp. aestivum	United States, Washington	Wanser*2/Triple Dirk Vrn 3//5*Wanser	2005	W	4	.	1	0	0.6	4.1	4.9	+	+	-	-	-
215	PI 638646	Breeding material	99CF 818	Triticum aestivum subsp. aestivum	United States, Washington	Wanser*2/Triple Dirk Vrn 3//5*Wanser	2005	W	4	.	2	0	2.6	2.5	5.4	+	+	-	-	-
216	PI 638647	Breeding material	99CF 822	Triticum aestivum subsp. aestivum	United States, Washington	Wanser*2/Triple Dirk Vrn 3//5*Wanser	2005	W	4	.	4	0	0.9	0	4.8	+	+	-	+	-
217	PI 518911	Breeding material	A6258-G-5-35-10	Triticum aestivum subsp. aestivum	United States, Idaho	Cheyenne*2/PI 178383	1987	W	4	.	4	0	3.9	0	5.8	+	+	-	-	-
218	PI 542583	Landrace	79TK054-309, HD4	Triticum aestivum subsp. aestivum	Turkey, Hakkari		1979	W	5	.	30	19.1	2.6	1.9	16.1	+	-	-	-	-
219	PI 560594	Landrace	TU85-017-01-11	Triticum aestivum subsp. aestivum	Turkey, Siirt		1986	W	5	.	93	1.7	36.3	10.3	33.7	+	-	-	-	-
220	PI 620954	Landrace	IWA8606408	Triticum aestivum subsp. aestivum	Iran, West Azerbaijan		1997	W	5	.	4	0	1.6	0	5	+	-	-	-	-
221	PI 622886	Landrace	IWA8613594	Triticum aestivum subsp. aestivum	Iran, Esfahan		1997	W	5	.	100	22.2	61.4	106.4	66.4	+	-	-	-	-
222	PI 622916	Landrace	IWA8613802	Triticum aestivum subsp. aestivum	Iran, Esfahan		1997	W	5	.	100	17.1	10.6	42.2	35.2	+	-	-	-	-
223	PI 622967	Landrace	IWA8613967	Triticum aestivum subsp. aestivum	Iran, Esfahan		1997	W	6	.	0	0	0	2.1	4.2	+	-	-	-	-
224	PI 627677	Landrace	IWA8603110	Triticum aestivum subsp. aestivum	Iran, Gilan		1997	W	5	.	2	0	0	0	4.1	+	-	-	-	-
225	PI 627729	Landrace	IWA8603184	Triticum aestivum subsp. aestivum	Iran, Gilan		1997	W	2	.	100	0	0	0	20.5	+	-	-	-	-
226	PI 628016	Landrace	IWA8604469	Triticum aestivum subsp. aestivum	Iran, Kordestan		1997	W	5	.	100	61.1	64	108.7	80.1	+	-	-	-	-
227	PI 636144	Breeding material	PI560599-sel-bcors	Triticum aestivum subsp. aestivum	United States, Idaho	selection from PI 560599	2004	W	6	.	1	0	0	2.5	4.4	+	-	-	-	-
228	PI 638637	Breeding material	99CF 798	Triticum aestivum subsp. aestivum	United States, Washington	Wanser*2/Triple Dirk Vrn 2//5*Wanser	2005	W	4	.	10	36.1	36	67.9	40.8	+	+	-	-	-
229	CItr 8885	Cultivar	Cheyenne	Triticum aestivum subsp. aestivum	United States, Nebraska	selection from Crimean, CI 1435	1928	W	4	.	100	119.1	102.2	131.6	116.2	-	-	-	-	-
230	PI 209794	Bt0	Heines VII	Triticum aestivum subsp. aestivum	Germany, Niedersachsen	Hybride a Courte Paille/Kronen	1953	W	1	.	97	135.3	85.2	130.2	111.2	+	-	-	-	-
231	PI 554101	Bt1	Selection 2092	Triticum aestivum subsp. aestivum	United States, Oregon		1987	W	1	.		103.3	92.1	101.7	104	-	-	-	-	-
232	PI 554097	Bt2	Selection 1102	Triticum aestivum subsp. aestivum	United States, Oregon		1987	W	1	.		121.6	98.1	131.4	119.2	-	-	-	-	-
233	CItr 6703	Bt3	Ridit	Triticum aestivum subsp. aestivum	United States, Washington	Turkey/Florence	1921	W	3	.	76	10.5	42.6	67.2	51.2	+	-	-	-	-
234	PI 11610	Bt4	CI 1558	Triticum aestivum subsp. aestivum	United States, Kansas		1903	W	3	.	100	150.2	98.9	130.4	120.4	+	-	-	-	-
235	CItr 11458	Bt5	Hohenheimer	Triticum aestivum subsp. aestivum	United States, Washington		1932	W	1	.		69.4	3.4	26.7	32.1	+	-	-	-	-
236	CItr 10061	Bt6	Rio	Triticum aestivum subsp. aestivum	United States, Oregon	selection from Argentine, CI 1569	1930	W	3	.		132	54.5	0	67.4	+	+	-	-	-
237	PI 554100	Bt7	Selection 50077	Triticum aestivum subsp. aestivum	United States, Oregon	selection from CItr 13561	1987	W	1	Y	100	150	93.2	103.7	112.7	-	-	-	-	-
238	PI 554120	Bt8	M72-1250	Triticum aestivum subsp. compactum	United States, Oregon	PI 173438/Elgin	1987	W	2	.		0	3	1.9	7.5	+	-	-	-	-
239	PI 554099	Bt9	R63-6968	Triticum aestivum subsp. aestivum	United States, Oregon	Elgin/PI 178383	1987	W	2	.		0	44	111.1	55.3	-	-	+	-	-
240	PI 554118	Bt10	R63-6982	Triticum aestivum subsp. aestivum	United States, Oregon	Elgin/PI 178383	1987	W	2	.		17.9	19	69.3	37	+	+	-	-	-
241	PI 554119	Bt11	M82-2123	Triticum aestivum subsp. aestivum	United States, Oregon	Elgin/PI 166910	1987	W	2	.	1	0	0.7	0	4.2	+	-	-	-	-
242	PI 119333	Bt12	1696	Triticum aestivum subsp. aestivum	Turkey, Elazig	Bt12	1937	W	6	Y	0	0	0	0	3.4	+	-	-	-	+
243	PI 181463	Bt13	Thule III	Triticum aestivum subsp. aestivum	Sweden, Skane Ian	Thule II/Sammet	1949	W	5	.	15	2.7	9.6	0.9	11	+	-	-	-	-
244	PI 173437	Btp	7838	Triticum aestivum subsp. aestivum	Turkey, Hakkari	Complex bunt resistance	1949	W	6	Y	0		0.7	0	0.1	+	-	-	-	-
245	PI 178383	Landrace	6256	Triticum aestivum subsp. aestivum	Turkey, Hakkari	Bt 8, 9, 10 and a minor gene for bunt resistance	1949	W	6	.	0	0	2.1	0	4.5	+	+	+	-	-
246	PI 476212	Bt-Unknown-173438	SM Selection 4	Triticum aestivum subsp. aestivum	United States, Idaho	selection from bulk of 4800 winter-habit accessions from NSGC; see Citr 14106 and Citr 14107	1982	W	6	.	1	0	0	0	4	+	-	-	-	+
aPresence (+) or absence (-) of the resistant allele haplotypes from each marker-trait association group detected in this study
b6DL haplotype SNP markers are reported in Wang, et al. (2019)
c7AL haplotype SNP markers are reported in Wang, et al. (2019)
d7DS haplotype SSR markers are reported in Chen, et al. (2016) and SNP markers for this region were provided by Rui Wang (personal communication)
