# Supplementary material for: Genetic characterization and genome-wide association mapping for dwarf bunt resistance in bread wheat accessions from the USDA National Small Grains Collection
Source: Theor Appl Genet. 2020 Jan 14;133(3):1069–80. doi: 10.1007/s00122-020-03532-0 (PMC7021738; doi:10.1007/s00122-020-03532-0)
Supplement: Supplementary file 10 — Supplementary material 10 (XLSX 9 kb) [file 122_2020_3532_MOESM10_ESM.xlsx]

## Sheet: Sheet1
Genetic characterization and genome-wide association mapping for dwarf bunt resistance in bread wheat accessions from the USDA National Small Grains Collection
Supplementary File 10 Number, mean, standard deviation and range of BLUE values for each marker-trait haplotype group combination
Marker-trait group	Number	Mean	Standard Deviation	Min.	Max
6D1	210	40.4805	39.2295	0.1	122.1
6D2	33	16.3091	19.8007	3.8	82.1
6D1+6D2	32	16.1	20.1	3.8	82.1
