# Supplementary material for: Genetic characterization and genome-wide association mapping for dwarf bunt resistance in bread wheat accessions from the USDA National Small Grains Collection
Source: Theor Appl Genet. 2020 Jan 14;133(3):1069–80. doi: 10.1007/s00122-020-03532-0 (PMC7021738; doi:10.1007/s00122-020-03532-0)
Supplement: Supplementary file 11 — Supplementary material 11 (XLSX 9 kb) [file 122_2020_3532_MOESM11_ESM.xlsx]

## Sheet: Sheet1
Genetic characterization and genome-wide association mapping for dwarf bunt resistance in bread wheat accessions from the USDA National Small Grains Collection
Supplementary File 11 Proportion of 246 bread wheat accessions with resistant allele haplotypes represented by each sub-population
DB Marker-trait association	Subpopulation
	1	2	3	4	5	6
DB-6D1	0.114286	0.152381	0.22381	0.114286	0.152381	0.242857
DB-6D2	0.0909091	0.121212	0.0606061	0.484848	0.030303	0.212121
